# Supplementary material for: Chromatin accessibility and pioneer factor FOXA1 restrict glucocorticoid receptor action in prostate cancer
Source: Nucleic Acids Res. 2023 Nov 28;52(2):625–42. doi: 10.1093/nar/gkad1126 (PMC10810216; doi:10.1093/nar/gkad1126)
Supplement: gkad1126_Supplemental_Files [file gkad1126_supplemental_files.zip]

Archive with 6 entries (6 files):
- Rev_GR-ENZ_supplementary-material_NAR.pdf
- Supplementary_Table_S2_rev.zip
- Supplementary_Table_S3_rev.xlsx
- Supplementary_Table_S4_rev.xlsx
- Supplementary_table_S5_rev.zip
- Supplementary_Table_S6_rev.xlsx
