# Supplementary material for: Chromatin accessibility and pioneer factor FOXA1 restrict glucocorticoid receptor action in prostate cancer
Source: Nucleic Acids Res. 2023 Nov 28;52(2):625–42. doi: 10.1093/nar/gkad1126 (PMC10810216; doi:10.1093/nar/gkad1126)
Supplement: gkad1126_Supplemental_Files [file gkad1126_supplemental_files.zip › Supplementary_Table_S3_rev.xlsx]

## Sheet: INFO
Supplementary Table S3. Pathway enrichment analyses
Sheet#	INFO
Sheet1	GSEA,VCaP,ENZ-Dex
Sheet2	GSEA,VCaP,DHT
Sheet3	GSEA,VCaP,ENZ-DHT
Sheet4	GSEA,22Rv1,ENZ-Dex
Sheet5	GSEA,22Rv1,DHT
Sheet6	GSEA,22Rv1,ENZ-DHT
Sheet7	Metascape,VCaP,Dex
Sheet8	Metascape,22Rv1,Dex
Sheet9	LISA,VCaP,Dex
Sheet10	LISA,VCaP,Shared
Sheet11	LISA,VCaP,ENZ-Dex
Sheet12	LISA,22Rv1,Dex
Sheet13	LISA,22Rv1,Shared
Sheet14	LISA,22Rv1,ENZ-Dex
Sheet15	GREAT,VCaP,ENZ-UP,siFOXA1
Sheet16	TcoF,VCaP,Dex-regulated genes
Sheet17	TcoF,22Rv1,Dex-regulated genes

## Sheet: Sheet1
VCaP ENZ Dex (ENZ24d-Dex0h vs ENZ24d-Dex18h)	NES	FDR q-val
HALLMARK_MTORC1_SIGNALING	2.82	0
HALLMARK_ANDROGEN_RESPONSE	2.55	0
HALLMARK_CHOLESTEROL_HOMEOSTASIS	1.67	0.053
HALLMARK_KRAS_SIGNALING_UP	-1.53	0.071
HALLMARK_HYPOXIA	-1.7	0.078
HALLMARK_TNFA_SIGNALING_VIA_NFKB	-1.55	0.093
HALLMARK_EPITHELIAL_MESENCHYMAL_TRANSITION	1.19	0.381
HALLMARK_ESTROGEN_RESPONSE_LATE	1.05	0.403
HALLMARK_ESTROGEN_RESPONSE_EARLY	1.07	0.457
HALLMARK_IL2_STAT5_SIGNALING	-0.44	0.997
GOBP_MUSCLE_ORGAN_DEVELOPMENT	-2.57	0.002
GOBP_MUSCLE_TISSUE_DEVELOPMENT	-2.53	0.002
GOBP_LIPID_BIOSYNTHETIC_PROCESS	2.4	0.004
GOBP_ORGANIC_ACID_METABOLIC_PROCESS	2.33	0.004
GOBP_CELLULAR_LIPID_METABOLIC_PROCESS	2.26	0.006
GOBP_SECONDARY_ALCOHOL_METABOLIC_PROCESS	2.23	0.006
GOBP_ORGANIC_HYDROXY_COMPOUND_METABOLIC_PROCESS	2.22	0.006
GOBP_STEROL_METABOLIC_PROCESS	2.27	0.007
GOBP_T_CELL_ACTIVATION	-2.4	0.007
GOBP_ALCOHOL_METABOLIC_PROCESS	2.23	0.008
GOBP_MUSCLE_STRUCTURE_DEVELOPMENT	-2.35	0.009
GOBP_LIPID_METABOLIC_PROCESS	2.16	0.01
GOBP_ORGANIC_ACID_BIOSYNTHETIC_PROCESS	2.14	0.01
GOBP_REGULATION_OF_WNT_SIGNALING_PATHWAY	-2.36	0.01
GOBP_ORGANIC_HYDROXY_COMPOUND_BIOSYNTHETIC_PROCESS	2.12	0.011
GOBP_MONOCARBOXYLIC_ACID_METABOLIC_PROCESS	2.05	0.018
GOBP_LYMPHOCYTE_ACTIVATION	-2.19	0.025
GOBP_POSITIVE_REGULATION_OF_CELL_DEATH	-2.2	0.028
GOBP_FATTY_ACID_METABOLIC_PROCESS	1.98	0.037
GOBP_REGULATION_OF_CELL_ADHESION	-2.07	0.037
GOBP_WOUND_HEALING	-2.07	0.039
GOBP_TISSUE_DEVELOPMENT	-2.05	0.039
GOBP_TRANSMEMBRANE_RECEPTOR_PROTEIN_SERINE_THREONINE_KINASE_SIGNALING_PATHWAY	-2.08	0.041
GOBP_SMALL_MOLECULE_METABOLIC_PROCESS	1.95	0.042
GOBP_TUBE_MORPHOGENESIS	-1.98	0.042
GOBP_T_CELL_DIFFERENTIATION	-2.09	0.044
GOBP_TISSUE_MORPHOGENESIS	-1.99	0.044
GOBP_RESPONSE_TO_WOUNDING	-1.99	0.044
GOBP_REGULATION_OF_PROTEIN_KINASE_ACTIVITY	-2.02	0.045
GOBP_CELL_ACTIVATION	-2	0.045
GOBP_POSITIVE_REGULATION_OF_PROTEIN_PHOSPHORYLATION	-1.95	0.049
GOBP_CELL_CELL_ADHESION	-1.92	0.053
GOBP_MAPK_CASCADE	-1.91	0.053
GOBP_CONNECTIVE_TISSUE_DEVELOPMENT	-1.92	0.055
GOBP_POSITIVE_REGULATION_OF_KINASE_ACTIVITY	-1.93	0.056
GOBP_STEROID_BIOSYNTHETIC_PROCESS	1.89	0.058
GOBP_ORGANOPHOSPHATE_BIOSYNTHETIC_PROCESS	1.89	0.061
GOBP_SMALL_MOLECULE_BIOSYNTHETIC_PROCESS	1.89	0.063
GOBP_REGULATION_OF_CELL_CELL_ADHESION	-1.87	0.063
GOBP_REGULATION_OF_LYMPHOCYTE_ACTIVATION	-1.84	0.078
GOBP_CANONICAL_WNT_SIGNALING_PATHWAY	-1.82	0.085
GOBP_EXTRINSIC_APOPTOTIC_SIGNALING_PATHWAY	-1.81	0.085
GOBP_ANATOMICAL_STRUCTURE_FORMATION_INVOLVED_IN_MORPHOGENESIS	-1.8	0.087
GOBP_RESPONSE_TO_TRANSFORMING_GROWTH_FACTOR_BETA	-1.75	0.106
GOBP_REGULATION_OF_TRANSMEMBRANE_TRANSPORT	-1.75	0.108
GOBP_BIOLOGICAL_ADHESION	-1.76	0.109
GOBP_VASCULATURE_DEVELOPMENT	-1.74	0.109
GOBP_REGULATION_OF_TRANSFERASE_ACTIVITY	-1.73	0.109
GOBP_RESPONSE_TO_GROWTH_FACTOR	-1.72	0.111
GOBP_MORPHOGENESIS_OF_AN_EPITHELIUM	-1.72	0.112
GOBP_NEGATIVE_REGULATION_OF_CELL_ADHESION	-1.7	0.115
GOBP_CELL_SURFACE_RECEPTOR_SIGNALING_PATHWAY_INVOLVED_IN_CELL_CELL_SIGNALING	-1.7	0.115
GOBP_POSITIVE_REGULATION_OF_SIGNALING	-1.69	0.117
GOBP_REGULATION_OF_PROTEIN_PHOSPHORYLATION	-1.69	0.12
GOBP_MONONUCLEAR_CELL_DIFFERENTIATION	-1.65	0.122
GOBP_EPITHELIUM_DEVELOPMENT	-1.65	0.123
GOBP_NEGATIVE_REGULATION_OF_BIOSYNTHETIC_PROCESS	-1.64	0.123
GOBP_REGULATION_OF_CELL_POPULATION_PROLIFERATION	-1.63	0.124
GOBP_REGULATION_OF_CELL_ACTIVATION	-1.63	0.124
GOBP_NEGATIVE_REGULATION_OF_SIGNALING	-1.64	0.125
GOBP_NEGATIVE_REGULATION_OF_INTRACELLULAR_SIGNAL_TRANSDUCTION	-1.65	0.126
GOBP_BLOOD_VESSEL_MORPHOGENESIS	-1.63	0.126
GOBP_NEGATIVE_REGULATION_OF_CELL_POPULATION_PROLIFERATION	-1.66	0.127
GOBP_POSITIVE_REGULATION_OF_TRANSFERASE_ACTIVITY	-1.62	0.128
GOBP_CELL_CELL_SIGNALING_BY_WNT	-1.66	0.13
GOBP_SKIN_DEVELOPMENT	-1.61	0.13
GOBP_REGULATION_OF_APOPTOTIC_SIGNALING_PATHWAY	-1.66	0.133
GOBP_PHOSPHOLIPID_METABOLIC_PROCESS	1.77	0.135
GOBP_ORGANOPHOSPHATE_METABOLIC_PROCESS	1.76	0.139
GOBP_CELLULAR_AMIDE_METABOLIC_PROCESS	1.75	0.144
GOBP_BEHAVIOR	1.72	0.145
GOBP_RESPONSE_TO_NITROGEN_COMPOUND	1.74	0.147
GOBP_STEROID_METABOLIC_PROCESS	1.73	0.149
GOBP_LEUKOCYTE_DIFFERENTIATION	-1.56	0.152
GOBP_NEGATIVE_REGULATION_OF_TRANSCRIPTION_BY_RNA_POLYMERASE_II	-1.54	0.153
GOBP_REGULATION_OF_TRANSMEMBRANE_RECEPTOR_PROTEIN_SERINE_THREONINE_KINASE_SIGNALING_PATHWAY	-1.53	0.153
GOBP_POSITIVE_REGULATION_OF_MAPK_CASCADE	-1.56	0.154
GOBP_POSITIVE_REGULATION_OF_ESTABLISHMENT_OF_PROTEIN_LOCALIZATION	-1.56	0.154
GOBP_REGULATION_OF_PEPTIDASE_ACTIVITY	-1.53	0.154
GOBP_NEGATIVE_REGULATION_OF_NUCLEOBASE_CONTAINING_COMPOUND_METABOLIC_PROCESS	-1.57	0.155
GOBP_AMEBOIDAL_TYPE_CELL_MIGRATION	-1.56	0.155
GOBP_STRESS_ACTIVATED_PROTEIN_KINASE_SIGNALING_CASCADE	-1.54	0.155
GOBP_MUSCLE_CELL_DIFFERENTIATION	-1.52	0.155
GOBP_REGULATION_OF_IMMUNE_SYSTEM_PROCESS	-1.56	0.156
GOBP_POSITIVE_REGULATION_OF_PROTEIN_MODIFICATION_PROCESS	-1.54	0.156
GOBP_RESPONSE_TO_CYTOKINE	-1.53	0.156
GOBP_POSITIVE_REGULATION_OF_IMMUNE_SYSTEM_PROCESS	-1.52	0.156
GOBP_VIRAL_PROCESS	-1.54	0.157
GOBP_NEGATIVE_REGULATION_OF_PHOSPHORYLATION	-1.51	0.157
GOBP_POSITIVE_REGULATION_OF_GENE_EXPRESSION	-1.56	0.158
GOBP_LEUKOCYTE_CELL_CELL_ADHESION	-1.54	0.158
GOBP_POSITIVE_REGULATION_OF_RNA_METABOLIC_PROCESS	-1.54	0.16
GOBP_REGULATION_OF_HYDROLASE_ACTIVITY	-1.5	0.163
GOBP_NEGATIVE_REGULATION_OF_PHOSPHORUS_METABOLIC_PROCESS	-1.5	0.164
GOBP_POSITIVE_REGULATION_OF_TRANSPORT	-1.49	0.168
GOBP_EXTERNAL_ENCAPSULATING_STRUCTURE_ORGANIZATION	-1.48	0.176
GOBP_ANIMAL_ORGAN_MORPHOGENESIS	-1.46	0.18
GOBP_REGULATION_OF_CELLULAR_LOCALIZATION	-1.47	0.181
GOBP_POSITIVE_REGULATION_OF_CELL_DIFFERENTIATION	-1.46	0.182
GOBP_REGULATION_OF_PROTEIN_LOCALIZATION	-1.47	0.183
GOBP_POSITIVE_REGULATION_OF_PHOSPHORUS_METABOLIC_PROCESS	-1.46	0.184
GOBP_CELLULAR_HOMEOSTASIS	1.68	0.185
GOBP_NEGATIVE_REGULATION_OF_CATALYTIC_ACTIVITY	-1.46	0.186
GOBP_TUBE_DEVELOPMENT	-1.43	0.196
GOBP_APOPTOTIC_SIGNALING_PATHWAY	-1.43	0.196
GOBP_RESPONSE_TO_BACTERIUM	-1.43	0.197
GOBP_POSITIVE_REGULATION_OF_CELL_ADHESION	-1.41	0.216
GOBP_REGULATION_OF_CELL_DEATH	-1.4	0.222
GOBP_NEGATIVE_REGULATION_OF_RESPONSE_TO_STIMULUS	-1.4	0.222
GOBP_NEGATIVE_REGULATION_OF_MOLECULAR_FUNCTION	-1.38	0.238
GOBP_REGULATION_OF_ION_TRANSPORT	-1.38	0.239
GOBP_POSITIVE_REGULATION_OF_CATALYTIC_ACTIVITY	-1.34	0.274
GOBP_CIRCULATORY_SYSTEM_DEVELOPMENT	-1.34	0.274
GOBP_SENSORY_SYSTEM_DEVELOPMENT	-1.34	0.275
GOBP_REGULATION_OF_METAL_ION_TRANSPORT	-1.33	0.281
GOBP_RESPONSE_TO_EXTRACELLULAR_STIMULUS	1.61	0.283
GOBP_POSITIVE_REGULATION_OF_PROTEIN_LOCALIZATION	-1.32	0.284
GOBP_POSITIVE_REGULATION_OF_NUCLEOBASE_CONTAINING_COMPOUND_METABOLIC_PROCESS	-1.32	0.286
GOBP_REGULATION_OF_PROTEIN_MODIFICATION_PROCESS	-1.32	0.286
GOBP_REGULATION_OF_SYSTEM_PROCESS	-1.31	0.288
GOBP_POSITIVE_REGULATION_OF_SECRETION	-1.31	0.289
GOBP_IMMUNE_SYSTEM_DEVELOPMENT	-1.31	0.291
GOBP_CELLULAR_MACROMOLECULE_LOCALIZATION	-1.3	0.291
GOBP_NEGATIVE_REGULATION_OF_DEVELOPMENTAL_PROCESS	-1.3	0.293
GOBP_REGULATION_OF_TRANSPORT	-1.3	0.293
GOBP_POSITIVE_REGULATION_OF_INTRACELLULAR_SIGNAL_TRANSDUCTION	-1.29	0.305
GOBP_CELLULAR_ION_HOMEOSTASIS	1.58	0.31
GOBP_REGULATION_OF_MEMBRANE_POTENTIAL	-1.27	0.316
GOBP_CELL_MIGRATION	-1.27	0.319
GOBP_MESENCHYME_DEVELOPMENT	-1.27	0.319
GOBP_MESENCHYMAL_CELL_DIFFERENTIATION	-1.27	0.32
GOBP_REGULATION_OF_LEUKOCYTE_DIFFERENTIATION	-1.27	0.321
GOBP_LOCALIZATION_WITHIN_MEMBRANE	-1.26	0.321
GOBP_REGULATION_OF_HEMOPOIESIS	-1.26	0.322
GOBP_REGULATION_OF_PROTEOLYSIS	-1.26	0.323
GOBP_NEGATIVE_REGULATION_OF_PROTEIN_METABOLIC_PROCESS	-1.25	0.325
GOBP_REGULATION_OF_PHOSPHORUS_METABOLIC_PROCESS	-1.25	0.326
GOBP_ADAPTIVE_IMMUNE_RESPONSE	-1.24	0.332
GOBP_POSITIVE_REGULATION_OF_HYDROLASE_ACTIVITY	-1.24	0.333
GOBP_CARBOHYDRATE_DERIVATIVE_METABOLIC_PROCESS	1.56	0.335
GOBP_TAXIS	-1.23	0.34
GOBP_REGULATION_OF_ESTABLISHMENT_OF_PROTEIN_LOCALIZATION	-1.22	0.348
GOBP_SMALL_GTPASE_MEDIATED_SIGNAL_TRANSDUCTION	-1.22	0.358
GOBP_NEGATIVE_REGULATION_OF_PROTEIN_MODIFICATION_PROCESS	-1.21	0.36
GOBP_POSITIVE_REGULATION_OF_PROTEIN_METABOLIC_PROCESS	-1.2	0.367
GOBP_POSITIVE_REGULATION_OF_MOLECULAR_FUNCTION	-1.2	0.372
GOBP_POSITIVE_REGULATION_OF_MULTICELLULAR_ORGANISMAL_PROCESS	-1.19	0.382
GOBP_SKELETAL_SYSTEM_DEVELOPMENT	-1.18	0.385
GOBP_POSITIVE_REGULATION_OF_DEVELOPMENTAL_PROCESS	-1.18	0.387
GOBP_POSITIVE_REGULATION_OF_CELLULAR_COMPONENT_BIOGENESIS	-1.18	0.387
GOBP_CYTOKINE_PRODUCTION	-1.18	0.388
GOBP_REGULATION_OF_INTRACELLULAR_SIGNAL_TRANSDUCTION	-1.18	0.389
GOBP_REGULATION_OF_CELL_DIFFERENTIATION	-1.17	0.393
GOBP_LOCOMOTION	-1.17	0.398
GOBP_NEGATIVE_REGULATION_OF_CELL_CYCLE	-1.16	0.399
GOBP_REGULATION_OF_CYSTEINE_TYPE_ENDOPEPTIDASE_ACTIVITY	-1.16	0.399
GOBP_PROGRAMMED_CELL_DEATH	-1.16	0.401
GOBP_IMMUNE_RESPONSE	-1.15	0.415
GOBP_REGULATION_OF_PROTEIN_SERINE_THREONINE_KINASE_ACTIVITY	-1.14	0.415
GOBP_POSITIVE_REGULATION_OF_PROTEOLYSIS	-1.14	0.415
GOBP_CHEMICAL_HOMEOSTASIS	1.49	0.418
GOBP_PROTEIN_CONTAINING_COMPLEX_ORGANIZATION	1.48	0.419
GOBP_CELLULAR_RESPONSE_TO_PEPTIDE_HORMONE_STIMULUS	1.5	0.422
GOBP_ION_HOMEOSTASIS	1.49	0.424
GOBP_ENZYME_LINKED_RECEPTOR_PROTEIN_SIGNALING_PATHWAY	-1.13	0.424
GOBP_METAL_ION_HOMEOSTASIS	1.51	0.425
GOBP_CELL_JUNCTION_ASSEMBLY	-1.13	0.425
GOBP_RESPONSE_TO_PEPTIDE_HORMONE	1.51	0.426
GOBP_MITOTIC_CELL_CYCLE	1.5	0.433
GOBP_RESPONSE_TO_ORGANIC_CYCLIC_COMPOUND	1.46	0.438
GOBP_SENSORY_ORGAN_DEVELOPMENT	-1.12	0.442
GOBP_RHYTHMIC_PROCESS	-1.12	0.442
GOBP_REGULATION_OF_NERVOUS_SYSTEM_DEVELOPMENT	1.46	0.444
GOBP_NUCLEOBASE_CONTAINING_SMALL_MOLECULE_METABOLIC_PROCESS	1.46	0.448
GOBP_DEFENSE_RESPONSE_TO_OTHER_ORGANISM	1.44	0.452
GOBP_EMBRYONIC_MORPHOGENESIS	-1.11	0.453
GOBP_UROGENITAL_SYSTEM_DEVELOPMENT	-1.1	0.455
GOBP_RESPONSE_TO_HORMONE	1.42	0.46
GOBP_NEURON_DEATH	-1.09	0.465
GOBP_MITOTIC_CELL_CYCLE_PHASE_TRANSITION	1.43	0.467
GOBP_CELLULAR_RESPONSE_TO_NITROGEN_COMPOUND	1.43	0.467
GOBP_POSITIVE_REGULATION_OF_TRANSCRIPTION_BY_RNA_POLYMERASE_II	-1.09	0.467
GOBP_RESPONSE_TO_ENDOGENOUS_STIMULUS	1.4	0.469
GOBP_CELL_CYCLE_PHASE_TRANSITION	1.37	0.471
GOBP_CELLULAR_RESPONSE_TO_ORGANIC_CYCLIC_COMPOUND	1.39	0.472
GOBP_REGULATION_OF_CELL_PROJECTION_ORGANIZATION	-1.08	0.472
GOBP_RESPONSE_TO_OXYGEN_CONTAINING_COMPOUND	1.41	0.473
GOBP_ESTABLISHMENT_OF_PROTEIN_LOCALIZATION	-1.09	0.473
GOBP_MEMBRANE_ORGANIZATION	-1.08	0.474
GOBP_INTRACELLULAR_RECEPTOR_SIGNALING_PATHWAY	1.4	0.475
GOBP_AMIDE_BIOSYNTHETIC_PROCESS	1.37	0.476
GOBP_NEGATIVE_REGULATION_OF_CELL_DIFFERENTIATION	-1.08	0.476
GOBP_MITOTIC_CELL_CYCLE_PROCESS	1.37	0.48
GOBP_ORGANONITROGEN_COMPOUND_BIOSYNTHETIC_PROCESS	1.34	0.481
GOBP_CELLULAR_RESPONSE_TO_PEPTIDE	1.34	0.484
GOBP_RESPONSE_TO_PEPTIDE	1.4	0.485
GOBP_INFLAMMATORY_RESPONSE	1.37	0.486
GOBP_REGULATION_OF_GROWTH	1.33	0.487
GOBP_CIRCULATORY_SYSTEM_PROCESS	1.4	0.488
GOBP_GROWTH	1.35	0.492
GOBP_DEFENSE_RESPONSE	1.34	0.492
GOBP_REGULATION_OF_MITOTIC_CELL_CYCLE	1.38	0.494
GOBP_EPIDERMIS_DEVELOPMENT	-1.06	0.495
GOBP_METAL_ION_TRANSPORT	-1.06	0.495
GOBP_RESPONSE_TO_KETONE	-1.06	0.495
GOBP_NEURON_DEVELOPMENT	1.35	0.496
GOBP_EPITHELIAL_CELL_PROLIFERATION	-1.06	0.497
GOBP_FAT_CELL_DIFFERENTIATION	1.34	0.5
GOBP_CELL_GROWTH	1.3	0.505
GOBP_REGULATION_OF_DEVELOPMENTAL_GROWTH	1.32	0.506
GOBP_REGULATION_OF_DEFENSE_RESPONSE	1.31	0.51
GOBP_MICROTUBULE_CYTOSKELETON_ORGANIZATION	1.31	0.511
GOBP_DEVELOPMENTAL_GROWTH	1.31	0.512
GOBP_INORGANIC_ION_TRANSMEMBRANE_TRANSPORT	-1.04	0.52
GOBP_RAS_PROTEIN_SIGNAL_TRANSDUCTION	-1.03	0.523
GOBP_OSSIFICATION	-1.03	0.526
GOBP_DEPHOSPHORYLATION	1.29	0.536
GOBP_NEGATIVE_REGULATION_OF_CELLULAR_COMPONENT_ORGANIZATION	1.28	0.541
GOBP_EPITHELIAL_CELL_DIFFERENTIATION	-1.02	0.544
GOBP_REGULATION_OF_CELLULAR_RESPONSE_TO_GROWTH_FACTOR_STIMULUS	-1.02	0.546
GOBP_TEMPERATURE_HOMEOSTASIS	-1.02	0.547
GOBP_NITROGEN_COMPOUND_TRANSPORT	-1.01	0.547
GOBP_DNA_METABOLIC_PROCESS	-1.01	0.547
GOBP_PHOSPHORYLATION	-1.01	0.548
GOBP_REGIONALIZATION	-1	0.552
GOBP_CELLULAR_RESPONSE_TO_ABIOTIC_STIMULUS	1.27	0.557
GOBP_CELLULAR_RESPONSE_TO_HORMONE_STIMULUS	1.26	0.559
GOBP_NEGATIVE_REGULATION_OF_LOCOMOTION	-1	0.561
GOBP_REGULATION_OF_LIPID_METABOLIC_PROCESS	1.26	0.565
GOBP_CELLULAR_COMPONENT_MORPHOGENESIS	-0.99	0.569
GOBP_CATION_TRANSMEMBRANE_TRANSPORT	-0.98	0.573
GOBP_POSITIVE_REGULATION_OF_NERVOUS_SYSTEM_DEVELOPMENT	1.21	0.587
GOBP_REGULATION_OF_CELL_CYCLE_PHASE_TRANSITION	1.22	0.591
GOBP_RESPONSE_TO_LIPID	1.21	0.593
GOBP_REGULATION_OF_ANATOMICAL_STRUCTURE_SIZE	1.24	0.594
GOBP_HOMEOSTATIC_PROCESS	1.23	0.595
GOBP_CELLULAR_RESPONSE_TO_OXYGEN_CONTAINING_COMPOUND	1.19	0.597
GOBP_ENDOCYTOSIS	1.21	0.598
GOBP_MICROTUBULE_BASED_PROCESS	1.23	0.6
GOBP_MAINTENANCE_OF_LOCATION	1.2	0.6
GOBP_ORGANELLE_LOCALIZATION	1.19	0.6
GOBP_PURINE_CONTAINING_COMPOUND_METABOLIC_PROCESS	1.23	0.602
GOBP_EXPORT_FROM_CELL	1.2	0.602
GOBP_REGULATION_OF_BODY_FLUID_LEVELS	1.19	0.602
GOBP_REPRODUCTIVE_SYSTEM_DEVELOPMENT	-0.97	0.602
GOBP_LIPID_LOCALIZATION	1.23	0.603
GOBP_IMPORT_INTO_CELL	1.22	0.604
GOBP_PEPTIDE_METABOLIC_PROCESS	1.21	0.604
GOBP_NEURON_DIFFERENTIATION	1.18	0.604
GOBP_POSITIVE_REGULATION_OF_LOCOMOTION	-0.95	0.607
GOBP_MACROMOLECULE_CATABOLIC_PROCESS	1.1	0.608
GOBP_CELLULAR_RESPONSE_TO_LIPID	1.1	0.608
GOBP_REGULATION_OF_IMMUNE_RESPONSE	-0.95	0.608
GOBP_CELLULAR_PROTEIN_CATABOLIC_PROCESS	1.18	0.609
GOBP_REGULATION_OF_ANATOMICAL_STRUCTURE_MORPHOGENESIS	-0.96	0.609
GOBP_POSITIVE_REGULATION_OF_CELLULAR_BIOSYNTHETIC_PROCESS	-0.95	0.609
GOBP_POSITIVE_REGULATION_OF_CELL_CYCLE	1.1	0.611
GOBP_VESICLE_MEDIATED_TRANSPORT	-0.95	0.612
GOBP_RESPONSE_TO_CORTICOSTEROID	1.1	0.613
GOBP_AGING	1.1	0.616
GOBP_ORGANONITROGEN_COMPOUND_CATABOLIC_PROCESS	1.17	0.617
GOBP_FOREBRAIN_DEVELOPMENT	1.12	0.62
GOBP_CELLULAR_RESPONSE_TO_EXTERNAL_STIMULUS	1.11	0.621
GOBP_REGULATION_OF_NEURON_PROJECTION_DEVELOPMENT	1.1	0.622
GOBP_ION_TRANSPORT	1.11	0.625
GOBP_POSITIVE_REGULATION_OF_CELL_PROJECTION_ORGANIZATION	1.1	0.625
GOBP_G_PROTEIN_COUPLED_RECEPTOR_SIGNALING_PATHWAY	1.16	0.626
GOBP_RESPONSE_TO_OXYGEN_LEVELS	1.12	0.626
GOBP_REGULATION_OF_VESICLE_MEDIATED_TRANSPORT	-0.94	0.628
GOBP_ACTIN_FILAMENT_ORGANIZATION	1.12	0.63
GOBP_DIVALENT_INORGANIC_CATION_HOMEOSTASIS	1.12	0.63
GOBP_CHROMOSOME_ORGANIZATION	1.08	0.63
GOBP_REGULATION_OF_SECRETION	1.16	0.632
GOBP_SECRETION	1.12	0.632
GOBP_SYNAPTIC_SIGNALING	1.13	0.633
GOBP_POSITIVE_REGULATION_OF_CELLULAR_COMPONENT_ORGANIZATION	1.08	0.634
GOBP_SUPRAMOLECULAR_FIBER_ORGANIZATION	1.12	0.635
GOBP_NEUROGENESIS	1.13	0.636
GOBP_INTRACELLULAR_TRANSPORT	1.14	0.638
GOBP_MULTI_ORGANISM_REPRODUCTIVE_PROCESS	1.12	0.639
GOBP_CARBOHYDRATE_DERIVATIVE_BIOSYNTHETIC_PROCESS	1.14	0.64
GOBP_RIBOSE_PHOSPHATE_METABOLIC_PROCESS	1.15	0.641
GOBP_REGULATION_OF_CELL_DEVELOPMENT	1.13	0.642
GOBP_RESPONSE_TO_ABIOTIC_STIMULUS	1.14	0.643
GOBP_CELLULAR_RESPONSE_TO_STEROID_HORMONE_STIMULUS	1.14	0.645
GOBP_REGULATION_OF_MULTICELLULAR_ORGANISMAL_DEVELOPMENT	1.05	0.657
GOBP_BIOLOGICAL_PROCESS_INVOLVED_IN_INTERSPECIES_INTERACTION_BETWEEN_ORGANISMS	1.06	0.658
GOBP_SIGNAL_RELEASE	1.05	0.658
GOBP_REGULATION_OF_ACTIN_FILAMENT_BASED_PROCESS	-0.91	0.658
GOBP_ION_TRANSMEMBRANE_TRANSPORT	-0.91	0.658
GOBP_REGULATION_OF_CELLULAR_COMPONENT_MOVEMENT	-0.92	0.659
GOBP_HEAD_DEVELOPMENT	1.06	0.66
GOBP_RESPONSE_TO_RADIATION	1.05	0.661
GOBP_INTRACELLULAR_PROTEIN_TRANSPORT	-0.91	0.661
GOBP_CELLULAR_RESPONSE_TO_DNA_DAMAGE_STIMULUS	1.05	0.662
GOBP_REGULATION_OF_NEUROGENESIS	1.02	0.683
GOBP_TRANSMEMBRANE_TRANSPORT	1.03	0.686
GOBP_VASCULAR_PROCESS_IN_CIRCULATORY_SYSTEM	1.02	0.688
GOBP_POSITIVE_REGULATION_OF_NEUROGENESIS	1.02	0.691
GOBP_RESPONSE_TO_INSULIN	1.02	0.691
GOBP_RESPONSE_TO_STEROID_HORMONE	1.01	0.694
GOBP_PEPTIDYL_AMINO_ACID_MODIFICATION	-0.89	0.694
GOBP_REGULATION_OF_RESPONSE_TO_STRESS	0.99	0.711
GOBP_REGULATION_OF_ORGANELLE_ORGANIZATION	0.99	0.712
GOBP_PROTEOLYSIS	-0.87	0.712
GOBP_MALE_GAMETE_GENERATION	0.99	0.715
GOBP_POSITIVE_REGULATION_OF_CELL_DEVELOPMENT	0.99	0.716
GOBP_IMMUNE_EFFECTOR_PROCESS	1	0.719
GOBP_CELL_PROJECTION_ORGANIZATION	0.99	0.719
GOBP_RESPONSE_TO_METAL_ION	-0.86	0.719
GOBP_POSITIVE_REGULATION_OF_CELL_POPULATION_PROLIFERATION	-0.86	0.721
GOBP_REGULATION_OF_RESPONSE_TO_EXTERNAL_STIMULUS	0.97	0.722
GOBP_CENTRAL_NERVOUS_SYSTEM_DEVELOPMENT	0.96	0.722
GOBP_GENERATION_OF_PRECURSOR_METABOLITES_AND_ENERGY	0.97	0.723
GOBP_CELLULAR_RESPONSE_TO_ENDOGENOUS_STIMULUS	0.97	0.723
GOBP_CELL_CYCLE_PROCESS	0.98	0.725
GOBP_PROTEIN_CATABOLIC_PROCESS	0.93	0.725
GOBP_NEGATIVE_REGULATION_OF_IMMUNE_SYSTEM_PROCESS	0.95	0.727
GOBP_REGULATION_OF_CELL_CYCLE	0.94	0.727
GOBP_MULTICELLULAR_ORGANISM_REPRODUCTION	0.97	0.728
GOBP_CYTOSKELETON_ORGANIZATION	0.95	0.728
GOBP_REGULATION_OF_SMALL_MOLECULE_METABOLIC_PROCESS	0.95	0.728
GOBP_CELLULAR_RESPONSE_TO_STRESS	0.93	0.728
GOBP_REGULATION_OF_HORMONE_LEVELS	0.95	0.729
GOBP_REGULATION_OF_CELL_CYCLE_PROCESS	0.94	0.729
GOBP_SODIUM_ION_TRANSPORT	0.93	0.729
GOBP_PROTEIN_MATURATION	0.94	0.73
GOBP_REPRODUCTION	0.95	0.732
GOBP_COGNITION	0.92	0.732
GOBP_SECOND_MESSENGER_MEDIATED_SIGNALING	0.92	0.74
GOBP_RESPONSE_TO_XENOBIOTIC_STIMULUS	-0.84	0.74
GOBP_CELL_JUNCTION_ORGANIZATION	-0.85	0.741
GOBP_CELL_CYCLE	0.9	0.758
GOBP_AXON_DEVELOPMENT	0.88	0.787
GOBP_EXOCYTOSIS	-0.81	0.796
GOBP_CELL_PART_MORPHOGENESIS	0.87	0.798
GOBP_MODIFICATION_DEPENDENT_MACROMOLECULE_CATABOLIC_PROCESS	0.85	0.798
GOBP_CELLULAR_RESPONSE_TO_CHEMICAL_STRESS	-0.8	0.799
GOBP_INTRINSIC_APOPTOTIC_SIGNALING_PATHWAY	0.85	0.8
GOBP_CATION_TRANSPORT	0.87	0.802
GOBP_CARBOHYDRATE_METABOLIC_PROCESS	0.85	0.804
GOBP_CELL_MORPHOGENESIS	0.86	0.805
GOBP_ORGANIC_ANION_TRANSPORT	0.85	0.805
GOBP_POSITIVE_REGULATION_OF_ORGANELLE_ORGANIZATION	0.85	0.806
GOBP_ORGANELLE_ASSEMBLY	0.86	0.808
GOBP_GAMETE_GENERATION	0.86	0.81
GOBP_POSTTRANSCRIPTIONAL_REGULATION_OF_GENE_EXPRESSION	-0.78	0.818
GOBP_CELL_PROJECTION_ASSEMBLY	-0.78	0.822
GOBP_SENSORY_PERCEPTION	-0.77	0.824
GOBP_REGULATION_OF_CELLULAR_COMPONENT_BIOGENESIS	0.82	0.83
GOBP_MULTICELLULAR_ORGANISMAL_HOMEOSTASIS	0.81	0.833
GOBP_ORGANELLE_FISSION	0.82	0.835
GOBP_NERVOUS_SYSTEM_PROCESS	0.81	0.837
GOBP_RESPONSE_TO_ENDOPLASMIC_RETICULUM_STRESS	0.81	0.839
GOBP_CELL_MORPHOGENESIS_INVOLVED_IN_NEURON_DIFFERENTIATION	0.78	0.839
GOBP_CELLULAR_RESPONSE_TO_INORGANIC_SUBSTANCE	0.78	0.84
GOBP_ACTIN_FILAMENT_BASED_PROCESS	0.81	0.842
GOBP_REGULATION_OF_CYTOSKELETON_ORGANIZATION	0.77	0.843
GOBP_RESPONSE_TO_OXIDATIVE_STRESS	0.79	0.844
GOBP_GLAND_DEVELOPMENT	0.79	0.844
GOBP_SYNAPSE_ORGANIZATION	0.79	0.844
GOBP_MYELOID_CELL_DIFFERENTIATION	0.78	0.845
GOBP_REGULATION_OF_CELLULAR_MACROMOLECULE_BIOSYNTHETIC_PROCESS	-0.74	0.845
GOBP_ANATOMICAL_STRUCTURE_HOMEOSTASIS	-0.75	0.847
GOBP_NEURON_PROJECTION_GUIDANCE	-0.74	0.847
GOBP_POSITIVE_REGULATION_OF_ION_TRANSPORT	-0.75	0.848
GOBP_DEVELOPMENTAL_PROCESS_INVOLVED_IN_REPRODUCTION	0.75	0.849
GOBP_REGULATION_OF_TRANS_SYNAPTIC_SIGNALING	-0.75	0.849
GOBP_RESPONSE_TO_INORGANIC_SUBSTANCE	-0.73	0.849
GOBP_NEGATIVE_REGULATION_OF_RESPONSE_TO_EXTERNAL_STIMULUS	0.75	0.854
GOBP_IN_UTERO_EMBRYONIC_DEVELOPMENT	0.74	0.854
GOBP_PROTEIN_LOCALIZATION_TO_EXTRACELLULAR_REGION	-0.73	0.855
GOBP_HEART_MORPHOGENESIS	-0.72	0.856
GOBP_PROTEIN_MODIFICATION_BY_SMALL_PROTEIN_CONJUGATION	0.74	0.857
GOBP_NEGATIVE_REGULATION_OF_MULTICELLULAR_ORGANISMAL_PROCESS	0.75	0.858
GOBP_TRANSMEMBRANE_RECEPTOR_PROTEIN_TYROSINE_KINASE_SIGNALING_PATHWAY	0.76	0.859
GOBP_CELL_CELL_SIGNALING	0.76	0.863
GOBP_HEART_DEVELOPMENT	0.73	0.863
GOBP_NEGATIVE_REGULATION_OF_GENE_EXPRESSION	-0.71	0.869
GOBP_PATTERN_SPECIFICATION_PROCESS	-0.69	0.881
GOBP_CELLULAR_MACROMOLECULE_BIOSYNTHETIC_PROCESS	0.71	0.883
GOBP_RESPIRATORY_SYSTEM_DEVELOPMENT	0.7	0.89
GOBP_CELL_MORPHOGENESIS_INVOLVED_IN_DIFFERENTIATION	0.69	0.898
GOBP_CALCIUM_ION_TRANSPORT	0.68	0.899
GOBP_PROTEIN_MODIFICATION_BY_SMALL_PROTEIN_CONJUGATION_OR_REMOVAL	0.67	0.901
GOBP_EMBRYO_DEVELOPMENT_ENDING_IN_BIRTH_OR_EGG_HATCHING	-0.66	0.91
GOBP_ANION_TRANSPORT	0.66	0.911
GOBP_REGULATION_OF_CELLULAR_RESPONSE_TO_STRESS	0.64	0.927
GOBP_REGULATION_OF_DNA_BINDING_TRANSCRIPTION_FACTOR_ACTIVITY	-0.61	0.942
GOBP_NEGATIVE_REGULATION_OF_CELL_DEATH	0.61	0.946
GOBP_PROTEIN_LOCALIZATION_TO_ORGANELLE	0.58	0.96
GOBP_REGULATION_OF_CATABOLIC_PROCESS	0.54	0.974
GOBP_EMBRYONIC_ORGAN_DEVELOPMENT	-0.53	0.979
GOBP_EMBRYO_DEVELOPMENT	0.51	0.98
GOBP_REGULATION_OF_PROTEIN_CATABOLIC_PROCESS	0.51	0.983
GOBP_CELL_DIVISION	0.48	0.984

## Sheet: Sheet2
VCaP DHT (DHT0h vs DHT18h)	NES	FDR q-val
HALLMARK_ANDROGEN_RESPONSE	4.4	0
HALLMARK_E2F_TARGETS	-2.32	0
HALLMARK_FATTY_ACID_METABOLISM	2.13	0.004
HALLMARK_PROTEIN_SECRETION	2.07	0.004
HALLMARK_EPITHELIAL_MESENCHYMAL_TRANSITION	-1.96	0.012
HALLMARK_UNFOLDED_PROTEIN_RESPONSE	1.81	0.025
HALLMARK_MYC_TARGETS_V1	-1.81	0.039
HALLMARK_INTERFERON_ALPHA_RESPONSE	-1.76	0.044
HALLMARK_HEDGEHOG_SIGNALING	-1.71	0.052
HALLMARK_KRAS_SIGNALING_DN	-1.67	0.053
HALLMARK_IL6_JAK_STAT3_SIGNALING	-1.68	0.055
HALLMARK_INFLAMMATORY_RESPONSE	-1.64	0.056
HALLMARK_ESTROGEN_RESPONSE_LATE	1.58	0.075
HALLMARK_G2M_CHECKPOINT	-1.56	0.08
HALLMARK_ESTROGEN_RESPONSE_EARLY	1.59	0.083
HALLMARK_KRAS_SIGNALING_UP	-1.57	0.084
HALLMARK_MTORC1_SIGNALING	1.53	0.086
HALLMARK_CHOLESTEROL_HOMEOSTASIS	1.6	0.095
HALLMARK_COMPLEMENT	-1.5	0.108
HALLMARK_REACTIVE_OXYGEN_SPECIES_PATHWAY	1.45	0.128
HALLMARK_OXIDATIVE_PHOSPHORYLATION	1.43	0.132
HALLMARK_INTERFERON_GAMMA_RESPONSE	-1.45	0.136
HALLMARK_UV_RESPONSE_DN	-1.42	0.151
HALLMARK_PI3K_AKT_MTOR_SIGNALING	1.27	0.283
HALLMARK_GLYCOLYSIS	1.23	0.318
HALLMARK_HYPOXIA	1.18	0.34
HALLMARK_BILE_ACID_METABOLISM	1.18	0.364
HALLMARK_ALLOGRAFT_REJECTION	-1.21	0.409
HALLMARK_APICAL_SURFACE	-1.18	0.409
HALLMARK_TNFA_SIGNALING_VIA_NFKB	-1.18	0.427
HALLMARK_MYC_TARGETS_V2	-1.14	0.453
HALLMARK_XENOBIOTIC_METABOLISM	1.09	0.461
HALLMARK_IL2_STAT5_SIGNALING	-1.1	0.486
HALLMARK_APOPTOSIS	-1.05	0.526
HALLMARK_P53_PATHWAY	-1.06	0.537
HALLMARK_APICAL_JUNCTION	-0.95	0.621
HALLMARK_WNT_BETA_CATENIN_SIGNALING	-0.98	0.635
HALLMARK_MYOGENESIS	-0.96	0.642
HALLMARK_PEROXISOME	0.96	0.705
HALLMARK_NOTCH_SIGNALING	-0.79	0.773
HALLMARK_COAGULATION	-0.79	0.798
HALLMARK_DNA_REPAIR	-0.8	0.82
HALLMARK_HEME_METABOLISM	0.82	0.832
HALLMARK_TGF_BETA_SIGNALING	-0.81	0.832
HALLMARK_SPERMATOGENESIS	0.84	0.833
HALLMARK_ADIPOGENESIS	0.86	0.849
HALLMARK_UV_RESPONSE_UP	0.73	0.896
HALLMARK_MITOTIC_SPINDLE	0.55	0.976
GOBP_CELL_CYCLE_DNA_REPLICATION	-2.65	0
GOBP_DNA_DEPENDENT_DNA_REPLICATION	-2.64	0
GOBP_CELL_FATE_COMMITMENT	-2.54	0.001
GOBP_REGULATION_OF_MORPHOGENESIS_OF_A_BRANCHING_STRUCTURE	-2.45	0.001
GOBP_REGULATION_OF_MORPHOGENESIS_OF_AN_EPITHELIUM	-2.42	0.001
GOBP_CENTRAL_NERVOUS_SYSTEM_NEURON_DIFFERENTIATION	-2.37	0.003
GOBP_BRANCHING_MORPHOGENESIS_OF_AN_EPITHELIAL_TUBE	-2.31	0.004
GOBP_ENDOPLASMIC_RETICULUM_TO_GOLGI_VESICLE_MEDIATED_TRANSPORT	2.52	0.006
GOBP_MORPHOGENESIS_OF_A_BRANCHING_STRUCTURE	-2.28	0.006
GOBP_DNA_REPLICATION_INITIATION	-2.27	0.006
GOBP_DIENCEPHALON_DEVELOPMENT	-2.23	0.008
GOBP_CELL_CELL_ADHESION_VIA_PLASMA_MEMBRANE_ADHESION_MOLECULES	-2.23	0.008
GOBP_DNA_REPLICATION	-2.23	0.009
GOBP_STEROL_BIOSYNTHETIC_PROCESS	2.31	0.011
GOBP_VESICLE_BUDDING_FROM_MEMBRANE	2.41	0.012
GOBP_PROTEIN_FOLDING	2.37	0.012
GOBP_GOLGI_VESICLE_TRANSPORT	2.31	0.013
GOBP_LONG_CHAIN_FATTY_ACID_METABOLIC_PROCESS	2.32	0.014
GOBP_REGULATION_OF_ANIMAL_ORGAN_MORPHOGENESIS	-2.17	0.015
GOBP_DNA_GEOMETRIC_CHANGE	-2.16	0.015
GOBP_RIBOSOME_BIOGENESIS	-2.15	0.015
GOBP_HORMONE_METABOLIC_PROCESS	-2.14	0.015
GOBP_NEGATIVE_REGULATION_OF_HEMOPOIESIS	-2.17	0.016
GOBP_SPINAL_CORD_DEVELOPMENT	-2.16	0.016
GOBP_MESENCHYMAL_CELL_PROLIFERATION	-2.14	0.016
GOBP_REGULATION_OF_DNA_DEPENDENT_DNA_REPLICATION	-2.13	0.017
GOBP_FEEDING_BEHAVIOR	-2.12	0.018
GOBP_NEURON_PROJECTION_GUIDANCE	-2.09	0.018
GOBP_KIDNEY_MORPHOGENESIS	-2.09	0.018
GOBP_NEURAL_PRECURSOR_CELL_PROLIFERATION	-2.09	0.019
GOBP_CELLULAR_RESPONSE_TO_RETINOIC_ACID	-2.09	0.019
GOBP_PROTEIN_EXIT_FROM_ENDOPLASMIC_RETICULUM	2.24	0.02
GOBP_REGULATION_OF_T_CELL_DIFFERENTIATION	-2.09	0.02
GOBP_RETROGRADE_VESICLE_MEDIATED_TRANSPORT_GOLGI_TO_ENDOPLASMIC_RETICULUM	2.21	0.021
GOBP_NEUROPEPTIDE_SIGNALING_PATHWAY	-2.1	0.021
GOBP_MESONEPHROS_DEVELOPMENT	-2.09	0.021
GOBP_SPECIFICATION_OF_ANIMAL_ORGAN_IDENTITY	-2.07	0.021
GOBP_MORPHOGENESIS_OF_AN_EPITHELIUM	-2.07	0.021
GOBP_NEGATIVE_REGULATION_OF_CELL_DIFFERENTIATION	-2.07	0.021
GOBP_PROTEIN_LOCALIZATION_TO_ENDOPLASMIC_RETICULUM	2.2	0.022
GOBP_HEAD_DEVELOPMENT	-2.03	0.024
GOBP_CELL_FATE_SPECIFICATION	-2.04	0.025
GOBP_BIOLOGICAL_ADHESION	-2.03	0.025
GOBP_FOREBRAIN_DEVELOPMENT	-2.03	0.025
GOBP_NEPHRON_MORPHOGENESIS	-2.03	0.025
GOBP_KIDNEY_EPITHELIUM_DEVELOPMENT	-2.02	0.025
GOBP_RECOMBINATIONAL_REPAIR	-2.04	0.026
GOBP_CENTRAL_NERVOUS_SYSTEM_NEURON_DEVELOPMENT	-2.04	0.026
GOBP_TISSUE_MORPHOGENESIS	-2.03	0.026
GOBP_EMBRYONIC_PATTERN_SPECIFICATION	-2.01	0.029
GOBP_CELL_CELL_ADHESION	-2	0.029
GOBP_REGULATION_OF_LEUKOCYTE_DIFFERENTIATION	-2	0.03
GOBP_ANTIGEN_PROCESSING_AND_PRESENTATION_OF_PEPTIDE_ANTIGEN	2.15	0.032
GOBP_REGULATION_OF_NERVOUS_SYSTEM_DEVELOPMENT	-1.99	0.032
GOBP_REGULATION_OF_NEURAL_PRECURSOR_CELL_PROLIFERATION	-1.99	0.032
GOBP_DNA_UNWINDING_INVOLVED_IN_DNA_REPLICATION	-1.98	0.033
GOBP_ANIMAL_ORGAN_FORMATION	-1.97	0.034
GOBP_GOLGI_ORGANIZATION	2.11	0.035
GOBP_POSITIVE_REGULATION_OF_ANIMAL_ORGAN_MORPHOGENESIS	-1.97	0.035
GOBP_COPII_COATED_VESICLE_BUDDING	2.12	0.038
GOBP_UNSATURATED_FATTY_ACID_METABOLIC_PROCESS	2.11	0.038
GOBP_TRANSFORMING_GROWTH_FACTOR_BETA_PRODUCTION	-1.95	0.039
GOBP_EPITHELIAL_TUBE_MORPHOGENESIS	-1.96	0.04
GOBP_REGULATION_OF_LYMPHOCYTE_DIFFERENTIATION	-1.95	0.041
GOBP_MATERNAL_PROCESS_INVOLVED_IN_FEMALE_PREGNANCY	-1.94	0.041
GOBP_NEURON_FATE_COMMITMENT	-1.94	0.042
GOBP_THIOESTER_METABOLIC_PROCESS	2.06	0.044
GOBP_CANONICAL_WNT_SIGNALING_PATHWAY	-1.93	0.044
GOBP_CENTRAL_NERVOUS_SYSTEM_DEVELOPMENT	-1.93	0.045
GOBP_DNA_RECOMBINATION	-1.92	0.045
GOBP_FATTY_ACID_METABOLIC_PROCESS	2.07	0.046
GOBP_ESTABLISHMENT_OF_PROTEIN_LOCALIZATION_TO_ENDOPLASMIC_RETICULUM	2.06	0.046
GOBP_REGULATION_OF_ALPHA_BETA_T_CELL_ACTIVATION	-1.92	0.046
GOBP_SENSORY_PERCEPTION_OF_PAIN	-1.92	0.046
GOBP_POSITIVE_REGULATION_OF_CELL_JUNCTION_ASSEMBLY	-1.92	0.046
GOBP_UBIQUITIN_DEPENDENT_ERAD_PATHWAY	2.04	0.047
GOBP_FATTY_ACID_BIOSYNTHETIC_PROCESS	2.03	0.047
GOBP_RESPONSE_TO_MOLECULE_OF_BACTERIAL_ORIGIN	-1.92	0.047
GOBP_POSITIVE_REGULATION_OF_SYNAPSE_ASSEMBLY	-1.91	0.047
GOBP_METANEPHROS_DEVELOPMENT	-1.91	0.048
GOBP_GLAND_MORPHOGENESIS	-1.91	0.048
GOBP_SYNAPSE_ASSEMBLY	-1.91	0.048
GOBP_DIGESTIVE_TRACT_MORPHOGENESIS	-1.9	0.048
GOBP_POSITIVE_REGULATION_OF_NERVOUS_SYSTEM_DEVELOPMENT	-1.9	0.048
GOBP_DOUBLE_STRAND_BREAK_REPAIR	-1.9	0.048
GOBP_PROSTATE_GLAND_DEVELOPMENT	-1.9	0.049
GOBP_CELLULAR_HORMONE_METABOLIC_PROCESS	-1.89	0.05
GOBP_MESONEPHRIC_TUBULE_MORPHOGENESIS	-1.89	0.051
GOBP_DEVELOPMENTAL_GROWTH	-1.89	0.051
GOBP_REGULATION_OF_ANIMAL_ORGAN_FORMATION	-1.89	0.051
GOBP_REGULATION_OF_RESPONSE_TO_ENDOPLASMIC_RETICULUM_STRESS	2	0.054
GOBP_REGULATION_OF_HEMOPOIESIS	-1.88	0.054
GOBP_CELL_CELL_SIGNALING	-1.88	0.054
GOBP_G_PROTEIN_COUPLED_RECEPTOR_SIGNALING_PATHWAY	-1.88	0.054
GOBP_DNA_DEPENDENT_DNA_REPLICATION_MAINTENANCE_OF_FIDELITY	-1.87	0.054
GOBP_REGULATION_OF_SYNAPSE_STRUCTURE_OR_ACTIVITY	-1.87	0.055
GOBP_SENSORY_PERCEPTION_OF_CHEMICAL_STIMULUS	2	0.057
GOBP_ERAD_PATHWAY	1.98	0.06
GOBP_VACUOLAR_TRANSPORT	1.97	0.06
GOBP_RRNA_METABOLIC_PROCESS	-1.86	0.06
GOBP_EMBRYONIC_MORPHOGENESIS	-1.86	0.06
GOBP_MAMMARY_GLAND_EPITHELIUM_DEVELOPMENT	-1.85	0.06
GOBP_DEOXYRIBOSE_PHOSPHATE_METABOLIC_PROCESS	-1.85	0.061
GOBP_ODONTOGENESIS	-1.85	0.061
GOBP_ENDOPLASMIC_RETICULUM_TO_CYTOSOL_TRANSPORT	1.98	0.062
GOBP_FATTY_ACID_DERIVATIVE_METABOLIC_PROCESS	1.97	0.062
GOBP_ICOSANOID_METABOLIC_PROCESS	1.95	0.062
GOBP_EPHRIN_RECEPTOR_SIGNALING_PATHWAY	-1.85	0.063
GOBP_EMBRYONIC_DIGIT_MORPHOGENESIS	-1.84	0.063
GOBP_REGULATION_OF_SYNAPSE_ASSEMBLY	-1.84	0.063
GOBP_ANIMAL_ORGAN_MORPHOGENESIS	-1.84	0.063
GOBP_DNA_REPAIR	-1.84	0.063
GOBP_SKIN_EPIDERMIS_DEVELOPMENT	-1.84	0.063
GOBP_HOMOPHILIC_CELL_ADHESION_VIA_PLASMA_MEMBRANE_ADHESION_MOLECULES	-1.84	0.063
GOBP_VESICLE_CARGO_LOADING	1.95	0.064
GOBP_REGULATION_OF_ALPHA_BETA_T_CELL_DIFFERENTIATION	-1.83	0.064
GOBP_POSITIVE_REGULATION_OF_WNT_SIGNALING_PATHWAY	-1.83	0.067
GOBP_CELLULAR_RESPONSE_TO_ACID_CHEMICAL	-1.83	0.067
GOBP_RESPONSE_TO_RETINOIC_ACID	-1.82	0.067
GOBP_EMBRYONIC_APPENDAGE_MORPHOGENESIS	-1.82	0.067
GOBP_NEURON_DIFFERENTIATION	-1.81	0.074
GOBP_POSITIVE_REGULATION_OF_EPITHELIAL_CELL_PROLIFERATION	-1.81	0.074
GOBP_NEGATIVE_REGULATION_OF_DEVELOPMENTAL_PROCESS	-1.81	0.074
GOBP_REGULATION_OF_VACUOLE_ORGANIZATION	1.92	0.075
GOBP_EMBRYO_DEVELOPMENT	-1.8	0.076
GOBP_CHAPERONE_MEDIATED_PROTEIN_FOLDING	1.92	0.077
GOBP_ODONTOGENESIS_OF_DENTIN_CONTAINING_TOOTH	-1.8	0.078
GOBP_REGULATION_OF_MULTICELLULAR_ORGANISMAL_DEVELOPMENT	-1.8	0.078
GOBP_NEPHRON_EPITHELIUM_DEVELOPMENT	-1.8	0.078
GOBP_TAXIS	-1.79	0.078
GOBP_ORGAN_GROWTH	-1.79	0.079
GOBP_CELL_MORPHOGENESIS_INVOLVED_IN_DIFFERENTIATION	-1.79	0.079
GOBP_POSITIVE_REGULATION_OF_CELL_ADHESION	-1.79	0.079
GOBP_AXON_DEVELOPMENT	-1.79	0.079
GOBP_ANTIGEN_PROCESSING_AND_PRESENTATION	1.9	0.08
GOBP_PROTEIN_TARGETING	1.9	0.081
GOBP_PHOSPHOLIPID_CATABOLIC_PROCESS	1.89	0.081
GOBP_CARDIAC_CHAMBER_DEVELOPMENT	-1.78	0.083
GOBP_FOREBRAIN_GENERATION_OF_NEURONS	-1.78	0.083
GOBP_REGULATION_OF_MYELOID_LEUKOCYTE_DIFFERENTIATION	-1.78	0.083
GOBP_DETECTION_OF_STIMULUS_INVOLVED_IN_SENSORY_PERCEPTION	1.88	0.084
GOBP_APPENDAGE_MORPHOGENESIS	-1.77	0.087
GOBP_ADENYLATE_CYCLASE_MODULATING_G_PROTEIN_COUPLED_RECEPTOR_SIGNALING_PATHWAY	-1.77	0.087
GOBP_CELL_SURFACE_RECEPTOR_SIGNALING_PATHWAY_INVOLVED_IN_CELL_CELL_SIGNALING	-1.77	0.087
GOBP_SECONDARY_ALCOHOL_METABOLIC_PROCESS	1.87	0.089
GOBP_PEPTIDYL_PROLINE_MODIFICATION	1.86	0.089
GOBP_REGULATION_OF_NEURON_DIFFERENTIATION	-1.77	0.089
GOBP_FATTY_ACID_DERIVATIVE_BIOSYNTHETIC_PROCESS	1.86	0.09
GOBP_MONOCARBOXYLIC_ACID_BIOSYNTHETIC_PROCESS	1.86	0.09
GOBP_CELL_JUNCTION_ASSEMBLY	-1.76	0.091
GOBP_REGULATION_OF_CELL_DEVELOPMENT	-1.75	0.091
GOBP_TUBE_DEVELOPMENT	-1.76	0.092
GOBP_ENDOCRINE_PROCESS	-1.76	0.092
GOBP_HOMOLOGOUS_CHROMOSOME_SEGREGATION	-1.76	0.092
GOBP_REGULATION_OF_T_CELL_ACTIVATION	-1.75	0.092
GOBP_REGIONALIZATION	-1.75	0.092
GOBP_REGULATION_OF_STRIATED_MUSCLE_CELL_DIFFERENTIATION	-1.74	0.092
GOBP_NEGATIVE_REGULATION_OF_CHROMOSOME_ORGANIZATION	-1.74	0.092
GOBP_CELLULAR_RESPONSE_TO_MOLECULE_OF_BACTERIAL_ORIGIN	-1.74	0.092
GOBP_PYRIMIDINE_CONTAINING_COMPOUND_METABOLIC_PROCESS	-1.76	0.093
GOBP_REGULATION_OF_HORMONE_LEVELS	-1.75	0.093
GOBP_ANATOMICAL_STRUCTURE_FORMATION_INVOLVED_IN_MORPHOGENESIS	-1.75	0.093
GOBP_CARTILAGE_DEVELOPMENT	-1.75	0.093
GOBP_RIBOSOMAL_LARGE_SUBUNIT_BIOGENESIS	-1.75	0.093
GOBP_SMAD_PROTEIN_SIGNAL_TRANSDUCTION	-1.75	0.093
GOBP_POSITIVE_REGULATION_OF_NEURAL_PRECURSOR_CELL_PROLIFERATION	-1.75	0.093
GOBP_B_CELL_ACTIVATION_INVOLVED_IN_IMMUNE_RESPONSE	-1.75	0.093
GOBP_REGULATION_OF_CELL_DIFFERENTIATION	-1.75	0.093
GOBP_RIBONUCLEOPROTEIN_COMPLEX_BIOGENESIS	-1.74	0.093
GOBP_REGULATION_OF_MESENCHYMAL_CELL_PROLIFERATION	-1.74	0.093
GOBP_SOMITE_DEVELOPMENT	-1.74	0.093
GOBP_REGULATION_OF_CYTOSOLIC_CALCIUM_ION_CONCENTRATION	-1.74	0.093
GOBP_PYRIMIDINE_NUCLEOTIDE_METABOLIC_PROCESS	-1.73	0.095
GOBP_DNA_METABOLIC_PROCESS	-1.73	0.095
GOBP_NEGATIVE_REGULATION_OF_MYELOID_CELL_DIFFERENTIATION	-1.73	0.096
GOBP_REPRODUCTIVE_SYSTEM_DEVELOPMENT	-1.73	0.096
GOBP_ANIMAL_ORGAN_REGENERATION	-1.72	0.096
GOBP_SKELETAL_SYSTEM_DEVELOPMENT	-1.72	0.096
GOBP_NEGATIVE_REGULATION_OF_MUSCLE_CELL_DIFFERENTIATION	-1.72	0.096
GOBP_EPITHELIUM_DEVELOPMENT	-1.72	0.096
GOBP_RENAL_TUBULE_DEVELOPMENT	-1.73	0.097
GOBP_NEURON_MIGRATION	-1.73	0.097
GOBP_CELL_MORPHOGENESIS_INVOLVED_IN_NEURON_DIFFERENTIATION	-1.73	0.097
GOBP_EAR_DEVELOPMENT	-1.72	0.097
GOBP_CELL_MATRIX_ADHESION	-1.73	0.098

## Sheet: Sheet3
VCaP ENZ-DHT (ENZ24d-DHT18h vs DHT18h)	NES	FDR q-val
HALLMARK_MYC_TARGETS_V1	2.29	0
HALLMARK_ANDROGEN_RESPONSE	-3.19	0
HALLMARK_CHOLESTEROL_HOMEOSTASIS	-2.75	0
HALLMARK_FATTY_ACID_METABOLISM	-2.15	0.001
HALLMARK_ESTROGEN_RESPONSE_LATE	-2.06	0.001
HALLMARK_MTORC1_SIGNALING	-2.08	0.002
HALLMARK_BILE_ACID_METABOLISM	-2.01	0.002
HALLMARK_PROTEIN_SECRETION	-1.89	0.007
HALLMARK_ESTROGEN_RESPONSE_EARLY	-1.87	0.007
HALLMARK_MYC_TARGETS_V2	1.79	0.026
HALLMARK_EPITHELIAL_MESENCHYMAL_TRANSITION	1.82	0.029
HALLMARK_PI3K_AKT_MTOR_SIGNALING	-1.67	0.037
HALLMARK_HYPOXIA	-1.6	0.056
HALLMARK_OXIDATIVE_PHOSPHORYLATION	-1.57	0.064
HALLMARK_XENOBIOTIC_METABOLISM	-1.51	0.088
HALLMARK_APOPTOSIS	-1.5	0.088
HALLMARK_E2F_TARGETS	1.57	0.092
HALLMARK_TNFA_SIGNALING_VIA_NFKB	-1.49	0.093
HALLMARK_GLYCOLYSIS	-1.47	0.1
HALLMARK_HEME_METABOLISM	-1.46	0.101
HALLMARK_MYOGENESIS	-1.4	0.128
HALLMARK_PEROXISOME	-1.4	0.135
HALLMARK_INFLAMMATORY_RESPONSE	1.45	0.147
HALLMARK_MITOTIC_SPINDLE	-1.34	0.166
HALLMARK_ADIPOGENESIS	-1.33	0.171
HALLMARK_IL2_STAT5_SIGNALING	-1.3	0.19
HALLMARK_UV_RESPONSE_DN	1.33	0.26
HALLMARK_REACTIVE_OXYGEN_SPECIES_PATHWAY	-1.21	0.284
HALLMARK_KRAS_SIGNALING_DN	1.28	0.289
HALLMARK_HEDGEHOG_SIGNALING	1.21	0.37
HALLMARK_WNT_BETA_CATENIN_SIGNALING	1.18	0.378
HALLMARK_APICAL_JUNCTION	-1.13	0.385
HALLMARK_APICAL_SURFACE	1.15	0.399
HALLMARK_UNFOLDED_PROTEIN_RESPONSE	-1.02	0.568
HALLMARK_INTERFERON_GAMMA_RESPONSE	-1.01	0.575
HALLMARK_COAGULATION	-0.99	0.583
HALLMARK_KRAS_SIGNALING_UP	1	0.663
HALLMARK_SPERMATOGENESIS	-0.94	0.663
HALLMARK_UV_RESPONSE_UP	-0.92	0.672
HALLMARK_NOTCH_SIGNALING	-0.9	0.679
HALLMARK_IL6_JAK_STAT3_SIGNALING	0.93	0.71
HALLMARK_COMPLEMENT	0.95	0.727
HALLMARK_TGF_BETA_SIGNALING	-0.85	0.744
HALLMARK_P53_PATHWAY	-0.68	0.916
HALLMARK_ALLOGRAFT_REJECTION	0.78	0.937
HALLMARK_INTERFERON_ALPHA_RESPONSE	-0.68	0.941
HALLMARK_G2M_CHECKPOINT	0.59	0.976
HALLMARK_DNA_REPAIR	0.63	1
GOBP_RIBOSOME_BIOGENESIS	2.95	0
GOBP_RRNA_METABOLIC_PROCESS	2.6	0
GOBP_STEROL_BIOSYNTHETIC_PROCESS	-2.76	0
GOBP_STEROID_BIOSYNTHETIC_PROCESS	-2.49	0
GOBP_DIENCEPHALON_DEVELOPMENT	2.54	0.001
GOBP_SECONDARY_ALCOHOL_METABOLIC_PROCESS	-2.44	0.001
GOBP_RIBONUCLEOPROTEIN_COMPLEX_BIOGENESIS	2.47	0.002
GOBP_NCRNA_PROCESSING	2.42	0.002
GOBP_RIBOSOMAL_LARGE_SUBUNIT_BIOGENESIS	2.42	0.002
GOBP_LIPID_BIOSYNTHETIC_PROCESS	-2.35	0.002
GOBP_STEROL_METABOLIC_PROCESS	-2.33	0.002
GOBP_MONOCARBOXYLIC_ACID_BIOSYNTHETIC_PROCESS	-2.32	0.002
GOBP_LONG_CHAIN_FATTY_ACID_METABOLIC_PROCESS	-2.31	0.002
GOBP_ISOPRENOID_BIOSYNTHETIC_PROCESS	-2.31	0.002
GOBP_FATTY_ACID_BIOSYNTHETIC_PROCESS	-2.3	0.002
GOBP_FATTY_ACID_METABOLIC_PROCESS	-2.28	0.002
GOBP_ALCOHOL_BIOSYNTHETIC_PROCESS	-2.21	0.004
GOBP_DNA_DEPENDENT_DNA_REPLICATION	2.33	0.006
GOBP_REGULATION_OF_MORPHOGENESIS_OF_A_BRANCHING_STRUCTURE	2.29	0.007
GOBP_ENDOPLASMIC_RETICULUM_TO_GOLGI_VESICLE_MEDIATED_TRANSPORT	-2.15	0.008
GOBP_CELLULAR_LIPID_METABOLIC_PROCESS	-2.12	0.008
GOBP_CYTOPLASMIC_TRANSLATION	2.27	0.009
GOBP_PHOSPHOLIPID_METABOLIC_PROCESS	-2.15	0.009
GOBP_FATTY_ACID_DERIVATIVE_METABOLIC_PROCESS	-2.14	0.009
GOBP_SMALL_MOLECULE_BIOSYNTHETIC_PROCESS	-2.12	0.009
GOBP_ACETYL_COA_METABOLIC_PROCESS	-2.12	0.009
GOBP_ENDOMEMBRANE_SYSTEM_ORGANIZATION	-2.12	0.009
GOBP_SPINAL_CORD_DEVELOPMENT	2.24	0.01
GOBP_UNSATURATED_FATTY_ACID_METABOLIC_PROCESS	-2.13	0.01
GOBP_THIOESTER_METABOLIC_PROCESS	-2.13	0.01
GOBP_GOLGI_VESICLE_TRANSPORT	-2.09	0.011
GOBP_NCRNA_METABOLIC_PROCESS	2.2	0.014
GOBP_FATTY_ACID_DERIVATIVE_BIOSYNTHETIC_PROCESS	-2.05	0.014
GOBP_GOLGI_ORGANIZATION	-2.06	0.015
GOBP_PHOSPHOLIPID_BIOSYNTHETIC_PROCESS	-2.05	0.015
GOBP_ALCOHOL_METABOLIC_PROCESS	-2.05	0.015
GOBP_NUCLEOSIDE_BISPHOSPHATE_METABOLIC_PROCESS	-2.05	0.015
GOBP_PROTEIN_EXIT_FROM_ENDOPLASMIC_RETICULUM	-2.03	0.016
GOBP_VESICLE_BUDDING_FROM_MEMBRANE	-2.03	0.016
GOBP_ICOSANOID_METABOLIC_PROCESS	-2.02	0.017
GOBP_REGULATION_OF_BIOLOGICAL_PROCESS_INVOLVED_IN_SYMBIOTIC_INTERACTION	-1.99	0.023
GOBP_REGULATION_OF_RESPONSE_TO_ENDOPLASMIC_RETICULUM_STRESS	-1.99	0.024
GOBP_SENSORY_PERCEPTION_OF_CHEMICAL_STIMULUS	-1.97	0.026
GOBP_ANTIGEN_PROCESSING_AND_PRESENTATION_OF_PEPTIDE_ANTIGEN	-1.97	0.026
GOBP_ORGANIC_HYDROXY_COMPOUND_BIOSYNTHETIC_PROCESS	-1.97	0.027
GOBP_GLYCEROLIPID_METABOLIC_PROCESS	-1.97	0.027
GOBP_MONOCARBOXYLIC_ACID_METABOLIC_PROCESS	-1.96	0.027
GOBP_VACUOLAR_TRANSPORT	-1.96	0.027
GOBP_ISOPRENOID_METABOLIC_PROCESS	-1.94	0.031
GOBP_ORGANIC_ACID_BIOSYNTHETIC_PROCESS	-1.94	0.031
GOBP_THIOESTER_BIOSYNTHETIC_PROCESS	-1.94	0.031
GOBP_STEROID_METABOLIC_PROCESS	-1.94	0.032
GOBP_NUCLEOSIDE_BISPHOSPHATE_BIOSYNTHETIC_PROCESS	-1.93	0.032
GOBP_TRIGLYCERIDE_METABOLIC_PROCESS	-1.93	0.032
GOBP_SOMITE_DEVELOPMENT	2.08	0.033
GOBP_MORPHOGENESIS_OF_A_BRANCHING_STRUCTURE	2.09	0.035
GOBP_DNA_REPLICATION_INITIATION	2.09	0.036
GOBP_REGULATION_OF_MORPHOGENESIS_OF_AN_EPITHELIUM	2.06	0.039
GOBP_MITOCHONDRIAL_GENE_EXPRESSION	2.05	0.04
GOBP_NEURAL_PRECURSOR_CELL_PROLIFERATION	2.01	0.043
GOBP_LIPID_MODIFICATION	-1.9	0.044
GOBP_CENTRAL_NERVOUS_SYSTEM_NEURON_DIFFERENTIATION	2.01	0.045
GOBP_BRANCHING_MORPHOGENESIS_OF_AN_EPITHELIAL_TUBE	2.01	0.046
GOBP_DEOXYRIBOSE_PHOSPHATE_METABOLIC_PROCESS	2.02	0.047
GOBP_NEUROPEPTIDE_SIGNALING_PATHWAY	2.02	0.047
GOBP_MESONEPHROS_DEVELOPMENT	1.99	0.048
GOBP_PROTEIN_LOCALIZATION_TO_ENDOPLASMIC_RETICULUM	-1.87	0.05
GOBP_DEPHOSPHORYLATION	-1.88	0.051
GOBP_LIPID_METABOLIC_PROCESS	-1.87	0.051
GOBP_CELLULAR_RESPONSE_TO_TOPOLOGICALLY_INCORRECT_PROTEIN	-1.86	0.056
GOBP_DNA_UNWINDING_INVOLVED_IN_DNA_REPLICATION	1.96	0.057
GOBP_INTRACELLULAR_TRANSPORT	-1.85	0.058
GOBP_KIDNEY_EPITHELIUM_DEVELOPMENT	1.95	0.061
GOBP_ERAD_PATHWAY	-1.85	0.062
GOBP_CELLULAR_LIPID_CATABOLIC_PROCESS	-1.84	0.063
GOBP_HOMOPHILIC_CELL_ADHESION_VIA_PLASMA_MEMBRANE_ADHESION_MOLECULES	1.94	0.065
GOBP_ANIMAL_ORGAN_FORMATION	1.93	0.067
GOBP_ORGANIC_HYDROXY_COMPOUND_METABOLIC_PROCESS	-1.83	0.067
GOBP_CENTRAL_NERVOUS_SYSTEM_NEURON_DEVELOPMENT	1.93	0.07
GOBP_TRNA_MODIFICATION	1.9	0.07
GOBP_DNA_GEOMETRIC_CHANGE	1.9	0.07
GOBP_REGULATION_OF_STRIATED_MUSCLE_CELL_DIFFERENTIATION	1.91	0.071
GOBP_CELL_FATE_COMMITMENT	1.91	0.071
GOBP_CELL_CELL_ADHESION_VIA_PLASMA_MEMBRANE_ADHESION_MOLECULES	1.89	0.071
GOBP_RNA_PROCESSING	1.89	0.072
GOBP_KIDNEY_MORPHOGENESIS	1.91	0.073
GOBP_PYRIMIDINE_NUCLEOTIDE_METABOLIC_PROCESS	1.88	0.073
GOBP_RESPONSE_TO_AMINE	1.87	0.074
GOBP_FOREBRAIN_DEVELOPMENT	1.86	0.074
GOBP_SPECIFICATION_OF_ANIMAL_ORGAN_IDENTITY	1.86	0.074
GOBP_ESTABLISHMENT_OF_PROTEIN_LOCALIZATION_TO_ENDOPLASMIC_RETICULUM	-1.82	0.074
GOBP_REGULATION_OF_LIPID_BIOSYNTHETIC_PROCESS	-1.82	0.074
GOBP_REGULATION_OF_NEURAL_PRECURSOR_CELL_PROLIFERATION	1.87	0.075
GOBP_NEPHRON_MORPHOGENESIS	1.87	0.075
GOBP_NEGATIVE_REGULATION_OF_HEMOPOIESIS	1.87	0.077
GOBP_EPHRIN_RECEPTOR_SIGNALING_PATHWAY	1.85	0.077
GOBP_MESODERM_DEVELOPMENT	1.84	0.079
GOBP_NEURON_FATE_COMMITMENT	1.83	0.085
GOBP_GLYCEROPHOSPHOLIPID_METABOLIC_PROCESS	-1.8	0.085
GOBP_RETROGRADE_VESICLE_MEDIATED_TRANSPORT_GOLGI_TO_ENDOPLASMIC_RETICULUM	-1.79	0.086
GOBP_ANTIGEN_PROCESSING_AND_PRESENTATION	-1.79	0.086
GOBP_UBIQUITIN_DEPENDENT_ERAD_PATHWAY	-1.79	0.086
GOBP_RESPONSE_TO_TOPOLOGICALLY_INCORRECT_PROTEIN	-1.8	0.087
GOBP_SULFUR_COMPOUND_METABOLIC_PROCESS	-1.79	0.087
GOBP_PROTEIN_DEPHOSPHORYLATION	-1.79	0.087
GOBP_COPII_COATED_VESICLE_BUDDING	-1.8	0.088
GOBP_LYSOSOMAL_TRANSPORT	-1.8	0.088
GOBP_ESTABLISHMENT_OR_MAINTENANCE_OF_BIPOLAR_CELL_POLARITY	-1.78	0.091
GOBP_T_CELL_MEDIATED_CYTOTOXICITY	-1.77	0.092
GOBP_REGULATION_OF_ENDOPLASMIC_RETICULUM_STRESS_INDUCED_INTRINSIC_APOPTOTIC_SIGNALING_PATHWAY	-1.77	0.093
GOBP_POSITIVE_REGULATION_OF_PROTEIN_SECRETION	-1.77	0.093
GOBP_LIPID_CATABOLIC_PROCESS	-1.77	0.094
GOBP_ENDOPLASMIC_RETICULUM_TO_CYTOSOL_TRANSPORT	-1.76	0.095

## Sheet: Sheet4
22Rv1 Shared Dex (Dex0h vs- Dex18h)	NES	FDR q-val
GOBP_MONOCARBOXYLIC_ACID_METABOLIC_PROCESS	2.42	0
GOBP_RESPONSE_TO_XENOBIOTIC_STIMULUS	2.36	0
GOBP_ORGANIC_ACID_METABOLIC_PROCESS	2.35	0
GOBP_SMALL_MOLECULE_METABOLIC_PROCESS	2.09	0.003
GOBP_TISSUE_DEVELOPMENT	-1.87	0.06
GOBP_HOMEOSTATIC_PROCESS	-1.68	0.074
GOBP_LIPID_METABOLIC_PROCESS	1.72	0.079
GOBP_CELL_CELL_SIGNALING	-1.57	0.08
GOBP_CIRCULATORY_SYSTEM_DEVELOPMENT	-1.48	0.091
GOBP_POSITIVE_REGULATION_OF_SIGNALING	-0.98	0.559
GOBP_ION_TRANSPORT	1.3	0.717
GOBP_PROGRAMMED_CELL_DEATH	-0.77	0.78
GOBP_REGULATION_OF_CELL_DEATH	0.55	0.981
GOBP_POSITIVE_REGULATION_OF_MULTICELLULAR_ORGANISMAL_PROCESS	0.6	0.983
GOBP_REGULATION_OF_CELL_POPULATION_PROLIFERATION	0.44	0.987
GOBP_RESPONSE_TO_ORGANIC_CYCLIC_COMPOUND	1.18	1
GOBP_RESPONSE_TO_LIPID	1.09	1
GOBP_CELLULAR_RESPONSE_TO_HORMONE_STIMULUS	1.06	1
GOBP_RESPONSE_TO_HORMONE	1.03	1
GOBP_REGULATION_OF_CELLULAR_COMPONENT_MOVEMENT	0.94	1
GOBP_RESPONSE_TO_OXYGEN_CONTAINING_COMPOUND	0.9	1
GOBP_CELLULAR_RESPONSE_TO_OXYGEN_CONTAINING_COMPOUND	0.9	1
GOBP_CELLULAR_RESPONSE_TO_ENDOGENOUS_STIMULUS	0.87	1
GOBP_RESPONSE_TO_ENDOGENOUS_STIMULUS	0.83	1
GOBP_REGULATION_OF_INTRACELLULAR_SIGNAL_TRANSDUCTION	0.79	1
GOBP_CELLULAR_RESPONSE_TO_STRESS	0.77	1
GOBP_POSITIVE_REGULATION_OF_MOLECULAR_FUNCTION	0.7	1
GOBP_TRANSMEMBRANE_TRANSPORT	0.7	1
GOBP_REGULATION_OF_TRANSPORT	0.7	1
GOBP_LOCOMOTION	0.62	1
GOBP_CELL_MIGRATION	0.61	1

## Sheet: Sheet5
22Rv1 DHT (DHT0h vs DHT18h)	NES	FDR q-val
HALLMARK_ANDROGEN_RESPONSE	2.73	0
HALLMARK_HYPOXIA	1.66	0.164
HALLMARK_ESTROGEN_RESPONSE_LATE	1.35	0.319
HALLMARK_XENOBIOTIC_METABOLISM	1.29	0.326
HALLMARK_ESTROGEN_RESPONSE_EARLY	1.45	0.331
HALLMARK_P53_PATHWAY	1.39	0.333
HALLMARK_INFLAMMATORY_RESPONSE	1.21	0.337
HALLMARK_TNFA_SIGNALING_VIA_NFKB	1.22	0.362
HALLMARK_COMPLEMENT	-1.07	0.451
HALLMARK_EPITHELIAL_MESENCHYMAL_TRANSITION	-1.09	0.548
HALLMARK_INTERFERON_GAMMA_RESPONSE	-0.92	0.563
HALLMARK_UV_RESPONSE_DN	0.95	0.629
HALLMARK_KRAS_SIGNALING_UP	-1.12	0.771
HALLMARK_APOPTOSIS	0.63	0.977
HALLMARK_IL2_STAT5_SIGNALING	0.41	0.995
HALLMARK_GLYCOLYSIS	-1.16	1
GOBP_XENOBIOTIC_METABOLIC_PROCESS	3.08	0
GOBP_CELLULAR_RESPONSE_TO_XENOBIOTIC_STIMULUS	2.99	0
GOBP_RESPONSE_TO_XENOBIOTIC_STIMULUS	2.88	0
GOBP_MONOCARBOXYLIC_ACID_METABOLIC_PROCESS	2.34	0.005
GOBP_RESPONSE_TO_STEROID_HORMONE	2.07	0.079
GOBP_ORGANIC_ACID_METABOLIC_PROCESS	2.06	0.068
GOBP_CELL_CELL_ADHESION_VIA_PLASMA_MEMBRANE_ADHESION_MOLECULES	-2.56	0.001
GOBP_CELL_CELL_ADHESION	-2.49	0.002
GOBP_HOMOPHILIC_CELL_ADHESION_VIA_PLASMA_MEMBRANE_ADHESION_MOLECULES	-2.44	0.004
GOBP_BIOLOGICAL_ADHESION	-2.36	0.008
GOBP_REGULATION_OF_SYNAPSE_STRUCTURE_OR_ACTIVITY	-2.21	0.02
GOBP_NEURON_PROJECTION_GUIDANCE	-2.16	0.025
GOBP_CELL_JUNCTION_ASSEMBLY	-2.14	0.026
GOBP_NEGATIVE_REGULATION_OF_RESPONSE_TO_EXTERNAL_STIMULUS	-2.1	0.028
GOBP_ACTIVATION_OF_IMMUNE_RESPONSE	-2.01	0.057
GOBP_CELL_JUNCTION_ORGANIZATION	-1.98	0.062
GOBP_SYNAPSE_ORGANIZATION	-1.97	0.062
GOBP_CELL_PART_MORPHOGENESIS	-1.94	0.07
GOBP_CELL_MORPHOGENESIS_INVOLVED_IN_NEURON_DIFFERENTIATION	-1.93	0.068
GOBP_SYNAPSE_ASSEMBLY	-1.92	0.066
GOBP_ADAPTIVE_IMMUNE_RESPONSE	-1.91	0.065
GOBP_HEAD_DEVELOPMENT	-1.89	0.072
GOBP_CELLULAR_COMPONENT_MORPHOGENESIS	-1.85	0.086
GOBP_REGULATION_OF_T_CELL_ACTIVATION	-1.84	0.084
GOBP_LEUKOCYTE_CELL_CELL_ADHESION	-1.81	0.096
GOBP_KIDNEY_EPITHELIUM_DEVELOPMENT	-1.81	0.091
GOBP_REGULATION_OF_LYMPHOCYTE_ACTIVATION	-1.79	0.098

## Sheet: Sheet6
22Rv1 ENZ-DHT (ENZ24d-DHT18h vs DHT18h)	NES	FDR q-val
HALLMARK_ANDROGEN_RESPONSE	-2.5	0
HALLMARK_XENOBIOTIC_METABOLISM	-1.6	0.107
HALLMARK_UV_RESPONSE_DN	-1.62	0.129
HALLMARK_HYPOXIA	-1.52	0.143
HALLMARK_TNFA_SIGNALING_VIA_NFKB	-1.4	0.236
HALLMARK_INFLAMMATORY_RESPONSE	-1.3	0.252
HALLMARK_P53_PATHWAY	-1.3	0.283
HALLMARK_ESTROGEN_RESPONSE_LATE	-1.31	0.321
HALLMARK_ESTROGEN_RESPONSE_EARLY	-1.2	0.354
HALLMARK_INTERFERON_GAMMA_RESPONSE	1.29	0.455
HALLMARK_EPITHELIAL_MESENCHYMAL_TRANSITION	-0.97	0.669
HALLMARK_GLYCOLYSIS	0.95	0.777
HALLMARK_KRAS_SIGNALING_UP	-0.81	0.78
HALLMARK_APOPTOSIS	-0.85	0.787
HALLMARK_COMPLEMENT	0.66	0.916
HALLMARK_IL2_STAT5_SIGNALING	-0.54	0.965
GOBP_XENOBIOTIC_METABOLIC_PROCESS	-2.59	0
GOBP_CELLULAR_RESPONSE_TO_XENOBIOTIC_STIMULUS	-2.5	0
GOBP_RESPONSE_TO_XENOBIOTIC_STIMULUS	-2.36	0
GOBP_ISOPRENOID_METABOLIC_PROCESS	-2.12	0.006
GOBP_TERPENOID_METABOLIC_PROCESS	-2.08	0.007
GOBP_MONOCARBOXYLIC_ACID_METABOLIC_PROCESS	-1.98	0.024
GOBP_ORGANIC_ACID_METABOLIC_PROCESS	-1.94	0.039
GOBP_BONE_DEVELOPMENT	-1.89	0.058
GOBP_HORMONE_METABOLIC_PROCESS	-1.88	0.058
GOBP_RESPONSE_TO_STEROID_HORMONE	-1.86	0.062
GOBP_REGULATION_OF_SYNAPSE_STRUCTURE_OR_ACTIVITY	2.02	0.075
GOBP_ACTIVATION_OF_IMMUNE_RESPONSE	2.1	0.085

## Sheet: Sheet7
GroupID	Category	Term	Description	LogP	Log(q-value)	q-value	InTerm_InList	Genes	Symbols
VCaP Dex	GO Biological Processes	GO:0010564	regulation of cell cycle process	-6.18127	-1.82058	0.0151154	8/652	9656,11113,63967,79915,79968,90381,144455,158880	MDC1,CIT,CLSPN,ATAD5,WDR76,TICRR,E2F7,USP51
VCaP Dex	GO Biological Processes	GO:0042770	signal transduction in response to DNA damage	-5.76826	-1.70861	0.0195612	5/173	9656,63967,79968,90381,144455	MDC1,CLSPN,WDR76,TICRR,E2F7
VCaP Dex	GO Biological Processes	GO:0045786	negative regulation of cell cycle	-5.29313	-1.53952	0.0288721	6/385	2619,9656,63967,79968,90381,144455	GAS1,MDC1,CLSPN,WDR76,TICRR,E2F7
VCaP Dex	GO Biological Processes	GO:1901987	regulation of cell cycle phase transition	-5.26109	-1.53952	0.0288721	6/390	9656,63967,79915,79968,90381,144455	MDC1,CLSPN,ATAD5,WDR76,TICRR,E2F7
VCaP Dex	GO Biological Processes	GO:0045930	negative regulation of mitotic cell cycle	-5.11878	-1.53952	0.0288721	5/235	2619,9656,63967,90381,144455	GAS1,MDC1,CLSPN,TICRR,E2F7
VCaP Dex	GO Biological Processes	GO:0000077	DNA damage checkpoint signaling	-5.00633	-1.53952	0.0288721	4/115	9656,63967,79968,90381	MDC1,CLSPN,WDR76,TICRR
VCaP Dex	GO Biological Processes	GO:1901988	negative regulation of cell cycle phase transition	-4.99712	-1.53952	0.0288721	5/249	9656,63967,79968,90381,144455	MDC1,CLSPN,WDR76,TICRR,E2F7
VCaP Dex	GO Biological Processes	GO:0031570	DNA integrity checkpoint signaling	-4.89086	-1.52973	0.0295302	4/123	9656,63967,79968,90381	MDC1,CLSPN,WDR76,TICRR
VCaP Dex	GO Biological Processes	GO:0010948	negative regulation of cell cycle process	-4.64991	-1.33061	0.0467075	5/294	9656,63967,79968,90381,144455	MDC1,CLSPN,WDR76,TICRR,E2F7
VCaP Dex	GO Biological Processes	GO:0044770	cell cycle phase transition	-4.56331	-1.3072	0.0492948	6/518	9656,63967,79915,79968,90381,144455	MDC1,CLSPN,ATAD5,WDR76,TICRR,E2F7
VCaP Dex	GO Biological Processes	GO:0006275	regulation of DNA replication	-5.13045	-1.53952	0.0288721	4/107	79915,90381,144455,157570	ATAD5,TICRR,E2F7,ESCO2
VCaP Dex	GO Biological Processes	GO:0006260	DNA replication	-4.89042	-1.52973	0.0295302	5/262	79915,90381,144455,157570,253714	ATAD5,TICRR,E2F7,ESCO2,MMS22L
VCaP Dex	GO Biological Processes	GO:0006281	DNA repair	-4.55394	-1.3072	0.0492948	6/520	9656,63967,90381,157570,158880,253714	MDC1,CLSPN,TICRR,ESCO2,USP51,MMS22L
VCaP Shared	GO Biological Processes	GO:0043065	positive regulation of apoptotic process	-5.5756	-1.41263	0.0386696	9/539	133,658,1545,3248,3486,4605,7098,7704,8644	ADM,BMPR1B,CYP1B1,HPGD,IGFBP3,MYBL2,TLR3,ZBTB16,AKR1C3
VCaP ENZ-Dex	WikiPathways	WP4718	Cholesterol metabolism with Bloch and Kandutsch-Russell pathways	-19.9569	-15.5952	2.53968e-16	19/47	1595,1717,1718,2181,2194,3156,3157,3158,3422,3992,4598,6307,6319,6713,6720,9415,10682,29116,50814	CYP51A1,DHCR7,DHCR24,ACSL3,FASN,HMGCR,HMGCS1,HMGCS2,IDI1,FADS1,MVK,MSMO1,SCD,SQLE,SREBF1,FADS2,EBP,MYLIP,NSDHL
VCaP ENZ-Dex	Reactome Gene Sets	R-HSA-191273	Cholesterol biosynthesis	-12.2863	-8.40167	3.96583e-09	11/25	1595,1717,1718,3156,3157,3422,4598,6307,6713,10682,50814	CYP51A1,DHCR7,DHCR24,HMGCR,HMGCS1,IDI1,MVK,MSMO1,SQLE,EBP,NSDHL
VCaP ENZ-Dex	WikiPathways	WP197	Cholesterol biosynthesis pathway	-11.7434	-7.98372	1.0382e-08	9/15	1595,1717,3156,3157,3422,4598,6307,6713,50814	CYP51A1,DHCR7,HMGCR,HMGCS1,IDI1,MVK,MSMO1,SQLE,NSDHL
VCaP ENZ-Dex	Reactome Gene Sets	R-HSA-2426168	Activation of gene expression by SREBF (SREBP)	-10.7324	-7.19678	6.35655e-08	12/42	1595,1717,2194,3156,3157,3422,4598,6319,6713,6720,6907,79071	CYP51A1,DHCR7,FASN,HMGCR,HMGCS1,IDI1,MVK,SCD,SQLE,SREBF1,TBL1X,ELOVL6
VCaP ENZ-Dex	Reactome Gene Sets	R-HSA-8957322	Metabolism of steroids	-10.7134	-7.19678	6.35655e-08	20/151	1595,1717,1718,2194,3156,3157,3291,3422,3638,4598,6307,6319,6713,6720,6907,10682,11001,50814,79071,134429	CYP51A1,DHCR7,DHCR24,FASN,HMGCR,HMGCS1,HSD11B2,IDI1,INSIG1,MVK,MSMO1,SCD,SQLE,SREBF1,TBL1X,EBP,SLC27A2,NSDHL,ELOVL6,STARD4
VCaP ENZ-Dex	GO Biological Processes	GO:0016126	sterol biosynthetic process	-10.5914	-7.1328	7.36548e-08	14/65	1595,1717,1718,3156,3157,3158,3422,3638,4598,6307,6713,6720,10682,50814	CYP51A1,DHCR7,DHCR24,HMGCR,HMGCS1,HMGCS2,IDI1,INSIG1,MVK,MSMO1,SQLE,SREBF1,EBP,NSDHL
VCaP ENZ-Dex	GO Biological Processes	GO:0008610	lipid biosynthetic process	-10.4315	-7.06406	8.62866e-08	43/693	242,476,1543,1595,1606,1717,1718,1958,2181,2194,2583,3156,3157,3158,3291,3422,3491,3638,3949,3992,4598,5337,6307,6319,6713,6720,8503,8611,9415,10580,10682,11001,11019,11057,50814,79071,80157,83723,85414,122809,126410,134429,255189	ALOX12B,ATP1A1,CYP1A1,CYP51A1,DGKA,DHCR7,DHCR24,EGR1,ACSL3,FASN,B4GALNT1,HMGCR,HMGCS1,HMGCS2,HSD11B2,IDI1,CCN1,INSIG1,LDLR,FADS1,MVK,PLD1,MSMO1,SCD,SQLE,SREBF1,PIK3R3,PLPP1,FADS2,SORBS1,EBP,SLC27A2,LIAS,ABHD2,NSDHL,ELOVL6,CWH43,TLCD3B,SLC45A3,SOCS4,CYP4F22,STARD4,PLA2G4F
VCaP ENZ-Dex	Reactome Gene Sets	R-HSA-1655829	Regulation of cholesterol biosynthesis by SREBP (SREBF)	-10.4258	-7.06406	8.62866e-08	13/55	1595,1717,2194,3156,3157,3422,3638,4598,6319,6713,6720,6907,79071	CYP51A1,DHCR7,FASN,HMGCR,HMGCS1,IDI1,INSIG1,MVK,SCD,SQLE,SREBF1,TBL1X,ELOVL6
VCaP ENZ-Dex	GO Biological Processes	GO:0006695	cholesterol biosynthetic process	-10.1117	-6.82919	1.48186e-07	13/58	1595,1717,1718,3156,3157,3158,3422,3638,4598,6307,6720,10682,50814	CYP51A1,DHCR7,DHCR24,HMGCR,HMGCS1,HMGCS2,IDI1,INSIG1,MVK,MSMO1,SREBF1,EBP,NSDHL
VCaP ENZ-Dex	GO Biological Processes	GO:1902653	secondary alcohol biosynthetic process	-10.1117	-6.82919	1.48186e-07	13/58	1595,1717,1718,3156,3157,3158,3422,3638,4598,6307,6720,10682,50814	CYP51A1,DHCR7,DHCR24,HMGCR,HMGCS1,HMGCS2,IDI1,INSIG1,MVK,MSMO1,SREBF1,EBP,NSDHL
VCaP ENZ-Dex	GO Biological Processes	GO:0008202	steroid metabolic process	-9.61464	-6.36888	4.27677e-07	27/319	412,476,1543,1595,1717,1718,1958,3156,3157,3158,3291,3422,3638,3949,4598,6097,6307,6338,6469,6713,6720,7366,7436,10682,11001,50814,134429	STS,ATP1A1,CYP1A1,CYP51A1,DHCR7,DHCR24,EGR1,HMGCR,HMGCS1,HMGCS2,HSD11B2,IDI1,INSIG1,LDLR,MVK,RORC,MSMO1,SCNN1B,SHH,SQLE,SREBF1,UGT2B15,VLDLR,EBP,SLC27A2,NSDHL,STARD4
VCaP ENZ-Dex	GO Biological Processes	GO:0006694	steroid biosynthetic process	-9.58447	-6.36888	4.27677e-07	20/174	476,1543,1595,1717,1718,1958,3156,3157,3158,3291,3422,3638,4598,6307,6713,6720,10682,11001,50814,134429	ATP1A1,CYP1A1,CYP51A1,DHCR7,DHCR24,EGR1,HMGCR,HMGCS1,HMGCS2,HSD11B2,IDI1,INSIG1,MVK,MSMO1,SQLE,SREBF1,EBP,SLC27A2,NSDHL,STARD4
VCaP ENZ-Dex	GO Biological Processes	GO:0044283	small molecule biosynthetic process	-9.35477	-6.22351	5.97713e-07	36/554	242,467,1543,1595,1717,1718,1958,2181,2194,3156,3157,3158,3422,3638,3992,4598,4907,5352,6307,6319,6720,9415,10682,11001,11019,11057,50814,51733,79071,80219,85414,134429,140710,160760,255189,283871	ALOX12B,ATF3,CYP1A1,CYP51A1,DHCR7,DHCR24,EGR1,ACSL3,FASN,HMGCR,HMGCS1,HMGCS2,IDI1,INSIG1,FADS1,MVK,NT5E,PLOD2,MSMO1,SCD,SREBF1,FADS2,EBP,SLC27A2,LIAS,ABHD2,NSDHL,UPB1,ELOVL6,COQ10B,SLC45A3,STARD4,SOGA1,PPTC7,PLA2G4F,PGP
VCaP ENZ-Dex	Reactome Gene Sets	R-HSA-556833	Metabolism of lipids	-8.51629	-5.45561	3.50256e-06	41/740	123,242,412,590,857,1543,1595,1717,1718,2181,2194,2583,3156,3157,3158,3291,3422,3638,3992,4598,5337,6307,6319,6713,6720,6907,8503,8611,9415,9611,10682,11001,22901,27063,50814,56898,79071,126410,133522,134429,255189	PLIN2,ALOX12B,STS,BCHE,CAV1,CYP1A1,CYP51A1,DHCR7,DHCR24,ACSL3,FASN,B4GALNT1,HMGCR,HMGCS1,HMGCS2,HSD11B2,IDI1,INSIG1,FADS1,MVK,PLD1,MSMO1,SCD,SQLE,SREBF1,TBL1X,PIK3R3,PLPP1,FADS2,NCOR1,EBP,SLC27A2,ARSG,ANKRD1,NSDHL,BDH2,ELOVL6,CYP4F22,PPARGC1B,STARD4,PLA2G4F
VCaP ENZ-Dex	GO Biological Processes	GO:0008203	cholesterol metabolic process	-7.84802	-4.93347	1.16556e-05	16/138	1595,1717,1718,3156,3157,3158,3422,3638,3949,4598,6307,6713,6720,7436,10682,50814	CYP51A1,DHCR7,DHCR24,HMGCR,HMGCS1,HMGCS2,IDI1,INSIG1,LDLR,MVK,MSMO1,SQLE,SREBF1,VLDLR,EBP,NSDHL
VCaP ENZ-Dex	KEGG Pathway	M00101	Cholesterol biosynthesis, squalene 2,3-epoxide => cholesterol	-7.6295	-4.77295	1.68676e-05	6/11	1595,1717,1718,6307,10682,50814	CYP51A1,DHCR7,DHCR24,MSMO1,EBP,NSDHL
VCaP ENZ-Dex	KEGG Pathway	hsa_M00101	Cholesterol biosynthesis, squalene 2,3-epoxide => cholesterol	-7.6295	-4.77295	1.68676e-05	6/11	1595,1717,1718,6307,10682,50814	CYP51A1,DHCR7,DHCR24,MSMO1,EBP,NSDHL
VCaP ENZ-Dex	GO Biological Processes	GO:1902652	secondary alcohol metabolic process	-7.41253	-4.59489	2.5416e-05	16/148	1595,1717,1718,3156,3157,3158,3422,3638,3949,4598,6307,6713,6720,7436,10682,50814	CYP51A1,DHCR7,DHCR24,HMGCR,HMGCS1,HMGCS2,IDI1,INSIG1,LDLR,MVK,MSMO1,SQLE,SREBF1,VLDLR,EBP,NSDHL
VCaP ENZ-Dex	GO Biological Processes	GO:1901617	organic hydroxy compound biosynthetic process	-7.26132	-4.49067	3.23094e-05	20/237	1595,1644,1717,1718,3156,3157,3158,3422,3638,4598,4929,6307,6713,6720,7042,10682,11001,50814,134429,283871	CYP51A1,DDC,DHCR7,DHCR24,HMGCR,HMGCS1,HMGCS2,IDI1,INSIG1,MVK,NR4A2,MSMO1,SQLE,SREBF1,TGFB2,EBP,SLC27A2,NSDHL,STARD4,PGP
VCaP ENZ-Dex	WikiPathways	WP4804	Cholesterol biosynthesis with skeletal dysplasias	-7.23816	-4.47851	3.3227e-05	5/7	1595,1717,1718,10682,50814	CYP51A1,DHCR7,DHCR24,EBP,NSDHL
VCaP ENZ-Dex	GO Biological Processes	GO:0016125	sterol metabolic process	-7.20836	-4.45944	3.47187e-05	16/153	1595,1717,1718,3156,3157,3158,3422,3638,3949,4598,6307,6713,6720,7436,10682,50814	CYP51A1,DHCR7,DHCR24,HMGCR,HMGCS1,HMGCS2,IDI1,INSIG1,LDLR,MVK,MSMO1,SQLE,SREBF1,VLDLR,EBP,NSDHL
VCaP ENZ-Dex	KEGG Pathway	hsa00100	Steroid biosynthesis	-7.17701	-4.45876	3.4773e-05	7/20	1595,1717,1718,6307,6713,10682,50814	CYP51A1,DHCR7,DHCR24,MSMO1,SQLE,EBP,NSDHL
VCaP ENZ-Dex	KEGG Pathway	ko00100	Steroid biosynthesis	-7.17701	-4.45876	3.4773e-05	7/20	1595,1717,1718,6307,6713,10682,50814	CYP51A1,DHCR7,DHCR24,MSMO1,SQLE,EBP,NSDHL
VCaP ENZ-Dex	GO Biological Processes	GO:1901615	organic hydroxy compound metabolic process	-6.52494	-3.94856	0.000112574	30/533	1513,1543,1595,1644,1717,1718,2034,3156,3157,3158,3422,3638,3949,4598,4929,5208,6307,6338,6526,6713,6720,7042,7436,8611,10682,11001,11163,50814,134429,283871	CTSK,CYP1A1,CYP51A1,DDC,DHCR7,DHCR24,EPAS1,HMGCR,HMGCS1,HMGCS2,IDI1,INSIG1,LDLR,MVK,NR4A2,PFKFB2,MSMO1,SCNN1B,SLC5A3,SQLE,SREBF1,TGFB2,VLDLR,PLPP1,EBP,SLC27A2,NUDT4,NSDHL,STARD4,PGP
VCaP ENZ-Dex	GO Biological Processes	GO:0046165	alcohol biosynthetic process	-6.14653	-3.65406	0.00022179	14/140	1595,1717,1718,3156,3157,3158,3422,3638,4598,6307,6720,10682,50814,283871	CYP51A1,DHCR7,DHCR24,HMGCR,HMGCS1,HMGCS2,IDI1,INSIG1,MVK,MSMO1,SREBF1,EBP,NSDHL,PGP
VCaP ENZ-Dex	GO Biological Processes	GO:0006066	alcohol metabolic process	-5.73072	-3.37761	0.000419168	22/349	1543,1595,1717,1718,3156,3157,3158,3422,3638,3949,4598,6307,6338,6526,6713,6720,7436,8611,10682,11163,50814,283871	CYP1A1,CYP51A1,DHCR7,DHCR24,HMGCR,HMGCS1,HMGCS2,IDI1,INSIG1,LDLR,MVK,MSMO1,SCNN1B,SLC5A3,SQLE,SREBF1,VLDLR,PLPP1,EBP,NUDT4,NSDHL,PGP
VCaP ENZ-Dex	GO Biological Processes	GO:0033489	cholesterol biosynthetic process via desmosterol	-4.52974	-2.47552	0.00334562	3/4	1717,1718,10682	DHCR7,DHCR24,EBP
VCaP ENZ-Dex	GO Biological Processes	GO:0033490	cholesterol biosynthetic process via lathosterol	-4.52974	-2.47552	0.00334562	3/4	1717,1718,10682	DHCR7,DHCR24,EBP
VCaP ENZ-Dex	Reactome Gene Sets	R-HSA-6807047	Cholesterol biosynthesis via desmosterol	-4.52974	-2.47552	0.00334562	3/4	1717,1718,10682	DHCR7,DHCR24,EBP
VCaP ENZ-Dex	Reactome Gene Sets	R-HSA-6807062	Cholesterol biosynthesis via lathosterol	-4.52974	-2.47552	0.00334562	3/4	1717,1718,10682	DHCR7,DHCR24,EBP
VCaP ENZ-Dex	GO Biological Processes	GO:0048545	response to steroid hormone	-13.3186	-9.25795	5.52147e-10	33/339	367,476,590,595,678,687,760,811,857,1490,1655,2022,2308,2353,2692,2908,3291,4851,5021,6338,6340,6382,6720,7042,8611,9076,9611,11057,11170,56937,57658,81606,133522	AR,ATP1A1,BCHE,CCND1,ZFP36L2,KLF9,CA2,CALR,CAV1,CCN2,DDX5,ENG,FOXO1,FOS,GHRHR,NR3C1,HSD11B2,NOTCH1,OXTR,SCNN1B,SCNN1G,SDC1,SREBF1,TGFB2,PLPP1,CLDN1,NCOR1,ABHD2,FAM107A,PMEPA1,CALCOCO1,LBH,PPARGC1B
VCaP ENZ-Dex	GO Biological Processes	GO:0032870	cellular response to hormone stimulus	-11.543	-7.88028	1.31742e-08	41/588	367,476,678,687,760,811,857,990,1655,2308,2353,2534,2627,2692,2886,2908,3157,3416,3480,3624,3638,3718,4131,4851,4929,6338,6340,6720,8503,8611,9518,9611,10580,10999,11057,11170,56937,57658,81606,133522,140710	AR,ATP1A1,ZFP36L2,KLF9,CA2,CALR,CAV1,CDC6,DDX5,FOXO1,FOS,FYN,GATA6,GHRHR,GRB7,NR3C1,HMGCS1,IDE,IGF1R,INHBA,INSIG1,JAK3,MAP1B,NOTCH1,NR4A2,SCNN1B,SCNN1G,SREBF1,PIK3R3,PLPP1,GDF15,NCOR1,SORBS1,SLC27A4,ABHD2,FAM107A,PMEPA1,CALCOCO1,LBH,PPARGC1B,SOGA1
VCaP ENZ-Dex	GO Biological Processes	GO:0071407	cellular response to organic cyclic compound	-7.6544	-4.77295	1.68676e-05	34/585	367,476,678,687,688,811,857,1543,1655,1958,2308,2692,2908,3054,3157,3309,3624,3638,5027,6097,6338,6340,7184,7226,8611,9611,11057,11170,27063,56937,57658,81606,133522,255189	AR,ATP1A1,ZFP36L2,KLF9,KLF5,CALR,CAV1,CYP1A1,DDX5,EGR1,FOXO1,GHRHR,NR3C1,HCFC1,HMGCS1,HSPA5,INHBA,INSIG1,P2RX7,RORC,SCNN1B,SCNN1G,HSP90B1,TRPM2,PLPP1,NCOR1,ABHD2,FAM107A,ANKRD1,PMEPA1,CALCOCO1,LBH,PPARGC1B,PLA2G4F
VCaP ENZ-Dex	GO Biological Processes	GO:0071383	cellular response to steroid hormone stimulus	-7.61376	-4.77056	1.69604e-05	19/204	367,476,678,687,811,1655,2308,2692,2908,6338,6340,8611,9611,11057,11170,56937,57658,81606,133522	AR,ATP1A1,ZFP36L2,KLF9,CALR,DDX5,FOXO1,GHRHR,NR3C1,SCNN1B,SCNN1G,PLPP1,NCOR1,ABHD2,FAM107A,PMEPA1,CALCOCO1,LBH,PPARGC1B
VCaP ENZ-Dex	GO Biological Processes	GO:0071396	cellular response to lipid	-7.31691	-4.53499	2.9175e-05	33/575	367,476,678,687,811,1655,1869,2308,2692,2908,3157,3624,3638,3949,4602,4795,6097,6338,6340,6720,7472,7584,8611,9076,9611,11057,11170,27063,56937,57658,81029,81606,133522	AR,ATP1A1,ZFP36L2,KLF9,CALR,DDX5,E2F1,FOXO1,GHRHR,NR3C1,HMGCS1,INHBA,INSIG1,LDLR,MYB,NFKBIL1,RORC,SCNN1B,SCNN1G,SREBF1,WNT2,ZNF35,PLPP1,CLDN1,NCOR1,ABHD2,FAM107A,ANKRD1,PMEPA1,CALCOCO1,WNT5B,LBH,PPARGC1B
VCaP ENZ-Dex	GO Biological Processes	GO:0043401	steroid hormone mediated signaling pathway	-4.79551	-2.64332	0.00227342	12/136	367,811,1655,2692,2908,8611,9611,11057,56937,57658,81606,133522	AR,CALR,DDX5,GHRHR,NR3C1,PLPP1,NCOR1,ABHD2,PMEPA1,CALCOCO1,LBH,PPARGC1B
VCaP ENZ-Dex	GO Biological Processes	GO:0030518	intracellular steroid hormone receptor signaling pathway	-4.73798	-2.60672	0.00247333	11/116	367,811,1655,2692,2908,8611,9611,56937,57658,81606,133522	AR,CALR,DDX5,GHRHR,NR3C1,PLPP1,NCOR1,PMEPA1,CALCOCO1,LBH,PPARGC1B
VCaP ENZ-Dex	GO Biological Processes	GO:0030522	intracellular receptor signaling pathway	-4.64267	-2.54341	0.00286149	17/266	330,367,811,1655,2692,2908,4929,6097,6565,6720,8611,9611,54941,56937,57658,81606,133522	BIRC3,AR,CALR,DDX5,GHRHR,NR3C1,NR4A2,RORC,SLC15A2,SREBF1,PLPP1,NCOR1,RNF125,PMEPA1,CALCOCO1,LBH,PPARGC1B
VCaP ENZ-Dex	GO Biological Processes	GO:0009755	hormone-mediated signaling pathway	-3.40284	-1.66438	0.0216581	12/190	367,811,1655,2692,2908,8611,9611,11057,56937,57658,81606,133522	AR,CALR,DDX5,GHRHR,NR3C1,PLPP1,NCOR1,ABHD2,PMEPA1,CALCOCO1,LBH,PPARGC1B
VCaP ENZ-Dex	WikiPathways	WP2882	Nuclear receptors meta-pathway	-9.52386	-6.33825	4.58938e-07	27/322	330,595,1543,1836,1958,2040,2194,2308,2908,3725,4616,5997,6319,6518,6526,6720,7042,8553,10769,11057,11182,27063,29986,55554,57007,154091,388662	BIRC3,CCND1,CYP1A1,SLC26A2,EGR1,STOM,FASN,FOXO1,NR3C1,JUN,GADD45B,RGS2,SCD,SLC2A5,SLC5A3,SREBF1,TGFB2,BHLHE40,PLK2,ABHD2,SLC2A6,ANKRD1,SLC39A2,KLK15,ACKR3,SLC2A12,SLC6A17
VCaP ENZ-Dex	WikiPathways	WP2880	Glucocorticoid receptor pathway	-7.89305	-4.9627	1.08967e-05	12/71	330,1836,2040,2908,3725,4616,5997,8553,10769,11057,27063,57007	BIRC3,SLC26A2,STOM,NR3C1,JUN,GADD45B,RGS2,BHLHE40,PLK2,ABHD2,ANKRD1,ACKR3
VCaP ENZ-Dex	GO Biological Processes	GO:0042493	response to drug	-9.36327	-6.22351	5.97713e-07	30/399	123,135,476,545,590,595,811,1147,1543,1600,1644,2022,2353,2534,2627,3157,3291,3309,3624,3725,4131,5021,6338,6720,7037,7042,7050,10512,10758,27063	PLIN2,ADORA2A,ATP1A1,ATR,BCHE,CCND1,CALR,CHUK,CYP1A1,DAB1,DDC,ENG,FOS,FYN,GATA6,HMGCS1,HSD11B2,HSPA5,INHBA,JUN,MAP1B,OXTR,SCNN1B,SREBF1,TFRC,TGFB2,TGIF1,SEMA3C,TRAF3IP2,ANKRD1
VCaP ENZ-Dex	GO Biological Processes	GO:0048871	multicellular organismal homeostasis	-9.12978	-6.02334	9.47679e-07	34/511	71,242,563,760,857,1280,1490,1513,1958,2034,2308,3480,4851,4883,5021,5027,6319,6338,6340,7031,7037,7226,7466,8862,9076,9455,9696,23178,27347,57561,79054,79071,133522,283455	ACTG1,ALOX12B,AZGP1,CA2,CAV1,COL2A1,CCN2,CTSK,EGR1,EPAS1,FOXO1,IGF1R,NOTCH1,NPR3,OXTR,P2RX7,SCD,SCNN1B,SCNN1G,TFF1,TFRC,TRPM2,WFS1,APLN,CLDN1,HOMER2,CROCC,PASK,STK39,ARRDC3,TRPM8,ELOVL6,PPARGC1B,KSR2
VCaP ENZ-Dex	GO Biological Processes	GO:0060249	anatomical structure homeostasis	-4.2573	-2.26353	0.00545098	18/314	71,563,760,1280,1490,1513,2034,4851,5027,7031,7037,9076,9455,9696,10590,27347,55277,133522	ACTG1,AZGP1,CA2,COL2A1,CCN2,CTSK,EPAS1,NOTCH1,P2RX7,TFF1,TFRC,CLDN1,HOMER2,CROCC,SCGN,STK39,FGGY,PPARGC1B
VCaP ENZ-Dex	GO Biological Processes	GO:0001894	tissue homeostasis	-4.0543	-2.11747	0.00763009	16/268	71,563,760,1280,1490,1513,2034,4851,5027,7031,7037,9076,9455,9696,27347,133522	ACTG1,AZGP1,CA2,COL2A1,CCN2,CTSK,EPAS1,NOTCH1,P2RX7,TFF1,TFRC,CLDN1,HOMER2,CROCC,STK39,PPARGC1B
VCaP ENZ-Dex	GO Biological Processes	GO:0003013	circulatory system process	-9.01231	-5.92936	1.17664e-06	37/598	135,367,476,488,857,1490,2034,2534,2982,2983,3156,3291,4311,4852,4883,5021,5795,5997,6338,6387,6446,6509,6518,6526,6565,6581,6720,7037,7042,8671,8862,9429,10242,10999,27345,27347,388662	ADORA2A,AR,ATP1A1,ATP2A2,CAV1,CCN2,EPAS1,FYN,GUCY1A1,GUCY1B1,HMGCR,HSD11B2,MME,NPY,NPR3,OXTR,PTPRJ,RGS2,SCNN1B,CXCL12,SGK1,SLC1A4,SLC2A5,SLC5A3,SLC15A2,SLC22A3,SREBF1,TFRC,TGFB2,SLC4A4,APLN,ABCG2,KCNMB2,SLC27A4,KCNMB4,STK39,SLC6A17
VCaP ENZ-Dex	GO Biological Processes	GO:0003018	vascular process in circulatory system	-7.17923	-4.45876	3.4773e-05	21/263	135,857,2982,3156,4883,5021,5795,5997,6338,6509,6526,6565,6581,7037,8671,8862,9429,10242,10999,27345,388662	ADORA2A,CAV1,GUCY1A1,HMGCR,NPR3,OXTR,PTPRJ,RGS2,SCNN1B,SLC1A4,SLC5A3,SLC15A2,SLC22A3,TFRC,SLC4A4,APLN,ABCG2,KCNMB2,SLC27A4,KCNMB4,SLC6A17
VCaP ENZ-Dex	GO Biological Processes	GO:0008015	blood circulation	-5.38633	-3.11098	0.000774498	27/513	135,367,476,488,857,1490,2034,2982,2983,3156,3291,4311,4852,4883,5021,5795,5997,6338,6387,6446,6518,6720,7042,8862,10242,27345,27347	ADORA2A,AR,ATP1A1,ATP2A2,CAV1,CCN2,EPAS1,GUCY1A1,GUCY1B1,HMGCR,HSD11B2,MME,NPY,NPR3,OXTR,PTPRJ,RGS2,SCNN1B,CXCL12,SGK1,SLC2A5,SREBF1,TGFB2,APLN,KCNMB2,KCNMB4,STK39
VCaP ENZ-Dex	GO Biological Processes	GO:0044057	regulation of system process	-4.85211	-2.68898	0.00204653	28/581	135,476,488,857,1490,2034,2308,2902,2982,3156,3624,4851,4887,5021,5997,6446,6720,7042,7132,8862,10242,10398,10497,22999,27345,27347,29995,85358	ADORA2A,ATP1A1,ATP2A2,CAV1,CCN2,EPAS1,FOXO1,GRIN1,GUCY1A1,HMGCR,INHBA,NOTCH1,NPY2R,OXTR,RGS2,SGK1,SREBF1,TGFB2,TNFRSF1A,APLN,KCNMB2,MYL9,UNC13B,RIMS1,KCNMB4,STK39,LMCD1,SHANK3
VCaP ENZ-Dex	GO Biological Processes	GO:0090066	regulation of anatomical structure size	-3.98058	-2.06135	0.00868265	24/518	135,857,1002,1826,2982,3156,4131,4883,5021,5027,5865,5997,6338,6387,7114,8829,8862,10242,10500,10512,23566,27345,85358,148170	ADORA2A,CAV1,CDH4,DSCAM,GUCY1A1,HMGCR,MAP1B,NPR3,OXTR,P2RX7,RAB3B,RGS2,SCNN1B,CXCL12,TMSB4X,NRP1,APLN,KCNMB2,SEMA6C,SEMA3C,LPAR3,KCNMB4,SHANK3,CDC42EP5
VCaP ENZ-Dex	GO Biological Processes	GO:0035296	regulation of tube diameter	-3.95736	-2.04744	0.00896522	11/141	135,857,2982,3156,4883,5021,5997,6338,8862,10242,27345	ADORA2A,CAV1,GUCY1A1,HMGCR,NPR3,OXTR,RGS2,SCNN1B,APLN,KCNMB2,KCNMB4
VCaP ENZ-Dex	GO Biological Processes	GO:0097746	blood vessel diameter maintenance	-3.95736	-2.04744	0.00896522	11/141	135,857,2982,3156,4883,5021,5997,6338,8862,10242,27345	ADORA2A,CAV1,GUCY1A1,HMGCR,NPR3,OXTR,RGS2,SCNN1B,APLN,KCNMB2,KCNMB4
VCaP ENZ-Dex	GO Biological Processes	GO:0035150	regulation of tube size	-3.92995	-2.02763	0.00938361	11/142	135,857,2982,3156,4883,5021,5997,6338,8862,10242,27345	ADORA2A,CAV1,GUCY1A1,HMGCR,NPR3,OXTR,RGS2,SCNN1B,APLN,KCNMB2,KCNMB4
VCaP ENZ-Dex	GO Biological Processes	GO:1905114	cell surface receptor signaling pathway involved in cell-cell signaling	-8.39603	-5.35654	4.40004e-06	34/546	135,595,857,1000,1135,1958,2239,2737,2902,3087,4776,4851,4887,4920,4929,5027,6382,6469,6907,6934,7472,9209,10082,10497,22999,25960,51339,55789,57658,81029,85358,85458,147495,259266	ADORA2A,CCND1,CAV1,CDH2,CHRNA2,EGR1,GPC4,GLI3,GRIN1,HHEX,NFATC4,NOTCH1,NPY2R,ROR2,NR4A2,P2RX7,SDC1,SHH,TBL1X,TCF7L2,WNT2,LRRFIP2,GPC6,UNC13B,RIMS1,ADGRA2,DACT1,DEPDC1B,CALCOCO1,WNT5B,SHANK3,DIXDC1,APCDD1,ASPM
VCaP ENZ-Dex	GO Biological Processes	GO:0016055	Wnt signaling pathway	-6.08967	-3.61445	0.000242966	26/442	595,857,1000,1958,2239,2737,3087,4776,4851,4920,4929,6382,6469,6907,6934,7472,9209,10082,25960,51339,55789,57658,81029,85458,147495,259266	CCND1,CAV1,CDH2,EGR1,GPC4,GLI3,HHEX,NFATC4,NOTCH1,ROR2,NR4A2,SDC1,SHH,TBL1X,TCF7L2,WNT2,LRRFIP2,GPC6,ADGRA2,DACT1,DEPDC1B,CALCOCO1,WNT5B,DIXDC1,APCDD1,ASPM
VCaP ENZ-Dex	GO Biological Processes	GO:0198738	cell-cell signaling by wnt	-6.05298	-3.60398	0.000248897	26/444	595,857,1000,1958,2239,2737,3087,4776,4851,4920,4929,6382,6469,6907,6934,7472,9209,10082,25960,51339,55789,57658,81029,85458,147495,259266	CCND1,CAV1,CDH2,EGR1,GPC4,GLI3,HHEX,NFATC4,NOTCH1,ROR2,NR4A2,SDC1,SHH,TBL1X,TCF7L2,WNT2,LRRFIP2,GPC6,ADGRA2,DACT1,DEPDC1B,CALCOCO1,WNT5B,DIXDC1,APCDD1,ASPM
VCaP ENZ-Dex	GO Biological Processes	GO:0060070	canonical Wnt signaling pathway	-4.51491	-2.46283	0.00344484	18/300	857,1000,1958,2737,3087,4851,4920,4929,6382,6469,6907,6934,7472,25960,51339,81029,85458,259266	CAV1,CDH2,EGR1,GLI3,HHEX,NOTCH1,ROR2,NR4A2,SDC1,SHH,TBL1X,TCF7L2,WNT2,ADGRA2,DACT1,WNT5B,DIXDC1,ASPM
VCaP ENZ-Dex	GO Biological Processes	GO:0030111	regulation of Wnt signaling pathway	-4.04956	-2.11654	0.00764641	18/326	857,1000,1958,2737,3087,4776,4851,4920,6469,6907,6934,25960,51339,55789,81029,85458,147495,259266	CAV1,CDH2,EGR1,GLI3,HHEX,NFATC4,NOTCH1,ROR2,SHH,TBL1X,TCF7L2,ADGRA2,DACT1,DEPDC1B,WNT5B,DIXDC1,APCDD1,ASPM
VCaP ENZ-Dex	GO Biological Processes	GO:0030177	positive regulation of Wnt signaling pathway	-3.98503	-2.06266	0.0086565	11/140	857,3087,4920,6469,6907,25960,51339,55789,81029,85458,259266	CAV1,HHEX,ROR2,SHH,TBL1X,ADGRA2,DACT1,DEPDC1B,WNT5B,DIXDC1,ASPM
VCaP ENZ-Dex	GO Biological Processes	GO:0030178	negative regulation of Wnt signaling pathway	-3.23225	-1.53706	0.0290364	11/171	857,1000,1958,2737,4776,4851,4920,6469,6934,51339,147495	CAV1,CDH2,EGR1,GLI3,NFATC4,NOTCH1,ROR2,SHH,TCF7L2,DACT1,APCDD1
VCaP ENZ-Dex	GO Biological Processes	GO:0043434	response to peptide hormone	-8.32277	-5.30348	4.97183e-06	29/416	760,857,990,1147,1490,1958,2308,2534,2692,2886,3087,3291,3416,3480,3638,3718,4131,4929,5021,6387,6720,7031,7425,8503,8743,9518,10580,10999,140710	CA2,CAV1,CDC6,CHUK,CCN2,EGR1,FOXO1,FYN,GHRHR,GRB7,HHEX,HSD11B2,IDE,IGF1R,INSIG1,JAK3,MAP1B,NR4A2,OXTR,CXCL12,SREBF1,TFF1,VGF,PIK3R3,TNFSF10,GDF15,SORBS1,SLC27A4,SOGA1
VCaP ENZ-Dex	GO Biological Processes	GO:1901652	response to peptide	-8.05423	-5.09046	8.11974e-06	32/508	688,760,857,990,1147,1490,1958,2308,2534,2692,2886,2902,3087,3291,3416,3480,3638,3718,4131,4851,4929,5021,6387,6720,7031,7425,8503,8743,9518,10580,10999,140710	KLF5,CA2,CAV1,CDC6,CHUK,CCN2,EGR1,FOXO1,FYN,GHRHR,GRB7,GRIN1,HHEX,HSD11B2,IDE,IGF1R,INSIG1,JAK3,MAP1B,NOTCH1,NR4A2,OXTR,CXCL12,SREBF1,TFF1,VGF,PIK3R3,TNFSF10,GDF15,SORBS1,SLC27A4,SOGA1
VCaP ENZ-Dex	GO Biological Processes	GO:0071375	cellular response to peptide hormone stimulus	-5.22899	-2.99113	0.00102063	19/292	760,857,990,2308,2534,2692,2886,3416,3480,3638,3718,4131,4929,6720,8503,9518,10580,10999,140710	CA2,CAV1,CDC6,FOXO1,FYN,GHRHR,GRB7,IDE,IGF1R,INSIG1,JAK3,MAP1B,NR4A2,SREBF1,PIK3R3,GDF15,SORBS1,SLC27A4,SOGA1
VCaP ENZ-Dex	GO Biological Processes	GO:0007169	transmembrane receptor protein tyrosine kinase signaling pathway	-5.06952	-2.86315	0.00137041	30/629	367,1490,2308,2534,2692,2886,3087,3416,3480,3718,4643,4776,4920,5795,6720,7498,8503,8829,8862,9052,9518,10580,10999,25960,53834,64762,93650,122809,140710,285220	AR,CCN2,FOXO1,FYN,GHRHR,GRB7,HHEX,IDE,IGF1R,JAK3,MYO1E,NFATC4,ROR2,PTPRJ,SREBF1,XDH,PIK3R3,NRP1,APLN,GPRC5A,GDF15,SORBS1,SLC27A4,ADGRA2,FGFRL1,GAREM1,ACP4,SOCS4,SOGA1,EPHA6
VCaP ENZ-Dex	GO Biological Processes	GO:1901653	cellular response to peptide	-4.92611	-2.74338	0.00180559	21/363	688,760,857,990,2308,2534,2692,2886,2902,3416,3480,3638,3718,4131,4929,6720,8503,9518,10580,10999,140710	KLF5,CA2,CAV1,CDC6,FOXO1,FYN,GHRHR,GRB7,GRIN1,IDE,IGF1R,INSIG1,JAK3,MAP1B,NR4A2,SREBF1,PIK3R3,GDF15,SORBS1,SLC27A4,SOGA1
VCaP ENZ-Dex	GO Biological Processes	GO:0071417	cellular response to organonitrogen compound	-3.76523	-1.91002	0.0123021	27/637	688,760,857,990,1644,1958,2308,2534,2692,2886,2902,3309,3416,3480,3638,3718,4131,4929,5027,6720,7184,7226,8503,9518,10580,10999,140710	KLF5,CA2,CAV1,CDC6,DDC,EGR1,FOXO1,FYN,GHRHR,GRB7,GRIN1,HSPA5,IDE,IGF1R,INSIG1,JAK3,MAP1B,NR4A2,P2RX7,SREBF1,HSP90B1,TRPM2,PIK3R3,GDF15,SORBS1,SLC27A4,SOGA1
VCaP ENZ-Dex	GO Biological Processes	GO:0032868	response to insulin	-3.56953	-1.77602	0.0167486	15/266	1958,2308,2692,2886,3291,3416,3480,3638,6720,7425,8503,8743,10580,10999,140710	EGR1,FOXO1,GHRHR,GRB7,HSD11B2,IDE,IGF1R,INSIG1,SREBF1,VGF,PIK3R3,TNFSF10,SORBS1,SLC27A4,SOGA1
VCaP ENZ-Dex	GO Biological Processes	GO:1901699	cellular response to nitrogen compound	-3.55419	-1.76535	0.0171651	28/692	688,760,857,990,1644,1958,2308,2534,2692,2886,2902,2983,3309,3416,3480,3638,3718,4131,4929,5027,6720,7184,7226,8503,9518,10580,10999,140710	KLF5,CA2,CAV1,CDC6,DDC,EGR1,FOXO1,FYN,GHRHR,GRB7,GRIN1,GUCY1B1,HSPA5,IDE,IGF1R,INSIG1,JAK3,MAP1B,NR4A2,P2RX7,SREBF1,HSP90B1,TRPM2,PIK3R3,GDF15,SORBS1,SLC27A4,SOGA1
VCaP ENZ-Dex	GO Biological Processes	GO:0008286	insulin receptor signaling pathway	-3.26731	-1.55688	0.0277409	9/118	2308,2886,3416,3480,6720,8503,10580,10999,140710	FOXO1,GRB7,IDE,IGF1R,SREBF1,PIK3R3,SORBS1,SLC27A4,SOGA1
VCaP ENZ-Dex	GO Biological Processes	GO:0007610	behavior	-8.25675	-5.25821	5.5181e-06	35/581	135,590,1600,1826,1958,2353,2534,2692,2737,2902,3156,3725,3949,4311,4776,4852,4887,4929,5021,6387,6446,7080,7436,7466,8701,8862,9455,9518,9611,10769,28996,57561,79846,85358,163175	ADORA2A,BCHE,DAB1,DSCAM,EGR1,FOS,FYN,GHRHR,GLI3,GRIN1,HMGCR,JUN,LDLR,MME,NFATC4,NPY,NPY2R,NR4A2,OXTR,CXCL12,SGK1,NKX2-1,VLDLR,WFS1,DNAH11,APLN,HOMER2,GDF15,NCOR1,PLK2,HIPK2,ARRDC3,CFAP69,SHANK3,LGI4
VCaP ENZ-Dex	GO Biological Processes	GO:0007626	locomotory behavior	-3.61712	-1.80346	0.015723	12/180	135,1600,1826,1958,4887,4929,6387,7080,9611,28996,57561,163175	ADORA2A,DAB1,DSCAM,EGR1,NPY2R,NR4A2,CXCL12,NKX2-1,NCOR1,HIPK2,ARRDC3,LGI4
VCaP ENZ-Dex	GO Biological Processes	GO:0031960	response to corticosteroid	-8.23971	-5.25821	5.5181e-06	18/167	590,595,678,687,1490,2022,2308,2353,2692,2908,3291,4851,6338,6340,6382,9076,11170,133522	BCHE,CCND1,ZFP36L2,KLF9,CCN2,ENG,FOXO1,FOS,GHRHR,NR3C1,HSD11B2,NOTCH1,SCNN1B,SCNN1G,SDC1,CLDN1,FAM107A,PPARGC1B
VCaP ENZ-Dex	GO Biological Processes	GO:0051384	response to glucocorticoid	-5.12408	-2.8991	0.00126155	13/148	590,595,678,687,2308,2353,2692,2908,3291,6382,9076,11170,133522	BCHE,CCND1,ZFP36L2,KLF9,FOXO1,FOS,GHRHR,NR3C1,HSD11B2,SDC1,CLDN1,FAM107A,PPARGC1B
VCaP ENZ-Dex	GO Biological Processes	GO:0071384	cellular response to corticosteroid stimulus	-3.72825	-1.88506	0.0130299	7/61	678,687,2308,2908,6338,6340,11170	ZFP36L2,KLF9,FOXO1,NR3C1,SCNN1B,SCNN1G,FAM107A
VCaP ENZ-Dex	GO Biological Processes	GO:0051046	regulation of secretion	-8.00728	-5.06055	8.69863e-06	36/623	135,242,488,1595,2181,2692,3156,3624,4602,4851,4887,5021,5208,5864,5865,6382,6385,6387,6446,6720,6934,7042,7132,7226,8609,8862,10497,22999,23086,23178,25837,27063,27345,27347,28984,84976	ADORA2A,ALOX12B,ATP2A2,CYP51A1,ACSL3,GHRHR,HMGCR,INHBA,MYB,NOTCH1,NPY2R,OXTR,PFKFB2,RAB3A,RAB3B,SDC1,SDC4,CXCL12,SGK1,SREBF1,TCF7L2,TGFB2,TNFRSF1A,TRPM2,KLF7,APLN,UNC13B,RIMS1,EXPH5,PASK,RAB26,ANKRD1,KCNMB4,STK39,RGCC,DISP1
VCaP ENZ-Dex	GO Biological Processes	GO:1903530	regulation of secretion by cell	-6.98219	-4.30172	4.99208e-05	32/565	135,488,1595,2692,3156,3624,4602,4851,4887,5021,5208,5864,5865,6382,6385,6387,6720,6934,7042,7132,7226,8609,8862,10497,22999,23086,23178,25837,27063,27345,28984,84976	ADORA2A,ATP2A2,CYP51A1,GHRHR,HMGCR,INHBA,MYB,NOTCH1,NPY2R,OXTR,PFKFB2,RAB3A,RAB3B,SDC1,SDC4,CXCL12,SREBF1,TCF7L2,TGFB2,TNFRSF1A,TRPM2,KLF7,APLN,UNC13B,RIMS1,EXPH5,PASK,RAB26,ANKRD1,KCNMB4,RGCC,DISP1
VCaP ENZ-Dex	GO Biological Processes	GO:0032940	secretion by cell	-6.72968	-4.12385	7.5189e-05	39/795	135,488,1490,1595,2022,2692,3156,3624,4602,4851,4887,5021,5208,5864,5865,6284,6382,6385,6387,6720,6934,7042,7132,7226,7425,8609,8862,10497,22999,23086,23178,25837,27063,27345,28984,84976,94120,94122,261729	ADORA2A,ATP2A2,CCN2,CYP51A1,ENG,GHRHR,HMGCR,INHBA,MYB,NOTCH1,NPY2R,OXTR,PFKFB2,RAB3A,RAB3B,S100A13,SDC1,SDC4,CXCL12,SREBF1,TCF7L2,TGFB2,TNFRSF1A,TRPM2,VGF,KLF7,APLN,UNC13B,RIMS1,EXPH5,PASK,RAB26,ANKRD1,KCNMB4,RGCC,DISP1,SYTL3,SYTL5,STEAP2
VCaP ENZ-Dex	GO Biological Processes	GO:0051047	positive regulation of secretion	-5.99411	-3.55148	0.000280877	21/310	135,242,2181,2692,3624,4602,4887,5021,5208,5864,6382,6385,6387,6934,7042,7226,8862,10497,23086,27063,28984	ADORA2A,ALOX12B,ACSL3,GHRHR,INHBA,MYB,NPY2R,OXTR,PFKFB2,RAB3A,SDC1,SDC4,CXCL12,TCF7L2,TGFB2,TRPM2,APLN,UNC13B,EXPH5,ANKRD1,RGCC
VCaP ENZ-Dex	GO Biological Processes	GO:1903532	positive regulation of secretion by cell	-5.44764	-3.15781	0.000695324	19/282	135,2692,3624,4602,4887,5021,5208,5864,6382,6385,6387,6934,7042,7226,8862,10497,23086,27063,28984	ADORA2A,GHRHR,INHBA,MYB,NPY2R,OXTR,PFKFB2,RAB3A,SDC1,SDC4,CXCL12,TCF7L2,TGFB2,TRPM2,APLN,UNC13B,EXPH5,ANKRD1,RGCC
VCaP ENZ-Dex	GO Biological Processes	GO:0023061	signal release	-3.40932	-1.66756	0.0214999	21/465	135,488,2692,3156,3624,4602,4887,5021,5208,5864,6387,6720,6934,7226,7425,8609,8862,10497,22999,23178,27345	ADORA2A,ATP2A2,GHRHR,HMGCR,INHBA,MYB,NPY2R,OXTR,PFKFB2,RAB3A,CXCL12,SREBF1,TCF7L2,TRPM2,VGF,KLF7,APLN,UNC13B,RIMS1,PASK,KCNMB4
VCaP ENZ-Dex	GO Biological Processes	GO:1904951	positive regulation of establishment of protein localization	-3.22099	-1.52766	0.0296712	16/318	135,2040,2181,2534,2737,5208,6469,6934,7042,7226,10497,23086,27063,27113,58480,153241	ADORA2A,STOM,ACSL3,FYN,GLI3,PFKFB2,SHH,TCF7L2,TGFB2,TRPM2,UNC13B,EXPH5,ANKRD1,BBC3,RHOU,CEP120
VCaP ENZ-Dex	GO Biological Processes	GO:0015833	peptide transport	-3.10728	-1.45565	0.0350226	14/264	760,2692,3156,4887,5208,6565,6720,6934,7226,7425,8609,8862,23178,84976	CA2,GHRHR,HMGCR,NPY2R,PFKFB2,SLC15A2,SREBF1,TCF7L2,TRPM2,VGF,KLF7,APLN,PASK,DISP1
VCaP ENZ-Dex	GO Biological Processes	GO:0051222	positive regulation of protein transport	-2.99885	-1.37829	0.0418513	15/302	135,2040,2181,2534,2737,5208,6469,6934,7042,7226,10497,23086,27063,27113,58480	ADORA2A,STOM,ACSL3,FYN,GLI3,PFKFB2,SHH,TCF7L2,TGFB2,TRPM2,UNC13B,EXPH5,ANKRD1,BBC3,RHOU
VCaP ENZ-Dex	GO Biological Processes	GO:0042886	amide transport	-2.9702	-1.35977	0.0436744	15/304	760,2692,3156,4887,5208,6565,6720,6934,7226,7425,8609,8862,9429,23178,84976	CA2,GHRHR,HMGCR,NPY2R,PFKFB2,SLC15A2,SREBF1,TCF7L2,TRPM2,VGF,KLF7,APLN,ABCG2,PASK,DISP1
VCaP ENZ-Dex	GO Biological Processes	GO:0070201	regulation of establishment of protein localization	-2.96255	-1.35537	0.0441197	22/539	135,1595,2040,2181,2534,2737,3156,3638,5208,6469,6720,6934,7042,7226,8609,10497,23086,27063,27113,58480,84976,153241	ADORA2A,CYP51A1,STOM,ACSL3,FYN,GLI3,HMGCR,INSIG1,PFKFB2,SHH,SREBF1,TCF7L2,TGFB2,TRPM2,KLF7,UNC13B,EXPH5,ANKRD1,BBC3,RHOU,DISP1,CEP120
VCaP ENZ-Dex	GO Biological Processes	GO:0097190	apoptotic signaling pathway	-7.70885	-4.80953	1.55048e-05	34/582	135,367,467,857,1280,1655,1869,2534,2923,3624,3725,4776,4929,5027,6387,6469,6934,7042,7132,7466,8406,8743,8829,10017,10514,27018,27113,28996,51330,57007,64782,80237,90427,220042	ADORA2A,AR,ATF3,CAV1,COL2A1,DDX5,E2F1,FYN,PDIA3,INHBA,JUN,NFATC4,NR4A2,P2RX7,CXCL12,SHH,TCF7L2,TGFB2,TNFRSF1A,WFS1,SRPX,TNFSF10,NRP1,BCL2L10,MYBBP1A,BEX3,BBC3,HIPK2,TNFRSF12A,ACKR3,AEN,ELL3,BMF,DDIAS
VCaP ENZ-Dex	GO Biological Processes	GO:0010942	positive regulation of cell death	-7.58288	-4.75265	1.76744e-05	35/618	135,467,604,857,1490,1869,1958,2308,2353,2534,2923,3156,3491,3624,3725,4602,4616,4776,4851,7042,7132,7226,8406,8743,10497,10514,10999,23087,27063,27113,28984,51063,51330,64393,90427	ADORA2A,ATF3,BCL6,CAV1,CCN2,E2F1,EGR1,FOXO1,FOS,FYN,PDIA3,HMGCR,CCN1,INHBA,JUN,MYB,GADD45B,NFATC4,NOTCH1,TGFB2,TNFRSF1A,TRPM2,SRPX,TNFSF10,UNC13B,MYBBP1A,SLC27A4,TRIM35,ANKRD1,BBC3,RGCC,CALHM2,TNFRSF12A,ZMAT3,BMF
VCaP ENZ-Dex	GO Biological Processes	GO:0043065	positive regulation of apoptotic process	-6.4224	-3.86687	0.000135871	30/539	135,467,604,857,1869,2308,2923,3156,3491,3624,3725,4602,4616,4776,4851,7042,7132,8406,8743,10497,10514,10999,23087,27063,27113,28984,51063,51330,64393,90427	ADORA2A,ATF3,BCL6,CAV1,E2F1,FOXO1,PDIA3,HMGCR,CCN1,INHBA,JUN,MYB,GADD45B,NFATC4,NOTCH1,TGFB2,TNFRSF1A,SRPX,TNFSF10,UNC13B,MYBBP1A,SLC27A4,TRIM35,ANKRD1,BBC3,RGCC,CALHM2,TNFRSF12A,ZMAT3,BMF
VCaP ENZ-Dex	GO Biological Processes	GO:0043068	positive regulation of programmed cell death	-6.1572	-3.65881	0.000219375	30/555	135,467,604,857,1869,2308,2923,3156,3491,3624,3725,4602,4616,4776,4851,7042,7132,8406,8743,10497,10514,10999,23087,27063,27113,28984,51063,51330,64393,90427	ADORA2A,ATF3,BCL6,CAV1,E2F1,FOXO1,PDIA3,HMGCR,CCN1,INHBA,JUN,MYB,GADD45B,NFATC4,NOTCH1,TGFB2,TNFRSF1A,SRPX,TNFSF10,UNC13B,MYBBP1A,SLC27A4,TRIM35,ANKRD1,BBC3,RGCC,CALHM2,TNFRSF12A,ZMAT3,BMF
VCaP ENZ-Dex	GO Biological Processes	GO:0097191	extrinsic apoptotic signaling pathway	-5.7614	-3.39969	0.00039839	17/219	367,467,857,1280,2534,2923,3624,5027,6934,7042,7132,8406,8743,8829,10017,27018,51330	AR,ATF3,CAV1,COL2A1,FYN,PDIA3,INHBA,P2RX7,TCF7L2,TGFB2,TNFRSF1A,SRPX,TNFSF10,NRP1,BCL2L10,BEX3,TNFRSF12A
VCaP ENZ-Dex	GO Biological Processes	GO:2001233	regulation of apoptotic signaling pathway	-5.59014	-3.25373	0.000557526	22/356	135,367,467,857,1280,2534,2923,3624,4776,4929,6387,6934,7466,8406,8743,8829,10017,27113,51330,57007,80237,220042	ADORA2A,AR,ATF3,CAV1,COL2A1,FYN,PDIA3,INHBA,NFATC4,NR4A2,CXCL12,TCF7L2,WFS1,SRPX,TNFSF10,NRP1,BCL2L10,BBC3,TNFRSF12A,ACKR3,ELL3,DDIAS
VCaP ENZ-Dex	GO Biological Processes	GO:2001238	positive regulation of extrinsic apoptotic signaling pathway	-4.40571	-2.36206	0.00434446	7/48	467,857,2923,3624,8406,8743,51330	ATF3,CAV1,PDIA3,INHBA,SRPX,TNFSF10,TNFRSF12A
VCaP ENZ-Dex	GO Biological Processes	GO:2001236	regulation of extrinsic apoptotic signaling pathway	-4.34309	-2.31885	0.00479902	12/151	367,467,857,1280,2534,2923,3624,6934,8406,8743,8829,51330	AR,ATF3,CAV1,COL2A1,FYN,PDIA3,INHBA,TCF7L2,SRPX,TNFSF10,NRP1,TNFRSF12A
VCaP ENZ-Dex	GO Biological Processes	GO:2001235	positive regulation of apoptotic signaling pathway	-3.70985	-1.87189	0.013431	10/126	135,467,857,2923,3624,4776,8406,8743,27113,51330	ADORA2A,ATF3,CAV1,PDIA3,INHBA,NFATC4,SRPX,TNFSF10,BBC3,TNFRSF12A
VCaP ENZ-Dex	GO Biological Processes	GO:0071363	cellular response to growth factor stimulus	-7.38819	-4.58361	2.60852e-05	37/689	678,857,1280,1490,1644,1655,1869,1958,2022,2353,2534,2627,2908,3087,3309,3491,3725,4131,4851,4920,7042,7050,7080,7472,7498,8829,8862,9076,9518,25960,27063,28996,53834,56937,64762,65997,79674	ZFP36L2,CAV1,COL2A1,CCN2,DDC,DDX5,E2F1,EGR1,ENG,FOS,FYN,GATA6,NR3C1,HHEX,HSPA5,CCN1,JUN,MAP1B,NOTCH1,ROR2,TGFB2,TGIF1,NKX2-1,WNT2,XDH,NRP1,APLN,CLDN1,GDF15,ADGRA2,ANKRD1,HIPK2,FGFRL1,PMEPA1,GAREM1,RASL11B,VEPH1
VCaP ENZ-Dex	GO Biological Processes	GO:0070848	response to growth factor	-7.37711	-4.58361	2.60852e-05	38/720	678,857,1280,1490,1644,1655,1869,1958,2022,2353,2534,2627,2908,3087,3309,3491,3725,4060,4131,4851,4920,7042,7050,7080,7472,7498,8829,8862,9076,9518,25960,27063,28996,53834,56937,64762,65997,79674	ZFP36L2,CAV1,COL2A1,CCN2,DDC,DDX5,E2F1,EGR1,ENG,FOS,FYN,GATA6,NR3C1,HHEX,HSPA5,CCN1,JUN,LUM,MAP1B,NOTCH1,ROR2,TGFB2,TGIF1,NKX2-1,WNT2,XDH,NRP1,APLN,CLDN1,GDF15,ADGRA2,ANKRD1,HIPK2,FGFRL1,PMEPA1,GAREM1,RASL11B,VEPH1
VCaP ENZ-Dex	GO Biological Processes	GO:0071560	cellular response to transforming growth factor beta stimulus	-5.4986	-3.19759	0.000634475	18/254	678,857,2022,2353,2534,2908,3309,3725,7042,7080,7472,9076,9518,27063,28996,56937,65997,79674	ZFP36L2,CAV1,ENG,FOS,FYN,NR3C1,HSPA5,JUN,TGFB2,NKX2-1,WNT2,CLDN1,GDF15,ANKRD1,HIPK2,PMEPA1,RASL11B,VEPH1
VCaP ENZ-Dex	GO Biological Processes	GO:0071559	response to transforming growth factor beta	-5.35668	-3.08488	0.000822475	18/260	678,857,2022,2353,2534,2908,3309,3725,7042,7080,7472,9076,9518,27063,28996,56937,65997,79674	ZFP36L2,CAV1,ENG,FOS,FYN,NR3C1,HSPA5,JUN,TGFB2,NKX2-1,WNT2,CLDN1,GDF15,ANKRD1,HIPK2,PMEPA1,RASL11B,VEPH1
VCaP ENZ-Dex	GO Biological Processes	GO:0007178	transmembrane receptor protein serine/threonine kinase signaling pathway	-4.99869	-2.80724	0.00155868	21/359	857,1655,1958,2022,2353,3309,3491,3624,3725,4851,4920,6469,7042,7080,9518,28996,51339,56937,65997,79674,168002	CAV1,DDX5,EGR1,ENG,FOS,HSPA5,CCN1,INHBA,JUN,NOTCH1,ROR2,SHH,TGFB2,NKX2-1,GDF15,HIPK2,DACT1,PMEPA1,RASL11B,VEPH1,DACT2
VCaP ENZ-Dex	GO Biological Processes	GO:0090092	regulation of transmembrane receptor protein serine/threonine kinase signaling pathway	-4.26883	-2.26696	0.00540809	16/257	857,2022,3309,3491,3624,4851,6469,7042,7080,9518,28996,51339,56937,65997,79674,168002	CAV1,ENG,HSPA5,CCN1,INHBA,NOTCH1,SHH,TGFB2,NKX2-1,GDF15,HIPK2,DACT1,PMEPA1,RASL11B,VEPH1,DACT2
VCaP ENZ-Dex	GO Biological Processes	GO:0007179	transforming growth factor beta receptor signaling pathway	-3.16569	-1.49329	0.0321151	12/202	857,2022,2353,3309,3725,7042,7080,9518,28996,56937,65997,79674	CAV1,ENG,FOS,HSPA5,JUN,TGFB2,NKX2-1,GDF15,HIPK2,PMEPA1,RASL11B,VEPH1
VCaP ENZ-Dex	GO Biological Processes	GO:0090101	negative regulation of transmembrane receptor protein serine/threonine kinase signaling pathway	-2.96533	-1.35643	0.0440114	9/130	857,3309,4851,7080,28996,56937,65997,79674,168002	CAV1,HSPA5,NOTCH1,NKX2-1,HIPK2,PMEPA1,RASL11B,VEPH1,DACT2
VCaP ENZ-Dex	GO Biological Processes	GO:0051960	regulation of nervous system development	-7.15166	-4.44317	3.60441e-05	28/443	1002,1600,1826,1869,2737,3949,3981,4131,4311,4602,4776,4851,5021,6387,6469,7472,8553,8829,10154,10500,10512,23566,80237,85358,163175,259266,347731,644943	CDH4,DAB1,DSCAM,E2F1,GLI3,LDLR,LIG4,MAP1B,MME,MYB,NFATC4,NOTCH1,OXTR,CXCL12,SHH,WNT2,BHLHE40,NRP1,PLXNC1,SEMA6C,SEMA3C,LPAR3,ELL3,SHANK3,LGI4,ASPM,LRRTM3,RASSF10
VCaP ENZ-Dex	GO Biological Processes	GO:0050767	regulation of neurogenesis	-7.13341	-4.43446	3.67743e-05	25/364	1002,1600,1826,1869,2737,3949,3981,4131,4311,4602,4776,4851,6387,6469,7472,8553,8829,10154,10500,10512,23566,80237,85358,259266,644943	CDH4,DAB1,DSCAM,E2F1,GLI3,LDLR,LIG4,MAP1B,MME,MYB,NFATC4,NOTCH1,CXCL12,SHH,WNT2,BHLHE40,NRP1,PLXNC1,SEMA6C,SEMA3C,LPAR3,ELL3,SHANK3,ASPM,RASSF10
VCaP ENZ-Dex	GO Biological Processes	GO:0120035	regulation of plasma membrane bounded cell projection organization	-6.96687	-4.29535	5.06578e-05	35/655	547,688,857,1000,1002,1600,1826,1902,2534,3309,4131,4776,4920,5027,5274,5337,5997,6383,6387,7226,7436,8829,9696,9750,10154,10500,10512,23566,27063,29116,85358,93650,115704,148170,153241	KIF1A,KLF5,CAV1,CDH2,CDH4,DAB1,DSCAM,LPAR1,FYN,HSPA5,MAP1B,NFATC4,ROR2,P2RX7,SERPINI1,PLD1,RGS2,SDC2,CXCL12,TRPM2,VLDLR,NRP1,CROCC,RIPOR2,PLXNC1,SEMA6C,SEMA3C,LPAR3,ANKRD1,MYLIP,SHANK3,ACP4,EVI5L,CDC42EP5,CEP120
VCaP ENZ-Dex	GO Biological Processes	GO:0050769	positive regulation of neurogenesis	-6.9341	-4.27694	5.28519e-05	19/225	1002,1826,1869,2737,3981,4131,4311,4602,4851,6387,6469,7472,8829,10154,23566,80237,85358,259266,644943	CDH4,DSCAM,E2F1,GLI3,LIG4,MAP1B,MME,MYB,NOTCH1,CXCL12,SHH,WNT2,NRP1,PLXNC1,LPAR3,ELL3,SHANK3,ASPM,RASSF10
VCaP ENZ-Dex	GO Biological Processes	GO:0051962	positive regulation of nervous system development	-6.93108	-4.27694	5.28519e-05	21/272	1002,1826,1869,2737,3981,4131,4311,4602,4851,5021,6387,6469,7472,8829,10154,23566,80237,85358,259266,347731,644943	CDH4,DSCAM,E2F1,GLI3,LIG4,MAP1B,MME,MYB,NOTCH1,OXTR,CXCL12,SHH,WNT2,NRP1,PLXNC1,LPAR3,ELL3,SHANK3,ASPM,LRRTM3,RASSF10
VCaP ENZ-Dex	GO Biological Processes	GO:0031344	regulation of cell projection organization	-6.6861	-4.08781	8.16931e-05	35/673	547,688,857,1000,1002,1600,1826,1902,2534,3309,4131,4776,4920,5027,5274,5337,5997,6383,6387,7226,7436,8829,9696,9750,10154,10500,10512,23566,27063,29116,85358,93650,115704,148170,153241	KIF1A,KLF5,CAV1,CDH2,CDH4,DAB1,DSCAM,LPAR1,FYN,HSPA5,MAP1B,NFATC4,ROR2,P2RX7,SERPINI1,PLD1,RGS2,SDC2,CXCL12,TRPM2,VLDLR,NRP1,CROCC,RIPOR2,PLXNC1,SEMA6C,SEMA3C,LPAR3,ANKRD1,MYLIP,SHANK3,ACP4,EVI5L,CDC42EP5,CEP120
VCaP ENZ-Dex	GO Biological Processes	GO:0048812	neuron projection morphogenesis	-6.18202	-3.67584	0.000210941	32/614	135,214,547,1000,1002,1600,1826,2534,2737,4131,4776,4851,4929,5818,5864,6383,6387,6446,6469,7080,7436,8609,8829,9201,10154,10500,10512,22999,23566,56956,85358,285220	ADORA2A,ALCAM,KIF1A,CDH2,CDH4,DAB1,DSCAM,FYN,GLI3,MAP1B,NFATC4,NOTCH1,NR4A2,NECTIN1,RAB3A,SDC2,CXCL12,SGK1,SHH,NKX2-1,VLDLR,KLF7,NRP1,DCLK1,PLXNC1,SEMA6C,SEMA3C,RIMS1,LPAR3,LHX9,SHANK3,EPHA6
VCaP ENZ-Dex	GO Biological Processes	GO:0060284	regulation of cell development	-6.05188	-3.60398	0.000248897	28/502	811,1002,1600,1826,1869,2737,3949,3981,4131,4311,4602,4776,4851,6387,6469,7132,7472,8553,8829,10154,10500,10512,23566,25960,80237,85358,259266,644943	CALR,CDH4,DAB1,DSCAM,E2F1,GLI3,LDLR,LIG4,MAP1B,MME,MYB,NFATC4,NOTCH1,CXCL12,SHH,TNFRSF1A,WNT2,BHLHE40,NRP1,PLXNC1,SEMA6C,SEMA3C,LPAR3,ADGRA2,ELL3,SHANK3,ASPM,RASSF10
VCaP ENZ-Dex	GO Biological Processes	GO:0120039	plasma membrane bounded cell projection morphogenesis	-5.95646	-3.52726	0.000296991	32/629	135,214,547,1000,1002,1600,1826,2534,2737,4131,4776,4851,4929,5818,5864,6383,6387,6446,6469,7080,7436,8609,8829,9201,10154,10500,10512,22999,23566,56956,85358,285220	ADORA2A,ALCAM,KIF1A,CDH2,CDH4,DAB1,DSCAM,FYN,GLI3,MAP1B,NFATC4,NOTCH1,NR4A2,NECTIN1,RAB3A,SDC2,CXCL12,SGK1,SHH,NKX2-1,VLDLR,KLF7,NRP1,DCLK1,PLXNC1,SEMA6C,SEMA3C,RIMS1,LPAR3,LHX9,SHANK3,EPHA6
VCaP ENZ-Dex	GO Biological Processes	GO:0000904	cell morphogenesis involved in differentiation	-5.92506	-3.51759	0.000303673	34/694	214,367,547,811,1000,1002,1600,1826,2534,2737,4131,4776,4851,4929,5818,5864,6383,6387,6469,7080,7436,8609,8829,9201,10154,10500,10512,23218,23566,56956,79834,85358,168002,285220	ALCAM,AR,KIF1A,CALR,CDH2,CDH4,DAB1,DSCAM,FYN,GLI3,MAP1B,NFATC4,NOTCH1,NR4A2,NECTIN1,RAB3A,SDC2,CXCL12,SHH,NKX2-1,VLDLR,KLF7,NRP1,DCLK1,PLXNC1,SEMA6C,SEMA3C,NBEAL2,LPAR3,LHX9,PEAK1,SHANK3,DACT2,EPHA6
VCaP ENZ-Dex	GO Biological Processes	GO:0048858	cell projection morphogenesis	-5.89774	-3.50451	0.00031296	32/633	135,214,547,1000,1002,1600,1826,2534,2737,4131,4776,4851,4929,5818,5864,6383,6387,6446,6469,7080,7436,8609,8829,9201,10154,10500,10512,22999,23566,56956,85358,285220	ADORA2A,ALCAM,KIF1A,CDH2,CDH4,DAB1,DSCAM,FYN,GLI3,MAP1B,NFATC4,NOTCH1,NR4A2,NECTIN1,RAB3A,SDC2,CXCL12,SGK1,SHH,NKX2-1,VLDLR,KLF7,NRP1,DCLK1,PLXNC1,SEMA6C,SEMA3C,RIMS1,LPAR3,LHX9,SHANK3,EPHA6
VCaP ENZ-Dex	GO Biological Processes	GO:0048667	cell morphogenesis involved in neuron differentiation	-5.85132	-3.46734	0.00034093	29/544	214,547,1000,1002,1600,1826,2534,2737,4131,4776,4851,4929,5818,5864,6383,6387,6469,7080,7436,8609,8829,9201,10154,10500,10512,23566,56956,85358,285220	ALCAM,KIF1A,CDH2,CDH4,DAB1,DSCAM,FYN,GLI3,MAP1B,NFATC4,NOTCH1,NR4A2,NECTIN1,RAB3A,SDC2,CXCL12,SHH,NKX2-1,VLDLR,KLF7,NRP1,DCLK1,PLXNC1,SEMA6C,SEMA3C,LPAR3,LHX9,SHANK3,EPHA6
VCaP ENZ-Dex	GO Biological Processes	GO:0010720	positive regulation of cell development	-5.67613	-3.33146	0.00046617	20/298	811,1002,1826,1869,2737,3981,4131,4311,4602,4851,6387,6469,7472,8829,10154,23566,80237,85358,259266,644943	CALR,CDH4,DSCAM,E2F1,GLI3,LIG4,MAP1B,MME,MYB,NOTCH1,CXCL12,SHH,WNT2,NRP1,PLXNC1,LPAR3,ELL3,SHANK3,ASPM,RASSF10
VCaP ENZ-Dex	GO Biological Processes	GO:0032990	cell part morphogenesis	-5.64058	-3.30006	0.000501123	32/651	135,214,547,1000,1002,1600,1826,2534,2737,4131,4776,4851,4929,5818,5864,6383,6387,6446,6469,7080,7436,8609,8829,9201,10154,10500,10512,22999,23566,56956,85358,285220	ADORA2A,ALCAM,KIF1A,CDH2,CDH4,DAB1,DSCAM,FYN,GLI3,MAP1B,NFATC4,NOTCH1,NR4A2,NECTIN1,RAB3A,SDC2,CXCL12,SGK1,SHH,NKX2-1,VLDLR,KLF7,NRP1,DCLK1,PLXNC1,SEMA6C,SEMA3C,RIMS1,LPAR3,LHX9,SHANK3,EPHA6
VCaP ENZ-Dex	GO Biological Processes	GO:0007411	axon guidance	-5.54899	-3.2207	0.000601588	17/227	214,1002,1826,2534,2737,4851,5818,6387,6469,7080,8609,8829,10154,10500,10512,56956,285220	ALCAM,CDH4,DSCAM,FYN,GLI3,NOTCH1,NECTIN1,CXCL12,SHH,NKX2-1,KLF7,NRP1,PLXNC1,SEMA6C,SEMA3C,LHX9,EPHA6
VCaP ENZ-Dex	GO Biological Processes	GO:0097485	neuron projection guidance	-5.52314	-3.20248	0.000627359	17/228	214,1002,1826,2534,2737,4851,5818,6387,6469,7080,8609,8829,10154,10500,10512,56956,285220	ALCAM,CDH4,DSCAM,FYN,GLI3,NOTCH1,NECTIN1,CXCL12,SHH,NKX2-1,KLF7,NRP1,PLXNC1,SEMA6C,SEMA3C,LHX9,EPHA6
VCaP ENZ-Dex	GO Biological Processes	GO:0010975	regulation of neuron projection development	-5.5228	-3.20248	0.000627359	25/445	547,1000,1002,1600,1826,1902,2534,3309,4131,4776,4920,5274,5997,6383,6387,7436,8829,10154,10500,10512,23566,27063,29116,85358,93650	KIF1A,CDH2,CDH4,DAB1,DSCAM,LPAR1,FYN,HSPA5,MAP1B,NFATC4,ROR2,SERPINI1,RGS2,SDC2,CXCL12,VLDLR,NRP1,PLXNC1,SEMA6C,SEMA3C,LPAR3,ANKRD1,MYLIP,SHANK3,ACP4
VCaP ENZ-Dex	GO Biological Processes	GO:0007409	axonogenesis	-5.48695	-3.19343	0.000640579	24/418	214,1000,1002,1600,1826,2534,2737,4131,4851,4929,5818,5864,6387,6469,7080,8609,8829,9201,10154,10500,10512,23566,56956,285220	ALCAM,CDH2,CDH4,DAB1,DSCAM,FYN,GLI3,MAP1B,NOTCH1,NR4A2,NECTIN1,RAB3A,CXCL12,SHH,NKX2-1,KLF7,NRP1,DCLK1,PLXNC1,SEMA6C,SEMA3C,LPAR3,LHX9,EPHA6
VCaP ENZ-Dex	GO Biological Processes	GO:0032989	cellular component morphogenesis	-5.28106	-3.02656	0.000940683	34/743	71,135,214,547,1000,1002,1600,1826,2534,2737,4131,4776,4851,4929,5818,5864,6383,6387,6446,6469,7080,7436,8609,8829,9201,10154,10500,10512,22999,23566,27063,56956,85358,285220	ACTG1,ADORA2A,ALCAM,KIF1A,CDH2,CDH4,DAB1,DSCAM,FYN,GLI3,MAP1B,NFATC4,NOTCH1,NR4A2,NECTIN1,RAB3A,SDC2,CXCL12,SGK1,SHH,NKX2-1,VLDLR,KLF7,NRP1,DCLK1,PLXNC1,SEMA6C,SEMA3C,RIMS1,LPAR3,ANKRD1,LHX9,SHANK3,EPHA6
VCaP ENZ-Dex	GO Biological Processes	GO:0006935	chemotaxis	-4.93382	-2.7482	0.00178566	29/607	214,811,1002,1826,1902,2534,2737,3491,4851,5337,5795,5818,6387,6469,7042,7080,7114,7226,8609,8829,9750,10154,10500,10512,25960,27347,56956,57007,285220	ALCAM,CALR,CDH4,DSCAM,LPAR1,FYN,GLI3,CCN1,NOTCH1,PLD1,PTPRJ,NECTIN1,CXCL12,SHH,TGFB2,NKX2-1,TMSB4X,TRPM2,KLF7,NRP1,RIPOR2,PLXNC1,SEMA6C,SEMA3C,ADGRA2,STK39,LHX9,ACKR3,EPHA6
VCaP ENZ-Dex	GO Biological Processes	GO:0042330	taxis	-4.89393	-2.72255	0.0018943	29/610	214,811,1002,1826,1902,2534,2737,3491,4851,5337,5795,5818,6387,6469,7042,7080,7114,7226,8609,8829,9750,10154,10500,10512,25960,27347,56956,57007,285220	ALCAM,CALR,CDH4,DSCAM,LPAR1,FYN,GLI3,CCN1,NOTCH1,PLD1,PTPRJ,NECTIN1,CXCL12,SHH,TGFB2,NKX2-1,TMSB4X,TRPM2,KLF7,NRP1,RIPOR2,PLXNC1,SEMA6C,SEMA3C,ADGRA2,STK39,LHX9,ACKR3,EPHA6
VCaP ENZ-Dex	GO Biological Processes	GO:0061564	axon development	-4.68608	-2.56904	0.00269752	24/467	214,1000,1002,1600,1826,2534,2737,4131,4851,4929,5818,5864,6387,6469,7080,8609,8829,9201,10154,10500,10512,23566,56956,285220	ALCAM,CDH2,CDH4,DAB1,DSCAM,FYN,GLI3,MAP1B,NOTCH1,NR4A2,NECTIN1,RAB3A,CXCL12,SHH,NKX2-1,KLF7,NRP1,DCLK1,PLXNC1,SEMA6C,SEMA3C,LPAR3,LHX9,EPHA6
VCaP ENZ-Dex	GO Biological Processes	GO:0048846	axon extension involved in axon guidance	-4.11593	-2.15562	0.00698842	6/37	214,1826,6387,8829,10500,10512	ALCAM,DSCAM,CXCL12,NRP1,SEMA6C,SEMA3C
VCaP ENZ-Dex	GO Biological Processes	GO:1902284	neuron projection extension involved in neuron projection guidance	-4.11593	-2.15562	0.00698842	6/37	214,1826,6387,8829,10500,10512	ALCAM,DSCAM,CXCL12,NRP1,SEMA6C,SEMA3C
VCaP ENZ-Dex	GO Biological Processes	GO:0031346	positive regulation of cell projection organization	-4.09479	-2.14132	0.00722235	19/353	1002,1826,2534,3309,4131,4920,5027,5274,5997,6387,7436,8829,9696,9750,10154,23566,27063,148170,153241	CDH4,DSCAM,FYN,HSPA5,MAP1B,ROR2,P2RX7,SERPINI1,RGS2,CXCL12,VLDLR,NRP1,CROCC,RIPOR2,PLXNC1,LPAR3,ANKRD1,CDC42EP5,CEP120
VCaP ENZ-Dex	GO Biological Processes	GO:0048639	positive regulation of developmental growth	-3.75374	-1.90392	0.0124762	12/174	1002,1826,2627,2692,3142,4131,4851,6387,7472,8829,22999,23566	CDH4,DSCAM,GATA6,GHRHR,HLX,MAP1B,NOTCH1,CXCL12,WNT2,NRP1,RIMS1,LPAR3
VCaP ENZ-Dex	GO Biological Processes	GO:0050770	regulation of axonogenesis	-3.61977	-1.80346	0.015723	11/154	1000,1002,1600,1826,4131,6387,8829,10154,10500,10512,23566	CDH2,CDH4,DAB1,DSCAM,MAP1B,CXCL12,NRP1,PLXNC1,SEMA6C,SEMA3C,LPAR3
VCaP ENZ-Dex	GO Biological Processes	GO:0048842	positive regulation of axon extension involved in axon guidance	-3.60688	-1.80148	0.0157951	3/7	1826,6387,8829	DSCAM,CXCL12,NRP1
VCaP ENZ-Dex	GO Biological Processes	GO:0048638	regulation of developmental growth	-3.50374	-1.73483	0.0184147	17/330	367,1002,1826,2627,2692,3142,4131,4851,5997,6387,7472,8829,9518,10500,10512,22999,23566	AR,CDH4,DSCAM,GATA6,GHRHR,HLX,MAP1B,NOTCH1,RGS2,CXCL12,WNT2,NRP1,GDF15,SEMA6C,SEMA3C,RIMS1,LPAR3
VCaP ENZ-Dex	GO Biological Processes	GO:0048589	developmental growth	-3.50141	-1.73483	0.0184147	26/627	214,367,688,1002,1826,2627,2692,2737,3142,4131,4851,5997,6338,6387,6469,7042,7472,8829,9201,9518,10500,10512,22999,23566,57167,259266	ALCAM,AR,KLF5,CDH4,DSCAM,GATA6,GHRHR,GLI3,HLX,MAP1B,NOTCH1,RGS2,SCNN1B,CXCL12,SHH,TGFB2,WNT2,NRP1,DCLK1,GDF15,SEMA6C,SEMA3C,RIMS1,LPAR3,SALL4,ASPM
VCaP ENZ-Dex	GO Biological Processes	GO:0016358	dendrite development	-3.44544	-1.69226	0.0203116	14/244	547,1600,1826,2534,4131,4776,5597,6383,7436,8609,8829,9201,10769,85358	KIF1A,DAB1,DSCAM,FYN,MAP1B,NFATC4,MAPK6,SDC2,VLDLR,KLF7,NRP1,DCLK1,PLK2,SHANK3
VCaP ENZ-Dex	GO Biological Processes	GO:0048841	regulation of axon extension involved in axon guidance	-3.43246	-1.68367	0.0207172	5/32	1826,6387,8829,10500,10512	DSCAM,CXCL12,NRP1,SEMA6C,SEMA3C
VCaP ENZ-Dex	GO Biological Processes	GO:0048675	axon extension	-3.21421	-1.52275	0.0300089	9/120	214,1002,1826,4131,6387,8829,9201,10500,10512	ALCAM,CDH4,DSCAM,MAP1B,CXCL12,NRP1,DCLK1,SEMA6C,SEMA3C
VCaP ENZ-Dex	GO Biological Processes	GO:0048813	dendrite morphogenesis	-3.19832	-1.51331	0.0306684	10/146	547,1826,2534,4776,6383,7436,8609,8829,9201,85358	KIF1A,DSCAM,FYN,NFATC4,SDC2,VLDLR,KLF7,NRP1,DCLK1,SHANK3
VCaP ENZ-Dex	GO Biological Processes	GO:0045927	positive regulation of growth	-3.18817	-1.50945	0.0309423	14/259	1002,1826,2627,2692,3142,4131,4851,6387,7042,7466,7472,8829,22999,23566	CDH4,DSCAM,GATA6,GHRHR,HLX,MAP1B,NOTCH1,CXCL12,TGFB2,WFS1,WNT2,NRP1,RIMS1,LPAR3
VCaP ENZ-Dex	GO Biological Processes	GO:0060560	developmental growth involved in morphogenesis	-3.09265	-1.45097	0.035402	13/235	214,1002,1826,4131,4851,6387,6469,8829,9201,10500,10512,22999,23566	ALCAM,CDH4,DSCAM,MAP1B,NOTCH1,CXCL12,SHH,NRP1,DCLK1,SEMA6C,SEMA3C,RIMS1,LPAR3
VCaP ENZ-Dex	GO Biological Processes	GO:0050772	positive regulation of axonogenesis	-3.03707	-1.40417	0.0394306	7/79	1002,1826,4131,6387,8829,10154,23566	CDH4,DSCAM,MAP1B,CXCL12,NRP1,PLXNC1,LPAR3
VCaP ENZ-Dex	GO Biological Processes	GO:0000165	MAPK cascade	-7.01406	-4.32445	4.73749e-05	39/775	242,367,467,678,857,1000,1490,1902,2308,3156,3476,3480,3491,4616,4851,4920,5021,5027,5597,5795,5997,7042,7498,8829,9064,9518,9611,23566,25780,27347,28996,51339,57007,64762,81606,85358,91862,148170,154043	ALOX12B,AR,ATF3,ZFP36L2,CAV1,CDH2,CCN2,LPAR1,FOXO1,HMGCR,IGBP1,IGF1R,CCN1,GADD45B,NOTCH1,ROR2,OXTR,P2RX7,MAPK6,PTPRJ,RGS2,TGFB2,XDH,NRP1,MAP3K6,GDF15,NCOR1,LPAR3,RASGRP3,STK39,HIPK2,DACT1,ACKR3,GAREM1,LBH,SHANK3,MARVELD3,CDC42EP5,CNKSR3
VCaP ENZ-Dex	GO Biological Processes	GO:0080135	regulation of cellular response to stress	-6.84062	-4.20907	6.17912e-05	35/663	545,604,857,1490,1655,2308,2534,3156,3309,3476,3480,3638,4616,6387,7042,7226,7466,7498,7873,9611,10635,10769,11153,23347,26973,27063,27347,28996,51339,55063,57007,80237,91862,135112,220042	ATR,BCL6,CAV1,CCN2,DDX5,FOXO1,FYN,HMGCR,HSPA5,IGBP1,IGF1R,INSIG1,GADD45B,CXCL12,TGFB2,TRPM2,WFS1,XDH,MANF,NCOR1,RAD51AP1,PLK2,FICD,SMCHD1,CHORDC1,ANKRD1,STK39,HIPK2,DACT1,ZCWPW1,ACKR3,ELL3,MARVELD3,NCOA7,DDIAS
VCaP ENZ-Dex	GO Biological Processes	GO:0043408	regulation of MAPK cascade	-5.32813	-3.05984	0.000871282	32/674	242,367,467,857,1000,1490,1902,2308,3156,3476,3480,3491,4616,4851,4920,5027,5795,5997,7042,7498,8829,9518,9611,23566,27347,28996,51339,57007,64762,81606,91862,154043	ALOX12B,AR,ATF3,CAV1,CDH2,CCN2,LPAR1,FOXO1,HMGCR,IGBP1,IGF1R,CCN1,GADD45B,NOTCH1,ROR2,P2RX7,PTPRJ,RGS2,TGFB2,XDH,NRP1,GDF15,NCOR1,LPAR3,STK39,HIPK2,DACT1,ACKR3,GAREM1,LBH,MARVELD3,CNKSR3
VCaP ENZ-Dex	GO Biological Processes	GO:1902532	negative regulation of intracellular signal transduction	-5.1135	-2.89481	0.00127407	27/531	467,604,857,2308,3156,3476,3480,4887,5027,5795,5997,6387,7042,7114,7466,7498,9455,9611,9750,10017,51339,54941,57007,80237,91862,154043,220042	ATF3,BCL6,CAV1,FOXO1,HMGCR,IGBP1,IGF1R,NPY2R,P2RX7,PTPRJ,RGS2,CXCL12,TGFB2,TMSB4X,WFS1,XDH,HOMER2,NCOR1,RIPOR2,BCL2L10,DACT1,RNF125,ACKR3,ELL3,MARVELD3,CNKSR3,DDIAS
VCaP ENZ-Dex	GO Biological Processes	GO:0043409	negative regulation of MAPK cascade	-4.34868	-2.32142	0.00477065	13/175	467,857,2308,3156,3476,3480,5027,5795,5997,9611,51339,91862,154043	ATF3,CAV1,FOXO1,HMGCR,IGBP1,IGF1R,P2RX7,PTPRJ,RGS2,NCOR1,DACT1,MARVELD3,CNKSR3
VCaP ENZ-Dex	GO Biological Processes	GO:0051403	stress-activated MAPK cascade	-4.058	-2.11784	0.00762358	15/240	1490,2308,3156,3476,3480,4616,4920,7042,7498,9611,27347,28996,51339,91862,148170	CCN2,FOXO1,HMGCR,IGBP1,IGF1R,GADD45B,ROR2,TGFB2,XDH,NCOR1,STK39,HIPK2,DACT1,MARVELD3,CDC42EP5
VCaP ENZ-Dex	GO Biological Processes	GO:0031098	stress-activated protein kinase signaling cascade	-3.89988	-2.00652	0.00985109	15/248	1490,2308,3156,3476,3480,4616,4920,7042,7498,9611,27347,28996,51339,91862,148170	CCN2,FOXO1,HMGCR,IGBP1,IGF1R,GADD45B,ROR2,TGFB2,XDH,NCOR1,STK39,HIPK2,DACT1,MARVELD3,CDC42EP5
VCaP ENZ-Dex	GO Biological Processes	GO:0032872	regulation of stress-activated MAPK cascade	-3.89287	-2.00099	0.00997732	13/194	1490,2308,3156,3476,3480,4616,7042,7498,9611,27347,28996,51339,91862	CCN2,FOXO1,HMGCR,IGBP1,IGF1R,GADD45B,TGFB2,XDH,NCOR1,STK39,HIPK2,DACT1,MARVELD3
VCaP ENZ-Dex	GO Biological Processes	GO:0070302	regulation of stress-activated protein kinase signaling cascade	-3.82648	-1.96031	0.0109568	13/197	1490,2308,3156,3476,3480,4616,7042,7498,9611,27347,28996,51339,91862	CCN2,FOXO1,HMGCR,IGBP1,IGF1R,GADD45B,TGFB2,XDH,NCOR1,STK39,HIPK2,DACT1,MARVELD3
VCaP ENZ-Dex	Reactome Gene Sets	R-HSA-3656237	Defective EXT2 causes exostoses 2	-6.83839	-4.20907	6.17912e-05	6/14	2239,3339,6382,6383,6385,10082	GPC4,HSPG2,SDC1,SDC2,SDC4,GPC6
VCaP ENZ-Dex	Reactome Gene Sets	R-HSA-3656253	Defective EXT1 causes exostoses 1, TRPS2 and CHDS	-6.83839	-4.20907	6.17912e-05	6/14	2239,3339,6382,6383,6385,10082	GPC4,HSPG2,SDC1,SDC2,SDC4,GPC6
VCaP ENZ-Dex	Reactome Gene Sets	R-HSA-3560782	Diseases associated with glycosaminoglycan metabolism	-5.95056	-3.52726	0.000296991	8/41	1836,2239,3339,4060,6382,6383,6385,10082	SLC26A2,GPC4,HSPG2,LUM,SDC1,SDC2,SDC4,GPC6
VCaP ENZ-Dex	KEGG Pathway	hsa05205	Proteoglycans in cancer	-5.78868	-3.40924	0.000389723	17/218	71,595,857,1655,2194,3339,3480,4060,6382,6383,6385,6469,7042,7472,7837,8503,81029	ACTG1,CCND1,CAV1,DDX5,FASN,HSPG2,IGF1R,LUM,SDC1,SDC2,SDC4,SHH,TGFB2,WNT2,PXDN,PIK3R3,WNT5B
VCaP ENZ-Dex	Reactome Gene Sets	R-HSA-3560783	Defective B4GALT7 causes EDS, progeroid type	-5.77109	-3.40501	0.000393537	6/20	2239,3339,6382,6383,6385,10082	GPC4,HSPG2,SDC1,SDC2,SDC4,GPC6
VCaP ENZ-Dex	Reactome Gene Sets	R-HSA-3560801	Defective B3GAT3 causes JDSSDHD	-5.77109	-3.40501	0.000393537	6/20	2239,3339,6382,6383,6385,10082	GPC4,HSPG2,SDC1,SDC2,SDC4,GPC6
VCaP ENZ-Dex	Reactome Gene Sets	R-HSA-4420332	Defective B3GALT6 causes EDSP2 and SEMDJL1	-5.77109	-3.40501	0.000393537	6/20	2239,3339,6382,6383,6385,10082	GPC4,HSPG2,SDC1,SDC2,SDC4,GPC6
VCaP ENZ-Dex	Reactome Gene Sets	R-HSA-2024096	HS-GAG degradation	-5.50115	-3.19759	0.000634475	6/22	2239,3339,6382,6383,6385,10082	GPC4,HSPG2,SDC1,SDC2,SDC4,GPC6
VCaP ENZ-Dex	Reactome Gene Sets	R-HSA-1971475	A tetrasaccharide linker sequence is required for GAG synthesis	-5.04075	-2.84041	0.00144408	6/26	2239,3339,6382,6383,6385,10082	GPC4,HSPG2,SDC1,SDC2,SDC4,GPC6
VCaP ENZ-Dex	KEGG Pathway	ko05205	Proteoglycans in cancer	-4.89832	-2.72413	0.00188741	15/203	71,595,857,1655,3339,3480,4060,6382,6383,6385,6469,7042,7472,8503,81029	ACTG1,CCND1,CAV1,DDX5,HSPG2,IGF1R,LUM,SDC1,SDC2,SDC4,SHH,TGFB2,WNT2,PIK3R3,WNT5B
VCaP ENZ-Dex	Canonical Pathways	M5885	NABA MATRISOME ASSOCIATED	-4.78404	-2.63451	0.00231999	33/751	1513,2239,3054,3624,4319,5274,5352,6284,6382,6383,6385,6387,6469,6590,6906,7042,7047,7472,8728,8743,9333,9518,10082,10143,10154,10500,10512,11199,27151,29121,81029,83998,283208	CTSK,GPC4,HCFC1,INHBA,MMP10,SERPINI1,PLOD2,S100A13,SDC1,SDC2,SDC4,CXCL12,SHH,SLPI,SERPINA7,TGFB2,TGM4,WNT2,ADAM19,TNFSF10,TGM5,GDF15,GPC6,CLEC3A,PLXNC1,SEMA6C,SEMA3C,ANXA10,CPAMD8,CLEC2D,WNT5B,REG4,P4HA3
VCaP ENZ-Dex	Reactome Gene Sets	R-HSA-975634	Retinoid metabolism and transport	-4.65995	-2.55278	0.00280041	7/44	2239,3339,3949,6382,6383,6385,10082	GPC4,HSPG2,LDLR,SDC1,SDC2,SDC4,GPC6
VCaP ENZ-Dex	Reactome Gene Sets	R-HSA-2022928	HS-GAG biosynthesis	-4.572	-2.49585	0.00319267	6/31	2239,3339,6382,6383,6385,10082	GPC4,HSPG2,SDC1,SDC2,SDC4,GPC6
VCaP ENZ-Dex	Reactome Gene Sets	R-HSA-6806667	Metabolism of fat-soluble vitamins	-4.40571	-2.36206	0.00434446	7/48	2239,3339,3949,6382,6383,6385,10082	GPC4,HSPG2,LDLR,SDC1,SDC2,SDC4,GPC6
VCaP ENZ-Dex	Reactome Gene Sets	R-HSA-3781865	Diseases of glycosylation	-3.90279	-2.00794	0.00981874	11/143	1836,2239,3339,3955,4060,4851,6382,6383,6385,10082,157869	SLC26A2,GPC4,HSPG2,LFNG,LUM,NOTCH1,SDC1,SDC2,SDC4,GPC6,SBSPON
VCaP ENZ-Dex	Canonical Pathways	M5880	NABA ECM AFFILIATED	-3.84845	-1.97104	0.0106894	12/170	2239,6382,6383,6385,10082,10143,10154,10500,10512,11199,29121,83998	GPC4,SDC1,SDC2,SDC4,GPC6,CLEC3A,PLXNC1,SEMA6C,SEMA3C,ANXA10,CLEC2D,REG4
VCaP ENZ-Dex	Reactome Gene Sets	R-HSA-5668914	Diseases of metabolism	-3.42757	-1.68181	0.020806	14/245	1836,2239,2588,3339,3955,4060,4851,5507,6382,6383,6385,10082,126410,157869	SLC26A2,GPC4,GALNS,HSPG2,LFNG,LUM,NOTCH1,PPP1R3C,SDC1,SDC2,SDC4,GPC6,CYP4F22,SBSPON
VCaP ENZ-Dex	Reactome Gene Sets	R-HSA-1793185	Chondroitin sulfate/dermatan sulfate metabolism	-3.3746	-1.6423	0.0227878	6/50	2239,3339,6382,6383,6385,10082	GPC4,HSPG2,SDC1,SDC2,SDC4,GPC6
VCaP ENZ-Dex	Reactome Gene Sets	R-HSA-1638091	Heparan sulfate/heparin (HS-GAG) metabolism	-3.14931	-1.48511	0.0327256	6/55	2239,3339,6382,6383,6385,10082	GPC4,HSPG2,SDC1,SDC2,SDC4,GPC6
VCaP ENZ-Dex	Reactome Gene Sets	R-HSA-1630316	Glycosaminoglycan metabolism	-3.11145	-1.45731	0.034889	9/124	1836,2239,2588,3339,4060,6382,6383,6385,10082	SLC26A2,GPC4,GALNS,HSPG2,LUM,SDC1,SDC2,SDC4,GPC6
VCaP ENZ-Dex	Reactome Gene Sets	R-HSA-382551	Transport of small molecules	-6.77352	-4.15218	7.04406e-05	37/729	476,488,563,760,1836,2040,3949,6338,6340,6446,6509,6565,6581,7037,7226,7436,8671,9429,9497,9635,9914,10999,11182,23198,28962,29116,29986,50636,51310,53826,57194,79054,84230,85414,154091,261729,340273	ATP1A1,ATP2A2,AZGP1,CA2,SLC26A2,STOM,LDLR,SCNN1B,SCNN1G,SGK1,SLC1A4,SLC15A2,SLC22A3,TFRC,TRPM2,VLDLR,SLC4A4,ABCG2,SLC4A7,CLCA2,ATP2C2,SLC27A4,SLC2A6,PSME4,OSTM1,MYLIP,SLC39A2,ANO7,SLC22A17,FXYD6,ATP10A,TRPM8,LRRC8C,SLC45A3,SLC2A12,STEAP2,ABCB5
VCaP ENZ-Dex	Reactome Gene Sets	R-HSA-983712	Ion channel transport	-4.70137	-2.57771	0.00264416	14/186	476,488,2040,6338,6340,6446,7226,9635,9914,28962,50636,53826,57194,79054	ATP1A1,ATP2A2,STOM,SCNN1B,SCNN1G,SGK1,TRPM2,CLCA2,ATP2C2,OSTM1,ANO7,FXYD6,ATP10A,TRPM8
VCaP ENZ-Dex	GO Biological Processes	GO:0006814	sodium ion transport	-3.95831	-2.04744	0.00896522	15/245	476,2040,2745,5027,6338,6340,6446,6526,7226,8671,9497,27347,53826,154043,388662	ATP1A1,STOM,GLRX,P2RX7,SCNN1B,SCNN1G,SGK1,SLC5A3,TRPM2,SLC4A4,SLC4A7,STK39,FXYD6,CNKSR3,SLC6A17
VCaP ENZ-Dex	Reactome Gene Sets	R-HSA-2672351	Stimuli-sensing channels	-3.52173	-1.74436	0.0180154	9/109	2040,6338,6340,6446,7226,9635,28962,50636,79054	STOM,SCNN1B,SCNN1G,SGK1,TRPM2,CLCA2,OSTM1,ANO7,TRPM8
VCaP ENZ-Dex	GO Biological Processes	GO:0035725	sodium ion transmembrane transport	-3.08781	-1.44955	0.0355177	11/178	476,2040,2745,6338,6340,7226,8671,9497,27347,53826,388662	ATP1A1,STOM,GLRX,SCNN1B,SCNN1G,TRPM2,SLC4A4,SLC4A7,STK39,FXYD6,SLC6A17
VCaP ENZ-Dex	WikiPathways	WP1982	Sterol regulatory element-binding proteins (SREBP) signaling	-6.75321	-4.13968	7.24962e-05	11/73	1595,2194,3156,3157,3422,3638,3949,6319,6713,6720,133522	CYP51A1,FASN,HMGCR,HMGCS1,IDI1,INSIG1,LDLR,SCD,SQLE,SREBF1,PPARGC1B
VCaP ENZ-Dex	WikiPathways	WP2011	SREBF and miR33 in cholesterol and lipid homeostasis	-5.91874	-3.51607	0.000304738	6/19	2194,3156,3157,3949,6319,6720	FASN,HMGCR,HMGCS1,LDLR,SCD,SREBF1
VCaP ENZ-Dex	Reactome Gene Sets	R-HSA-9024446	NR1H2 and NR1H3-mediated signaling	-3.52331	-1.7448	0.0179968	6/47	2194,6319,6720,6907,9611,29116	FASN,SCD,SREBF1,TBL1X,NCOR1,MYLIP
VCaP ENZ-Dex	Reactome Gene Sets	R-HSA-9029558	NR1H2 & NR1H3 regulate gene expression linked to lipogenesis	-3.23941	-1.53952	0.0288725	3/9	2194,6319,6720	FASN,SCD,SREBF1
VCaP ENZ-Dex	KEGG Pathway	ko04152	AMPK signaling pathway	-3.21421	-1.52275	0.0300089	9/120	595,2194,2308,3156,3480,5208,6319,6720,8503	CCND1,FASN,FOXO1,HMGCR,IGF1R,PFKFB2,SCD,SREBF1,PIK3R3
VCaP ENZ-Dex	WikiPathways	WP2874	Liver X receptor pathway	-3.09087	-1.45097	0.035402	3/10	2194,6319,6720	FASN,SCD,SREBF1
VCaP ENZ-Dex	KEGG Pathway	hsa04152	AMPK signaling pathway	-2.98905	-1.37241	0.0424218	9/129	595,2194,2308,3156,3480,5208,6319,6720,8503	CCND1,FASN,FOXO1,HMGCR,IGF1R,PFKFB2,SCD,SREBF1,PIK3R3
VCaP ENZ-Dex	GO Biological Processes	GO:0062012	regulation of small molecule metabolic process	-6.60916	-4.0183	9.58735e-05	23/335	857,1717,1958,3638,3949,5027,5208,5507,5509,6097,6720,7114,8671,9611,10580,10999,11182,23178,85414,134429,140710,160760,283871	CAV1,DHCR7,EGR1,INSIG1,LDLR,P2RX7,PFKFB2,PPP1R3C,PPP1R3D,RORC,SREBF1,TMSB4X,SLC4A4,NCOR1,SORBS1,SLC27A4,SLC2A6,PASK,SLC45A3,STARD4,SOGA1,PPTC7,PGP
VCaP ENZ-Dex	GO Biological Processes	GO:0006109	regulation of carbohydrate metabolic process	-4.27236	-2.26858	0.00538786	13/178	5027,5208,5507,5509,6097,8671,9611,10580,11182,23178,85414,140710,283871	P2RX7,PFKFB2,PPP1R3C,PPP1R3D,RORC,SLC4A4,NCOR1,SORBS1,SLC2A6,PASK,SLC45A3,SOGA1,PGP
VCaP ENZ-Dex	GO Biological Processes	GO:0005975	carbohydrate metabolic process	-3.87688	-1.99129	0.0102026	26/593	467,2583,4121,5027,5208,5372,5507,5509,6097,6518,6526,7031,8671,9611,10580,10905,11182,23178,51809,55277,80896,84620,85414,119391,140710,283871	ATF3,B4GALNT1,MAN1A1,P2RX7,PFKFB2,PMM1,PPP1R3C,PPP1R3D,RORC,SLC2A5,SLC5A3,TFF1,SLC4A4,NCOR1,SORBS1,MAN1A2,SLC2A6,PASK,GALNT7,FGGY,NPL,ST6GAL2,SLC45A3,GSTO2,SOGA1,PGP
VCaP ENZ-Dex	GO Biological Processes	GO:0010906	regulation of glucose metabolic process	-3.24061	-1.53952	0.0288725	9/119	5208,5507,5509,6097,10580,23178,85414,140710,283871	PFKFB2,PPP1R3C,PPP1R3D,RORC,SORBS1,PASK,SLC45A3,SOGA1,PGP
VCaP ENZ-Dex	GO Biological Processes	GO:0010675	regulation of cellular carbohydrate metabolic process	-3.19832	-1.51331	0.0306684	10/146	5208,5507,5509,6097,9611,10580,23178,85414,140710,283871	PFKFB2,PPP1R3C,PPP1R3D,RORC,NCOR1,SORBS1,PASK,SLC45A3,SOGA1,PGP
VCaP ENZ-Dex	GO Biological Processes	GO:0045596	negative regulation of cell differentiation	-6.53511	-3.95155	0.000111802	35/683	595,604,678,811,857,1600,1869,2308,2737,3142,3624,3638,3718,3949,4602,4776,4851,5997,6469,7042,7080,7498,8829,9935,10500,10512,28951,81606,83723,85458,114770,122953,130733,259266,283078	CCND1,BCL6,ZFP36L2,CALR,CAV1,DAB1,E2F1,FOXO1,GLI3,HLX,INHBA,INSIG1,JAK3,LDLR,MYB,NFATC4,NOTCH1,RGS2,SHH,TGFB2,NKX2-1,XDH,NRP1,MAFB,SEMA6C,SEMA3C,TRIB2,LBH,TLCD3B,DIXDC1,PGLYRP2,JDP2,TMEM178A,ASPM,MKX
VCaP ENZ-Dex	GO Biological Processes	GO:0045444	fat cell differentiation	-6.11537	-3.63448	0.000232018	18/230	595,678,688,1869,2308,3638,4929,5997,6097,6720,6934,9935,10124,28951,81029,83723,122953,283078	CCND1,ZFP36L2,KLF5,E2F1,FOXO1,INSIG1,NR4A2,RGS2,RORC,SREBF1,TCF7L2,MAFB,ARL4A,TRIB2,WNT5B,TLCD3B,JDP2,MKX
VCaP ENZ-Dex	GO Biological Processes	GO:0045599	negative regulation of fat cell differentiation	-4.8903	-2.72171	0.00189795	8/56	678,1869,2308,3638,28951,83723,122953,283078	ZFP36L2,E2F1,FOXO1,INSIG1,TRIB2,TLCD3B,JDP2,MKX
VCaP ENZ-Dex	GO Biological Processes	GO:0045598	regulation of fat cell differentiation	-3.36612	-1.63788	0.023021	10/139	678,688,1869,2308,3638,6097,28951,83723,122953,283078	ZFP36L2,KLF5,E2F1,FOXO1,INSIG1,RORC,TRIB2,TLCD3B,JDP2,MKX

## Sheet: Sheet8
GroupID	Category	Term	Description	LogP	Log(q-value)	q-value	InTerm_InList	Genes	Symbols
22Rv1 Shared	GO Biological Processes	GO:0052696	flavonoid glucuronidation	-22.2071	-17.8464	1.42422e-18	9/9	54575,54576,54577,54578,54579,54600,54657,54658,54659	UGT1A10,UGT1A8,UGT1A7,UGT1A6,UGT1A5,UGT1A9,UGT1A4,UGT1A1,UGT1A3
22Rv1 Shared	GO Biological Processes	GO:0052697	xenobiotic glucuronidation	-20.4693	-16.4096	3.89384e-17	9/11	54575,54576,54577,54578,54579,54600,54657,54658,54659	UGT1A10,UGT1A8,UGT1A7,UGT1A6,UGT1A5,UGT1A9,UGT1A4,UGT1A1,UGT1A3
22Rv1 Shared	GO Biological Processes	GO:0052695	cellular glucuronidation	-19.4436	-15.56	2.75397e-16	10/20	7366,54575,54576,54577,54578,54579,54600,54657,54658,54659	UGT2B15,UGT1A10,UGT1A8,UGT1A7,UGT1A6,UGT1A5,UGT1A9,UGT1A4,UGT1A1,UGT1A3
22Rv1 Shared	GO Biological Processes	GO:0006063	uronic acid metabolic process	-18.9021	-15.2404	5.74976e-16	10/22	7366,54575,54576,54577,54578,54579,54600,54657,54658,54659	UGT2B15,UGT1A10,UGT1A8,UGT1A7,UGT1A6,UGT1A5,UGT1A9,UGT1A4,UGT1A1,UGT1A3
22Rv1 Shared	GO Biological Processes	GO:0019585	glucuronate metabolic process	-18.9021	-15.2404	5.74976e-16	10/22	7366,54575,54576,54577,54578,54579,54600,54657,54658,54659	UGT2B15,UGT1A10,UGT1A8,UGT1A7,UGT1A6,UGT1A5,UGT1A9,UGT1A4,UGT1A1,UGT1A3
22Rv1 Shared	Reactome Gene Sets	R-HSA-156588	Glucuronidation	-18.2021	-14.6196	2.401e-15	10/25	7366,54575,54576,54577,54578,54579,54600,54657,54658,54659	UGT2B15,UGT1A10,UGT1A8,UGT1A7,UGT1A6,UGT1A5,UGT1A9,UGT1A4,UGT1A1,UGT1A3
22Rv1 Shared	WikiPathways	WP698	Glucuronidation	-17.9926	-14.5114	3.08036e-15	10/26	7366,54575,54576,54577,54578,54579,54600,54657,54658,54659	UGT2B15,UGT1A10,UGT1A8,UGT1A7,UGT1A6,UGT1A5,UGT1A9,UGT1A4,UGT1A1,UGT1A3
22Rv1 Shared	GO Biological Processes	GO:0009812	flavonoid metabolic process	-17.8314	-14.5114	3.08036e-15	9/17	54575,54576,54577,54578,54579,54600,54657,54658,54659	UGT1A10,UGT1A8,UGT1A7,UGT1A6,UGT1A5,UGT1A9,UGT1A4,UGT1A1,UGT1A3
22Rv1 Shared	KEGG Pathway	M00014	Glucuronate pathway (uronate pathway)	-17.7929	-14.5114	3.08036e-15	10/27	7366,54575,54576,54577,54578,54579,54600,54657,54658,54659	UGT2B15,UGT1A10,UGT1A8,UGT1A7,UGT1A6,UGT1A5,UGT1A9,UGT1A4,UGT1A1,UGT1A3
22Rv1 Shared	KEGG Pathway	hsa00053	Ascorbate and aldarate metabolism	-17.7929	-14.5114	3.08036e-15	10/27	7366,54575,54576,54577,54578,54579,54600,54657,54658,54659	UGT2B15,UGT1A10,UGT1A8,UGT1A7,UGT1A6,UGT1A5,UGT1A9,UGT1A4,UGT1A1,UGT1A3
22Rv1 Shared	KEGG Pathway	hsa_M00014	Glucuronate pathway (uronate pathway)	-17.7929	-14.5114	3.08036e-15	10/27	7366,54575,54576,54577,54578,54579,54600,54657,54658,54659	UGT2B15,UGT1A10,UGT1A8,UGT1A7,UGT1A6,UGT1A5,UGT1A9,UGT1A4,UGT1A1,UGT1A3
22Rv1 Shared	KEGG Pathway	ko00053	Ascorbate and aldarate metabolism	-17.7929	-14.5114	3.08036e-15	10/27	7366,54575,54576,54577,54578,54579,54600,54657,54658,54659	UGT2B15,UGT1A10,UGT1A8,UGT1A7,UGT1A6,UGT1A5,UGT1A9,UGT1A4,UGT1A1,UGT1A3
22Rv1 Shared	KEGG Pathway	hsa00983	Drug metabolism - other enzymes	-17.1117	-13.8972	1.26711e-14	11/46	9,7366,54575,54576,54577,54578,54579,54600,54657,54658,54659	NAT1,UGT2B15,UGT1A10,UGT1A8,UGT1A7,UGT1A6,UGT1A5,UGT1A9,UGT1A4,UGT1A1,UGT1A3
22Rv1 Shared	KEGG Pathway	ko00983	Drug metabolism - other enzymes	-17.1117	-13.8972	1.26711e-14	11/46	9,7366,54575,54576,54577,54578,54579,54600,54657,54658,54659	NAT1,UGT2B15,UGT1A10,UGT1A8,UGT1A7,UGT1A6,UGT1A5,UGT1A9,UGT1A4,UGT1A1,UGT1A3
22Rv1 Shared	KEGG Pathway	hsa00040	Pentose and glucuronate interconversions	-16.6102	-13.4536	3.5185e-14	10/34	7366,54575,54576,54577,54578,54579,54600,54657,54658,54659	UGT2B15,UGT1A10,UGT1A8,UGT1A7,UGT1A6,UGT1A5,UGT1A9,UGT1A4,UGT1A1,UGT1A3
22Rv1 Shared	KEGG Pathway	ko00040	Pentose and glucuronate interconversions	-16.6102	-13.4536	3.5185e-14	10/34	7366,54575,54576,54577,54578,54579,54600,54657,54658,54659	UGT2B15,UGT1A10,UGT1A8,UGT1A7,UGT1A6,UGT1A5,UGT1A9,UGT1A4,UGT1A1,UGT1A3
22Rv1 Shared	KEGG Pathway	hsa00140	Steroid hormone biosynthesis	-15.8947	-12.7893	1.62443e-13	11/58	1645,7366,54575,54576,54577,54578,54579,54600,54657,54658,54659	AKR1C1,UGT2B15,UGT1A10,UGT1A8,UGT1A7,UGT1A6,UGT1A5,UGT1A9,UGT1A4,UGT1A1,UGT1A3
22Rv1 Shared	KEGG Pathway	ko00140	Steroid hormone biosynthesis	-15.8947	-12.7893	1.62443e-13	11/58	1645,7366,54575,54576,54577,54578,54579,54600,54657,54658,54659	AKR1C1,UGT2B15,UGT1A10,UGT1A8,UGT1A7,UGT1A6,UGT1A5,UGT1A9,UGT1A4,UGT1A1,UGT1A3
22Rv1 Shared	KEGG Pathway	hsa00860	Porphyrin and chlorophyll metabolism	-15.5703	-12.5106	3.08589e-13	10/42	7366,54575,54576,54577,54578,54579,54600,54657,54658,54659	UGT2B15,UGT1A10,UGT1A8,UGT1A7,UGT1A6,UGT1A5,UGT1A9,UGT1A4,UGT1A1,UGT1A3
22Rv1 Shared	KEGG Pathway	ko00860	Porphyrin and chlorophyll metabolism	-15.5703	-12.5106	3.08589e-13	10/42	7366,54575,54576,54577,54578,54579,54600,54657,54658,54659	UGT2B15,UGT1A10,UGT1A8,UGT1A7,UGT1A6,UGT1A5,UGT1A9,UGT1A4,UGT1A1,UGT1A3
22Rv1 Shared	KEGG Pathway	hsa00982	Drug metabolism - cytochrome P450	-14.932	-11.9137	1.21981e-12	11/70	4128,7366,54575,54576,54577,54578,54579,54600,54657,54658,54659	MAOA,UGT2B15,UGT1A10,UGT1A8,UGT1A7,UGT1A6,UGT1A5,UGT1A9,UGT1A4,UGT1A1,UGT1A3
22Rv1 Shared	KEGG Pathway	ko00982	Drug metabolism - cytochrome P450	-14.932	-11.9137	1.21981e-12	11/70	4128,7366,54575,54576,54577,54578,54579,54600,54657,54658,54659	MAOA,UGT2B15,UGT1A10,UGT1A8,UGT1A7,UGT1A6,UGT1A5,UGT1A9,UGT1A4,UGT1A1,UGT1A3
22Rv1 Shared	GO Biological Processes	GO:0006805	xenobiotic metabolic process	-14.8912	-11.8922	1.28176e-12	12/98	9,1645,7366,54575,54576,54577,54578,54579,54600,54657,54658,54659	NAT1,AKR1C1,UGT2B15,UGT1A10,UGT1A8,UGT1A7,UGT1A6,UGT1A5,UGT1A9,UGT1A4,UGT1A1,UGT1A3
22Rv1 Shared	KEGG Pathway	hsa00980	Metabolism of xenobiotics by cytochrome P450	-14.6511	-11.6883	2.04957e-12	11/74	1645,7366,54575,54576,54577,54578,54579,54600,54657,54658,54659	AKR1C1,UGT2B15,UGT1A10,UGT1A8,UGT1A7,UGT1A6,UGT1A5,UGT1A9,UGT1A4,UGT1A1,UGT1A3
22Rv1 Shared	KEGG Pathway	ko00980	Metabolism of xenobiotics by cytochrome P450	-14.6511	-11.6883	2.04957e-12	11/74	1645,7366,54575,54576,54577,54578,54579,54600,54657,54658,54659	AKR1C1,UGT2B15,UGT1A10,UGT1A8,UGT1A7,UGT1A6,UGT1A5,UGT1A9,UGT1A4,UGT1A1,UGT1A3
22Rv1 Shared	GO Biological Processes	GO:0071466	cellular response to xenobiotic stimulus	-14.6227	-11.677	2.10375e-12	12/103	9,1645,7366,54575,54576,54577,54578,54579,54600,54657,54658,54659	NAT1,AKR1C1,UGT2B15,UGT1A10,UGT1A8,UGT1A7,UGT1A6,UGT1A5,UGT1A9,UGT1A4,UGT1A1,UGT1A3
22Rv1 Shared	GO Biological Processes	GO:0009410	response to xenobiotic stimulus	-14.2698	-11.3404	4.56635e-12	12/110	9,1645,7366,54575,54576,54577,54578,54579,54600,54657,54658,54659	NAT1,AKR1C1,UGT2B15,UGT1A10,UGT1A8,UGT1A7,UGT1A6,UGT1A5,UGT1A9,UGT1A4,UGT1A1,UGT1A3
22Rv1 Shared	KEGG Pathway	ko05204	Chemical carcinogenesis	-14.1361	-11.2226	5.98965e-12	11/82	9,7366,54575,54576,54577,54578,54579,54600,54657,54658,54659	NAT1,UGT2B15,UGT1A10,UGT1A8,UGT1A7,UGT1A6,UGT1A5,UGT1A9,UGT1A4,UGT1A1,UGT1A3
22Rv1 Shared	KEGG Pathway	hsanan01	drug metabolism	-13.9403	-11.042	9.07788e-12	12/117	9,4128,7366,54575,54576,54577,54578,54579,54600,54657,54658,54659	NAT1,MAOA,UGT2B15,UGT1A10,UGT1A8,UGT1A7,UGT1A6,UGT1A5,UGT1A9,UGT1A4,UGT1A1,UGT1A3
22Rv1 Shared	KEGG Pathway	hsa05204	Chemical carcinogenesis	-13.7286	-10.8451	1.42865e-11	11/89	9,7366,54575,54576,54577,54578,54579,54600,54657,54658,54659	NAT1,UGT2B15,UGT1A10,UGT1A8,UGT1A7,UGT1A6,UGT1A5,UGT1A9,UGT1A4,UGT1A1,UGT1A3
22Rv1 Shared	KEGG Pathway	hsa00830	Retinol metabolism	-13.5142	-10.6587	2.19441e-11	10/65	7366,54575,54576,54577,54578,54579,54600,54657,54658,54659	UGT2B15,UGT1A10,UGT1A8,UGT1A7,UGT1A6,UGT1A5,UGT1A9,UGT1A4,UGT1A1,UGT1A3
22Rv1 Shared	KEGG Pathway	ko00830	Retinol metabolism	-13.5142	-10.6587	2.19441e-11	10/65	7366,54575,54576,54577,54578,54579,54600,54657,54658,54659	UGT2B15,UGT1A10,UGT1A8,UGT1A7,UGT1A6,UGT1A5,UGT1A9,UGT1A4,UGT1A1,UGT1A3
22Rv1 Shared	Reactome Gene Sets	R-HSA-156580	Phase II - Conjugation of compounds	-12.7324	-9.89023	1.28757e-10	11/109	9,7366,54575,54576,54577,54578,54579,54600,54657,54658,54659	NAT1,UGT2B15,UGT1A10,UGT1A8,UGT1A7,UGT1A6,UGT1A5,UGT1A9,UGT1A4,UGT1A1,UGT1A3
22Rv1 Shared	GO Biological Processes	GO:0051552	flavone metabolic process	-11.5152	-8.68597	2.06079e-09	5/6	54575,54576,54577,54600,54658	UGT1A10,UGT1A8,UGT1A7,UGT1A9,UGT1A1
22Rv1 Shared	WikiPathways	WP1604	Codeine and morphine metabolism	-11.0757	-8.25911	5.50664e-09	6/15	54575,54576,54578,54600,54658,54659	UGT1A10,UGT1A8,UGT1A6,UGT1A9,UGT1A1,UGT1A3
22Rv1 Shared	Reactome Gene Sets	R-HSA-211859	Biological oxidations	-10.6124	-7.80799	1.55601e-08	12/222	9,4128,7366,54575,54576,54577,54578,54579,54600,54657,54658,54659	NAT1,MAOA,UGT2B15,UGT1A10,UGT1A8,UGT1A7,UGT1A6,UGT1A5,UGT1A9,UGT1A4,UGT1A1,UGT1A3
22Rv1 Shared	GO Biological Processes	GO:0032787	monocarboxylic acid metabolic process	-9.47148	-6.67899	2.09416e-07	16/595	33,1645,2494,5166,7366,54575,54576,54577,54578,54579,54600,54657,54658,54659,60481,85414	ACADL,AKR1C1,NR5A2,PDK4,UGT2B15,UGT1A10,UGT1A8,UGT1A7,UGT1A6,UGT1A5,UGT1A9,UGT1A4,UGT1A1,UGT1A3,ELOVL5,SLC45A3
22Rv1 Shared	WikiPathways	WP702	Metapathway biotransformation Phase I and II	-8.91447	-6.13357	7.35246e-07	10/185	1645,7366,54575,54577,54578,54579,54600,54657,54658,54659	AKR1C1,UGT2B15,UGT1A10,UGT1A7,UGT1A6,UGT1A5,UGT1A9,UGT1A4,UGT1A1,UGT1A3
22Rv1 Shared	GO Biological Processes	GO:0034754	cellular hormone metabolic process	-8.81493	-6.04625	8.98971e-07	9/137	650,1645,6338,7366,54576,54577,54600,54658,54659	BMP2,AKR1C1,SCNN1B,UGT2B15,UGT1A8,UGT1A7,UGT1A9,UGT1A1,UGT1A3
22Rv1 Shared	WikiPathways	WP2873	Aryl hydrocarbon receptor pathway	-7.72728	-4.97938	1.04863e-05	6/48	54577,54578,54600,54657,54658,54659	UGT1A7,UGT1A6,UGT1A9,UGT1A4,UGT1A1,UGT1A3
22Rv1 Shared	WikiPathways	WP2882	Nuclear receptors meta-pathway	-7.67526	-4.93782	1.15392e-05	11/322	2289,5166,6286,6591,54577,54578,54600,54657,54658,54659,388662	FKBP5,PDK4,S100P,SNAI2,UGT1A7,UGT1A6,UGT1A9,UGT1A4,UGT1A1,UGT1A3,SLC6A17
22Rv1 Shared	GO Biological Processes	GO:0042445	hormone metabolic process	-7.05794	-4.36935	4.27221e-05	9/218	650,1645,6338,7366,54576,54577,54600,54658,54659	BMP2,AKR1C1,SCNN1B,UGT2B15,UGT1A8,UGT1A7,UGT1A9,UGT1A1,UGT1A3
22Rv1 Shared	WikiPathways	WP2875	Constitutive androstane receptor pathway	-7.02109	-4.34165	4.55359e-05	5/32	54578,54600,54657,54658,54659	UGT1A6,UGT1A9,UGT1A4,UGT1A1,UGT1A3
22Rv1 Shared	WikiPathways	WP2876	Pregnane X receptor pathway	-6.95096	-4.28047	5.24244e-05	5/33	54578,54600,54657,54658,54659	UGT1A6,UGT1A9,UGT1A4,UGT1A1,UGT1A3
22Rv1 Shared	GO Biological Processes	GO:0042573	retinoic acid metabolic process	-6.8831	-4.22138	6.00647e-05	5/34	54576,54577,54600,54658,54659	UGT1A8,UGT1A7,UGT1A9,UGT1A1,UGT1A3
22Rv1 Shared	GO Biological Processes	GO:0001523	retinoid metabolic process	-6.34591	-3.70123	0.000198962	6/81	1645,54576,54577,54600,54658,54659	AKR1C1,UGT1A8,UGT1A7,UGT1A9,UGT1A1,UGT1A3
22Rv1 Shared	WikiPathways	WP697	Estrogen metabolism	-6.2542	-3.61779	0.000241106	4/19	54578,54600,54658,54659	UGT1A6,UGT1A9,UGT1A1,UGT1A3
22Rv1 Shared	GO Biological Processes	GO:0042440	pigment metabolic process	-6.22132	-3.59302	0.000255257	6/85	54575,54576,54577,54600,54657,54658	UGT1A10,UGT1A8,UGT1A7,UGT1A9,UGT1A4,UGT1A1
22Rv1 Shared	GO Biological Processes	GO:0016101	diterpenoid metabolic process	-6.16136	-3.54103	0.000287718	6/87	1645,54576,54577,54600,54658,54659	AKR1C1,UGT1A8,UGT1A7,UGT1A9,UGT1A1,UGT1A3
22Rv1 Shared	WikiPathways	WP691	Tamoxifen metabolism	-6.06789	-3.46308	0.000344287	4/21	7366,54575,54576,54657	UGT2B15,UGT1A10,UGT1A8,UGT1A4
22Rv1 Shared	WikiPathways	WP2884	NRF2 pathway	-6.03027	-3.43301	0.000368965	7/146	54577,54578,54600,54657,54658,54659,388662	UGT1A7,UGT1A6,UGT1A9,UGT1A4,UGT1A1,UGT1A3,SLC6A17
22Rv1 Shared	GO Biological Processes	GO:0006721	terpenoid metabolic process	-5.88221	-3.29238	0.00051006	6/97	1645,54576,54577,54600,54658,54659	AKR1C1,UGT1A8,UGT1A7,UGT1A9,UGT1A1,UGT1A3
22Rv1 Shared	GO Biological Processes	GO:0010817	regulation of hormone levels	-5.72146	-3.13893	0.000726226	11/506	150,650,1645,4856,6338,7366,54576,54577,54600,54658,54659	ADRA2A,BMP2,AKR1C1,CCN3,SCNN1B,UGT2B15,UGT1A8,UGT1A7,UGT1A9,UGT1A1,UGT1A3
22Rv1 Shared	GO Biological Processes	GO:0006720	isoprenoid metabolic process	-5.42828	-2.85998	0.00138045	6/116	1645,54576,54577,54600,54658,54659	AKR1C1,UGT1A8,UGT1A7,UGT1A9,UGT1A1,UGT1A3
22Rv1 Shared	GO Biological Processes	GO:0008210	estrogen metabolic process	-4.99694	-2.4751	0.00334891	4/38	7366,54577,54658,54659	UGT2B15,UGT1A7,UGT1A1,UGT1A3
22Rv1 Shared	WikiPathways	WP229	Irinotecan pathway	-4.91685	-2.40742	0.00391361	3/13	54575,54600,54658	UGT1A10,UGT1A9,UGT1A1
22Rv1 Shared	GO Biological Processes	GO:0008202	steroid metabolic process	-8.80488	-6.04625	8.98971e-07	12/319	33,650,1645,2494,6338,6591,7366,54576,54577,54657,54658,54659	ACADL,BMP2,AKR1C1,NR5A2,SCNN1B,SNAI2,UGT2B15,UGT1A8,UGT1A7,UGT1A4,UGT1A1,UGT1A3
22Rv1 Shared	GO Biological Processes	GO:1901615	organic hydroxy compound metabolic process	-3.91882	-1.54936	0.0282256	9/533	33,650,1645,2494,4128,6338,6591,54657,54659	ACADL,BMP2,AKR1C1,NR5A2,MAOA,SCNN1B,SNAI2,UGT1A4,UGT1A3
22Rv1 Shared	GO Biological Processes	GO:0032870	cellular response to hormone stimulus	-7.66055	-4.93333	1.16593e-05	14/588	150,687,1645,2494,3164,4131,5166,5187,5251,5734,6338,6751,54206,54658	ADRA2A,KLF9,AKR1C1,NR5A2,NR4A1,MAP1B,PDK4,PER1,PHEX,PTGER4,SCNN1B,SSTR1,ERRFI1,UGT1A1
22Rv1 Shared	GO Biological Processes	GO:0071407	cellular response to organic cyclic compound	-5.12204	-2.58743	0.00258565	11/585	650,687,1811,5187,5251,6338,6591,6751,7052,54206,54658	BMP2,KLF9,SLC26A3,PER1,PHEX,SCNN1B,SNAI2,SSTR1,TGM2,ERRFI1,UGT1A1
22Rv1 Shared	GO Biological Processes	GO:0071396	cellular response to lipid	-4.41021	-1.98402	0.0103747	10/575	687,1645,5166,5187,5251,6338,6591,6751,54206,54658	KLF9,AKR1C1,PDK4,PER1,PHEX,SCNN1B,SNAI2,SSTR1,ERRFI1,UGT1A1
22Rv1 Shared	GO Biological Processes	GO:0071384	cellular response to corticosteroid stimulus	-4.17471	-1.79629	0.0159849	4/61	687,6338,54206,54658	KLF9,SCNN1B,ERRFI1,UGT1A1
22Rv1 Shared	GO Biological Processes	GO:0003013	circulatory system process	-7.56941	-4.85218	1.40547e-05	14/598	148,150,354,1909,3778,3781,3817,6338,6446,7168,9590,11138,27347,388662	ADRA1A,ADRA2A,KLK3,EDNRA,KCNMA1,KCNN2,KLK2,SCNN1B,SGK1,TPM1,AKAP12,TBC1D8,STK39,SLC6A17
22Rv1 Shared	GO Biological Processes	GO:0008015	blood circulation	-7.45402	-4.74654	1.79248e-05	13/513	148,150,354,1909,3778,3781,3817,6338,6446,7168,9590,11138,27347	ADRA1A,ADRA2A,KLK3,EDNRA,KCNMA1,KCNN2,KLK2,SCNN1B,SGK1,TPM1,AKAP12,TBC1D8,STK39
22Rv1 Shared	GO Biological Processes	GO:0008217	regulation of blood pressure	-5.3305	-2.78273	0.00164919	7/186	148,354,1909,3817,6446,7168,27347	ADRA1A,KLK3,EDNRA,KLK2,SGK1,TPM1,STK39
22Rv1 Shared	GO Biological Processes	GO:0044057	regulation of system process	-5.15004	-2.60889	0.00246098	11/581	55,148,150,3164,3778,3781,4856,6446,7168,27347,54206	ACP3,ADRA1A,ADRA2A,NR4A1,KCNMA1,KCNN2,CCN3,SGK1,TPM1,STK39,ERRFI1
22Rv1 Shared	GO Biological Processes	GO:0006936	muscle contraction	-4.46736	-2.03475	0.00923104	8/347	148,150,1909,3164,3778,3781,6338,7168	ADRA1A,ADRA2A,EDNRA,NR4A1,KCNMA1,KCNN2,SCNN1B,TPM1
22Rv1 Shared	GO Biological Processes	GO:0003012	muscle system process	-4.46602	-2.03475	0.00923104	9/452	148,150,1909,3164,3778,3781,6338,7168,54206	ADRA1A,ADRA2A,EDNRA,NR4A1,KCNMA1,KCNN2,SCNN1B,TPM1,ERRFI1
22Rv1 Shared	GO Biological Processes	GO:0003018	vascular process in circulatory system	-4.35918	-1.94788	0.011275	7/263	148,150,1909,3778,6338,9590,388662	ADRA1A,ADRA2A,EDNRA,KCNMA1,SCNN1B,AKAP12,SLC6A17
22Rv1 Shared	GO Biological Processes	GO:0006939	smooth muscle contraction	-4.33241	-1.93076	0.0117284	5/110	148,150,1909,3778,6338	ADRA1A,ADRA2A,EDNRA,KCNMA1,SCNN1B
22Rv1 Shared	GO Biological Processes	GO:0035296	regulation of tube diameter	-3.82204	-1.47839	0.0332362	5/141	148,150,1909,3778,6338	ADRA1A,ADRA2A,EDNRA,KCNMA1,SCNN1B
22Rv1 Shared	GO Biological Processes	GO:0097746	blood vessel diameter maintenance	-3.82204	-1.47839	0.0332362	5/141	148,150,1909,3778,6338	ADRA1A,ADRA2A,EDNRA,KCNMA1,SCNN1B
22Rv1 Shared	GO Biological Processes	GO:0035150	regulation of tube size	-3.80769	-1.46819	0.0340259	5/142	148,150,1909,3778,6338	ADRA1A,ADRA2A,EDNRA,KCNMA1,SCNN1B
22Rv1 Shared	GO Biological Processes	GO:0042310	vasoconstriction	-3.63393	-1.31464	0.0484576	4/84	148,150,1909,6338	ADRA1A,ADRA2A,EDNRA,SCNN1B
22Rv1 Shared	GO Biological Processes	GO:0045833	negative regulation of lipid metabolic process	-7.15285	-4.45492	3.50813e-05	7/100	33,150,347,650,6591,54576,54658	ACADL,ADRA2A,APOD,BMP2,SNAI2,UGT1A8,UGT1A1
22Rv1 Shared	GO Biological Processes	GO:0019216	regulation of lipid metabolic process	-6.54905	-3.89593	0.000127078	10/329	33,150,347,650,5166,6591,54576,54658,60481,85414	ACADL,ADRA2A,APOD,BMP2,PDK4,SNAI2,UGT1A8,UGT1A1,ELOVL5,SLC45A3
22Rv1 Shared	GO Biological Processes	GO:0045939	negative regulation of steroid metabolic process	-5.41778	-2.85644	0.00139176	4/30	650,6591,54576,54658	BMP2,SNAI2,UGT1A8,UGT1A1
22Rv1 Shared	GO Biological Processes	GO:0001501	skeletal system development	-4.86789	-2.36453	0.00431985	10/508	650,3209,4856,5251,5734,6591,7052,7092,7704,129642	BMP2,HOXA13,CCN3,PHEX,PTGER4,SNAI2,TGM2,TLL1,ZBTB16,MBOAT2
22Rv1 Shared	GO Biological Processes	GO:0008285	negative regulation of cell population proliferation	-4.67946	-2.188	0.00648628	12/779	148,347,650,687,1030,3486,4856,6591,6751,7168,7704,9148	ADRA1A,APOD,BMP2,KLF9,CDKN2B,IGFBP3,CCN3,SNAI2,SSTR1,TPM1,ZBTB16,NEURL1
22Rv1 Shared	GO Biological Processes	GO:0019218	regulation of steroid metabolic process	-4.53127	-2.07907	0.0083355	5/100	33,650,6591,54576,54658	ACADL,BMP2,SNAI2,UGT1A8,UGT1A1
22Rv1 Shared	GO Biological Processes	GO:0002062	chondrocyte differentiation	-4.38994	-1.96877	0.0107455	5/107	650,4856,6591,7704,129642	BMP2,CCN3,SNAI2,ZBTB16,MBOAT2
22Rv1 Shared	GO Biological Processes	GO:0061035	regulation of cartilage development	-3.86961	-1.51325	0.0306728	4/73	650,6591,7704,129642	BMP2,SNAI2,ZBTB16,MBOAT2
22Rv1 Shared	GO Biological Processes	GO:0042180	cellular ketone metabolic process	-6.09411	-3.48161	0.000329902	8/208	33,650,1645,5166,6338,54576,60481,85414	ACADL,BMP2,AKR1C1,PDK4,SCNN1B,UGT1A8,ELOVL5,SLC45A3
22Rv1 Shared	GO Biological Processes	GO:0010565	regulation of cellular ketone metabolic process	-5.0856	-2.55742	0.00277066	6/133	33,650,5166,54576,60481,85414	ACADL,BMP2,PDK4,UGT1A8,ELOVL5,SLC45A3
22Rv1 Shared	GO Biological Processes	GO:0019217	regulation of fatty acid metabolic process	-4.68371	-2.188	0.00648628	5/93	33,5166,54576,60481,85414	ACADL,PDK4,UGT1A8,ELOVL5,SLC45A3
22Rv1 Shared	GO Biological Processes	GO:0062012	regulation of small molecule metabolic process	-4.57579	-2.09592	0.00801826	8/335	33,650,5166,6591,27232,54576,60481,85414	ACADL,BMP2,PDK4,SNAI2,GNMT,UGT1A8,ELOVL5,SLC45A3
22Rv1 Shared	GO Biological Processes	GO:0042304	regulation of fatty acid biosynthetic process	-4.552	-2.08341	0.0082526	4/49	33,5166,60481,85414	ACADL,PDK4,ELOVL5,SLC45A3
22Rv1 Shared	GO Biological Processes	GO:0046890	regulation of lipid biosynthetic process	-4.46665	-2.03475	0.00923104	6/171	33,650,5166,6591,60481,85414	ACADL,BMP2,PDK4,SNAI2,ELOVL5,SLC45A3
22Rv1 Shared	GO Biological Processes	GO:0007588	excretion	-5.55074	-2.97538	0.00105833	5/62	148,1811,3778,6338,54577	ADRA1A,SLC26A3,KCNMA1,SCNN1B,UGT1A7
22Rv1 Shared	GO Biological Processes	GO:0055075	potassium ion homeostasis	-3.74066	-1.40935	0.0389624	3/31	479,3778,6338	ATP12A,KCNMA1,SCNN1B
22Rv1 Shared	GO Biological Processes	GO:0055067	monovalent inorganic cation homeostasis	-3.68331	-1.36005	0.0436471	5/151	479,1811,3778,5166,6338	ATP12A,SLC26A3,KCNMA1,PDK4,SCNN1B
22Rv1 Shared	GO Biological Processes	GO:0048659	smooth muscle cell proliferation	-5.36141	-2.8069	0.00155991	7/184	347,650,3486,3570,4856,7052,7168	APOD,BMP2,IGFBP3,IL6R,CCN3,TGM2,TPM1
22Rv1 Shared	GO Biological Processes	GO:0033002	muscle cell proliferation	-4.52107	-2.0742	0.00842949	7/248	347,650,3486,3570,4856,7052,7168	APOD,BMP2,IGFBP3,IL6R,CCN3,TGM2,TPM1
22Rv1 Shared	GO Biological Processes	GO:0048660	regulation of smooth muscle cell proliferation	-4.34219	-1.93574	0.0115947	6/180	347,650,3486,3570,7052,7168	APOD,BMP2,IGFBP3,IL6R,TGM2,TPM1
22Rv1 Shared	GO Biological Processes	GO:0048662	negative regulation of smooth muscle cell proliferation	-3.82404	-1.47839	0.0332362	4/75	347,650,3486,7168	APOD,BMP2,IGFBP3,TPM1
22Rv1 Shared	GO Biological Processes	GO:0002685	regulation of leukocyte migration	-4.95917	-2.44358	0.00360096	7/212	347,3554,3570,4856,5734,27347,81704	APOD,IL1R1,IL6R,CCN3,PTGER4,STK39,DOCK8
22Rv1 Shared	GO Biological Processes	GO:0043065	positive regulation of apoptotic process	-4.64768	-2.16205	0.00688567	10/539	650,3164,3209,3486,3778,7052,7704,9148,9590,80034	BMP2,NR4A1,HOXA13,IGFBP3,KCNMA1,TGM2,ZBTB16,NEURL1,AKAP12,CSRNP3
22Rv1 Shared	GO Biological Processes	GO:0043068	positive regulation of programmed cell death	-4.53986	-2.07907	0.0083355	10/555	650,3164,3209,3486,3778,7052,7704,9148,9590,80034	BMP2,NR4A1,HOXA13,IGFBP3,KCNMA1,TGM2,ZBTB16,NEURL1,AKAP12,CSRNP3
22Rv1 Shared	GO Biological Processes	GO:0010942	positive regulation of cell death	-4.14911	-1.77519	0.0167806	10/618	650,3164,3209,3486,3778,7052,7704,9148,9590,80034	BMP2,NR4A1,HOXA13,IGFBP3,KCNMA1,TGM2,ZBTB16,NEURL1,AKAP12,CSRNP3
22Rv1 Shared	GO Biological Processes	GO:0006814	sodium ion transport	-4.55478	-2.08341	0.0082526	7/245	479,5187,6338,6446,27347,55089,388662	ATP12A,PER1,SCNN1B,SGK1,STK39,SLC38A4,SLC6A17
22Rv1 Shared	GO Biological Processes	GO:0030335	positive regulation of cell migration	-4.53324	-2.07907	0.0083355	10/556	150,650,2152,3554,3570,6591,9590,27347,81704,285966	ADRA2A,BMP2,F3,IL1R1,IL6R,SNAI2,AKAP12,STK39,DOCK8,TCAF2
22Rv1 Shared	GO Biological Processes	GO:2000147	positive regulation of cell motility	-4.36612	-1.94991	0.0112224	10/582	150,650,2152,3554,3570,6591,9590,27347,81704,285966	ADRA2A,BMP2,F3,IL1R1,IL6R,SNAI2,AKAP12,STK39,DOCK8,TCAF2
22Rv1 Shared	GO Biological Processes	GO:0051272	positive regulation of cellular component movement	-4.29201	-1.8998	0.012595	10/594	150,650,2152,3554,3570,6591,9590,27347,81704,285966	ADRA2A,BMP2,F3,IL1R1,IL6R,SNAI2,AKAP12,STK39,DOCK8,TCAF2
22Rv1 Shared	GO Biological Processes	GO:0040017	positive regulation of locomotion	-4.27983	-1.89227	0.0128153	10/596	150,650,2152,3554,3570,6591,9590,27347,81704,285966	ADRA2A,BMP2,F3,IL1R1,IL6R,SNAI2,AKAP12,STK39,DOCK8,TCAF2
22Rv1 Shared	GO Biological Processes	GO:0001817	regulation of cytokine production	-3.89305	-1.52799	0.0296487	11/799	150,347,2152,3554,3570,5187,5734,6591,9455,9590,54206	ADRA2A,APOD,F3,IL1R1,IL6R,PER1,PTGER4,SNAI2,HOMER2,AKAP12,ERRFI1
22Rv1 Shared	GO Biological Processes	GO:0042359	vitamin D metabolic process	-4.32416	-1.92726	0.0118232	3/20	6591,54657,54659	SNAI2,UGT1A4,UGT1A3
22Rv1 Shared	GO Biological Processes	GO:0006775	fat-soluble vitamin metabolic process	-3.31545	-1.07863	0.0834382	3/43	6591,54657,54659	SNAI2,UGT1A4,UGT1A3
22Rv1 Shared	GO Biological Processes	GO:0044342	type B pancreatic cell proliferation	-4.19579	-1.81282	0.0153878	3/22	3164,4856,54206	NR4A1,CCN3,ERRFI1
22Rv1 Shared	GO Biological Processes	GO:0007586	digestion	-3.8806	-1.51991	0.0302057	5/137	150,1645,5225,6446,27347	ADRA2A,AKR1C1,PGC,SGK1,STK39
22Rv1 Shared	GO Biological Processes	GO:0007176	regulation of epidermal growth factor-activated receptor activity	-3.78374	-1.44836	0.0356155	3/30	150,9148,54206	ADRA2A,NEURL1,ERRFI1
22Rv1 Shared	GO Biological Processes	GO:0050673	epithelial cell proliferation	-3.68585	-1.36005	0.0436471	8/450	650,687,1030,2152,3164,4856,6591,54206	BMP2,KLF9,CDKN2B,F3,NR4A1,CCN3,SNAI2,ERRFI1
22Rv1 Shared	Reactome Gene Sets	R-HSA-5579029	Metabolic disorders of biological oxidation enzymes	-3.61975	-1.30439	0.0496149	3/34	4128,54657,54658	MAOA,UGT1A4,UGT1A1
22Rv1 ENZ-Dex	GO Biological Processes	GO:1901615	organic hydroxy compound metabolic process	-7.13288	-2.77219	0.0016897	15/533	314,1081,1119,1646,3157,4598,9619,23657,25987,27163,27329,51478,114880,158219,285671	AOC2,CGA,CHKA,AKR1C2,HMGCS1,MVK,ABCG1,SLC7A11,TSKU,NAAA,ANGPTL3,HSD17B7,OSBPL6,TTC39B,RNF180
22Rv1 ENZ-Dex	GO Biological Processes	GO:0008202	steroid metabolic process	-6.21113	-2.29753	0.00504046	11/319	1081,1646,3157,4598,7367,9619,25987,27329,51478,114880,158219	CGA,AKR1C2,HMGCS1,MVK,UGT2B17,ABCG1,TSKU,ANGPTL3,HSD17B7,OSBPL6,TTC39B
22Rv1 ENZ-Dex	GO Biological Processes	GO:0008203	cholesterol metabolic process	-5.21591	-1.45728	0.0348914	7/138	3157,4598,9619,25987,27329,51478,158219	HMGCS1,MVK,ABCG1,TSKU,ANGPTL3,HSD17B7,TTC39B
22Rv1 ENZ-Dex	GO Biological Processes	GO:1902652	secondary alcohol metabolic process	-5.01652	-1.40679	0.0391927	7/148	3157,4598,9619,25987,27329,51478,158219	HMGCS1,MVK,ABCG1,TSKU,ANGPTL3,HSD17B7,TTC39B
22Rv1 ENZ-Dex	GO Biological Processes	GO:0006066	alcohol metabolic process	-4.98405	-1.40679	0.0391927	10/349	1119,1646,3157,4598,9619,25987,27163,27329,51478,158219	CHKA,AKR1C2,HMGCS1,MVK,ABCG1,TSKU,NAAA,ANGPTL3,HSD17B7,TTC39B
22Rv1 ENZ-Dex	GO Biological Processes	GO:0016125	sterol metabolic process	-4.92238	-1.40679	0.0391927	7/153	3157,4598,9619,25987,27329,51478,158219	HMGCS1,MVK,ABCG1,TSKU,ANGPTL3,HSD17B7,TTC39B
22Rv1 ENZ-Dex	GO Biological Processes	GO:0034976	response to endoplasmic reticulum stress	-6.1811	-2.29753	0.00504046	10/256	3309,4121,7184,7873,9601,23753,57761,79094,91319,116496	HSPA5,MAN1A1,HSP90B1,MANF,PDIA4,SDF2L1,TRIB3,CHAC1,DERL3,NIBAN1
22Rv1 ENZ-Dex	GO Biological Processes	GO:0071372	cellular response to follicle-stimulating hormone stimulus	-4.85176	-1.39416	0.0403499	3/10	2729,3157,3624	GCLC,HMGCS1,INHBA

## Sheet: Sheet9
VCaP, Dex
Transcription Factor	rank	1st Sample p-value	2nd Sample p-value	3rd Sample p-value	4th Sample p-value	5th Sample p-value
CGGBP1	1	2.63E-21	1.14E-07
E2F4	2	4.75E-06	1.34E-05	2.41E-04	4.07E-04	7.75E-03
TALE	3	6.36E-06	2.82E-01	6.46E-01	6.54E-01	6.54E-01
IRF5	4	1.04E-04	2.97E-01	6.51E-01	6.73E-01	7.14E-01
E2F7	5	2.35E-04	8.42E-02	2.67E-01	3.20E-01	4.87E-01
GATA6	6	3.65E-04	3.30E-01	3.77E-01	3.97E-01	4.28E-01
HDAC2	7	8.60E-04	6.41E-02	9.95E-02	9.95E-02	2.44E-01
NR1H2	8	1.25E-03	6.51E-01	6.60E-01	8.41E-01	9.15E-01
ZNF100	9	1.86E-03	3.08E-01	8.34E-01
H3F3A	10	2.67E-03	4.21E-01	4.35E-01	4.54E-01	4.89E-01
EZH2	11	3.06E-03	5.45E-03	2.13E-02	7.66E-02	8.78E-02
GATA2	12	3.42E-03	1.38E-02	1.33E-01	1.82E-01	2.45E-01
ESR1	13	4.13E-03	5.09E-02	6.27E-02	7.51E-02	8.21E-02
HOXA2	14	5.08E-03
SUMO2	15	5.30E-03	2.84E-02	5.12E-02	7.87E-02	1.70E-01
MAFG	16	5.72E-03	8.88E-01	9.19E-01
POU5F1	17	6.51E-03	1.34E-01	2.26E-01	2.46E-01	3.34E-01
FOXP1	18	7.16E-03	1.37E-01	3.93E-01	4.62E-01	4.90E-01
LIN9	19	7.23E-03	5.59E-01	6.61E-01
AR	20	9.17E-03	2.95E-02	3.01E-02	4.43E-02	4.98E-02
H2AFX	21	9.80E-03	4.68E-01	4.78E-01	5.63E-01	6.14E-01
MYBL2	22	1.06E-02	4.17E-01	6.18E-01	6.81E-01	7.39E-01
PRDM1	23	1.08E-02	7.78E-02	1.05E-01	3.45E-01	4.29E-01
ZNF257	24	1.22E-02	1.96E-02	4.64E-01
EGR2	25	1.27E-02	6.86E-02	1.52E-01	3.08E-01	6.77E-01
RUNX1	26	1.33E-02	4.28E-02	4.40E-02	4.96E-02	5.77E-02
SNAI1	27	1.37E-02	6.54E-01	6.60E-01	6.77E-01
ZNF85	28	1.47E-02	6.10E-01
TFDP1	29	1.53E-02	1.67E-01	1.97E-01	3.73E-01	3.75E-01
EGR3	30	1.54E-02
ZFP82	31	1.58E-02
SRF	32	1.66E-02	2.94E-01	3.00E-01	4.41E-01	5.28E-01
ZNF563	33	1.90E-02
KDM2B	34	2.06E-02	2.66E-02	4.28E-02	8.58E-02	1.11E-01
NELFE	35	2.26E-02	1.20E-01	3.24E-01	4.83E-01	4.90E-01
KDM5B	36	2.27E-02	2.52E-02	3.99E-02	9.19E-02	1.53E-01
PRDM10	37	2.48E-02	1.16E-01
WDR5	38	2.51E-02	1.09E-01	1.51E-01	3.85E-01	6.40E-01
RBL2	39	2.65E-02	9.15E-02	1.24E-01	2.24E-01	2.76E-01
NR0B2	40	2.66E-02
CTCF	41	2.85E-02	3.14E-02	3.35E-02	4.84E-02	5.66E-02
E2F1	42	2.90E-02	4.21E-02	4.50E-02	6.39E-02	7.02E-02
E2F2	43	2.94E-02	1.00E+00
IKZF2	44	2.98E-02	2.86E-01
ZNF33A	45	3.04E-02	3.34E-01	7.26E-01
BMI1	46	3.14E-02	9.36E-02	1.82E-01	2.47E-01	2.66E-01
SIN3A	47	3.17E-02	1.25E-01	1.28E-01	2.09E-01	3.82E-01
HSF1	48	3.19E-02	2.74E-01	2.80E-01	3.49E-01	3.98E-01
TBP	49	3.20E-02	2.13E-01	2.38E-01	2.74E-01	5.39E-01
BRD2	50	3.22E-02	2.23E-01	4.09E-01	4.61E-01	6.07E-01
TCF7L1	51	3.29E-02	1.62E-01	1.87E-01	4.34E-01	4.59E-01
FOXM1	52	3.43E-02	5.58E-02	5.68E-02	6.01E-02	9.82E-02
FOXA1	53	3.44E-02	3.69E-02	5.73E-02	6.92E-02	9.22E-02
CREM	54	3.45E-02	6.96E-01	8.99E-01
LARP7	55	3.49E-02	4.27E-01	5.31E-01	8.59E-01	8.81E-01
POU3F2	56	3.54E-02	1.98E-01	8.95E-01	9.14E-01
GLI2	57	3.60E-02	5.29E-01	6.53E-01
BRD4	58	3.74E-02	4.58E-02	7.83E-02	1.05E-01	1.08E-01
FOSL1	59	3.87E-02	1.81E-01	2.37E-01	3.50E-01	6.82E-01
NR3C1	60	3.92E-02	5.81E-02	1.12E-01	2.77E-01	2.78E-01
SMC1A	61	3.97E-02	7.17E-02	7.17E-02	1.22E-01	2.01E-01
CEBPB	62	4.01E-02	8.34E-02	4.03E-01	4.35E-01	4.37E-01
NCAPG2	63	4.01E-02	8.13E-01
OTX2	64	4.03E-02	7.90E-02	1.63E-01	2.53E-01	2.72E-01
JARID2	65	4.21E-02	6.57E-02	8.68E-02	2.98E-01	3.32E-01
PPARG	66	4.36E-02	3.44E-01	4.83E-01	5.07E-01	5.09E-01
SMC3	67	4.37E-02	2.11E-01	2.35E-01	3.78E-01	3.84E-01
FOSL2	68	4.37E-02	6.97E-02	2.14E-01	2.30E-01	2.39E-01
PAX8	69	4.44E-02	6.54E-01	6.65E-01	6.80E-01
TET2	70	4.45E-02	1.21E-01	1.57E-01	3.39E-01	6.06E-01
TAF1	71	4.53E-02	2.71E-01	2.91E-01	3.77E-01	3.86E-01
TCF4	72	4.54E-02	5.79E-02	6.65E-02	1.01E-01	1.52E-01
TFAP2A	73	4.76E-02	1.46E-01	1.57E-01	2.04E-01	4.19E-01
BRD3	74	4.78E-02	2.02E-01	4.34E-01	4.69E-01	6.09E-01
AFF4	75	5.11E-02	8.34E-02	2.92E-01	4.03E-01	4.19E-01
CBFB	76	5.21E-02	3.10E-01	3.32E-01	3.60E-01	3.79E-01
RELA	77	5.22E-02	1.43E-01	1.59E-01	2.63E-01	2.77E-01
TFAP4	78	5.33E-02	3.46E-01	7.24E-01	9.41E-01
H2AFZ	79	5.33E-02	3.13E-01	4.13E-01	5.11E-01	5.61E-01
ZNF341	80	5.35E-02	8.20E-02	4.50E-01
REST	81	5.42E-02	1.11E-01	1.50E-01	1.80E-01	2.04E-01
CHD1	82	5.60E-02	6.31E-02	2.00E-01	5.24E-01	6.54E-01
MED1	83	5.68E-02	8.36E-02	1.18E-01	1.29E-01	1.33E-01
SNRNP70	84	5.82E-02	1.41E-01	5.46E-01	7.21E-01
ZBTB48	85	5.82E-02	1.23E-01	1.52E-01	1.60E-01	2.50E-01
KDM4A	86	5.85E-02	5.85E-02
SMAD3	87	5.85E-02	1.17E-01	2.12E-01	2.99E-01	3.00E-01
SMARCB1	88	5.88E-02	2.56E-01	2.56E-01	4.86E-01	6.46E-01
SMARCA4	89	5.89E-02	2.64E-01	3.25E-01	3.52E-01	3.73E-01
NR2F2	90	6.04E-02	5.41E-01	6.35E-01	6.93E-01	6.98E-01
CREBBP	91	6.10E-02	4.26E-01	4.40E-01	5.79E-01	5.96E-01
GLIS2	92	6.15E-02	1.71E-01	6.46E-01
RNF2	93	6.16E-02	7.26E-02	9.02E-02	1.41E-01	1.90E-01
ZNF534	94	6.18E-02
RUNX1T1	95	6.32E-02	1.97E-01	2.78E-01	2.97E-01	3.41E-01
LMO2	96	6.52E-02	1.00E-01	3.88E-01	4.61E-01	7.93E-01
RARA	97	6.55E-02	4.52E-01	4.78E-01	5.44E-01	6.11E-01
NKX3-1	98	6.57E-02	1.66E-01	6.56E-01	1.00E+00
ZBTB42	99	6.62E-02
CHRM2	100	6.64E-02	5.28E-01	6.13E-01	6.47E-01	6.54E-01
YY1	101	6.68E-02	1.61E-01	2.58E-01	2.90E-01	3.03E-01
PIAS4	102	6.77E-02	7.50E-01
REPIN1	103	6.81E-02	3.42E-01	4.29E-01	4.76E-01	4.97E-01
TP63	104	6.81E-02	7.09E-02	1.98E-01	2.07E-01	2.13E-01
RAD21	105	6.83E-02	8.85E-02	9.42E-02	1.12E-01	1.51E-01
EHMT2	106	6.84E-02	3.16E-01	4.23E-01	4.65E-01	5.63E-01
FAIRE	107	6.86E-02	1.27E-01	2.48E-01	2.48E-01	2.63E-01
MYC	108	6.87E-02	8.69E-02	1.26E-01	1.35E-01	1.35E-01
GTF2B	109	7.01E-02	3.48E-01	4.17E-01	4.25E-01	4.34E-01
CDK9	110	7.05E-02	1.02E-01	1.45E-01	1.99E-01	2.07E-01
TRIM28	111	7.14E-02	1.07E-01	4.60E-01	4.74E-01	4.90E-01
SMAD2/3	112	7.18E-02	4.76E-01	6.15E-01	6.82E-01	6.82E-01
ZNF786	113	7.23E-02
ZNF26	114	7.27E-02
MAX	115	7.30E-02	1.43E-01	1.53E-01	1.55E-01	2.19E-01
STAT3	116	7.46E-02	1.54E-01	2.45E-01	2.54E-01	3.62E-01
SUZ12	117	7.74E-02	7.74E-02	1.39E-01	3.26E-01	3.48E-01
SP2	118	7.82E-02	1.92E-01	2.52E-01	4.56E-01	4.98E-01
TFAP2C	119	7.86E-02	1.44E-01	1.44E-01	1.68E-01	1.80E-01
TP53	120	8.40E-02	2.10E-01	2.73E-01	2.76E-01	3.57E-01
CTBP2	121	8.41E-02	6.95E-01	7.28E-01
TERC	122	8.44E-02	4.16E-01	4.98E-01	6.32E-01
TRIM24	123	8.70E-02	2.43E-01	3.64E-01	3.75E-01	4.66E-01
GATA1	124	8.83E-02	1.44E-01	1.44E-01	1.45E-01	2.71E-01
E2F6	125	8.92E-02	1.30E-01	1.45E-01	1.63E-01	2.90E-01
ZNF41	126	9.01E-02	3.91E-01
SPI1	127	9.11E-02	1.24E-01	1.40E-01	1.59E-01	1.61E-01
ZNF350	128	9.30E-02	6.97E-01
CBX3	129	9.44E-02	1.25E-01	2.28E-01	4.04E-01	4.86E-01
ZNF8	130	9.46E-02	5.22E-01	5.86E-01	7.13E-01
CDCA2	131	9.52E-02
HIF1A	132	9.55E-02	1.37E-01	1.65E-01	1.82E-01	2.17E-01
SOX2	133	9.94E-02	1.83E-01	2.17E-01	2.33E-01	2.98E-01
CTNNB1	134	9.94E-02	2.28E-01	4.77E-01	5.85E-01	6.51E-01
RB1	135	1.00E-01	1.60E-01	1.69E-01	2.13E-01	2.71E-01
ERG	136	1.01E-01	1.01E-01	1.03E-01	1.11E-01	1.34E-01
ZFX	137	1.02E-01	3.21E-01	7.66E-01	9.40E-01	9.72E-01
TBL1X	138	1.02E-01
EGR1	139	1.03E-01	2.66E-01	5.46E-01	6.96E-01	6.99E-01
DCP1A	140	1.04E-01	7.25E-01
MAZ	141	1.05E-01	1.83E-01	1.85E-01	3.18E-01	4.69E-01
ZNF282	142	1.06E-01	2.28E-01
ZNF410	143	1.07E-01	5.62E-01
XRN2	144	1.08E-01	1.34E-01	2.96E-01	3.11E-01	3.23E-01
POLR3D	145	1.08E-01	3.21E-01	4.60E-01	5.79E-01	5.88E-01
IRAK1	146	1.09E-01
E2F3	147	1.12E-01	6.11E-01
ZNF263	148	1.14E-01	1.61E-01	4.58E-01	5.76E-01	6.53E-01
SP1	149	1.15E-01	1.57E-01	2.00E-01	2.12E-01	2.47E-01
OVOL2	150	1.15E-01	5.59E-01	6.62E-01
JUND	151	1.16E-01	3.65E-01	4.62E-01	4.78E-01	5.20E-01
T	152	1.17E-01	1.22E-01	2.11E-01	3.64E-01	4.18E-01
ZFP28	153	1.17E-01	2.15E-01
FOS	154	1.17E-01	2.11E-01	4.09E-01	4.16E-01	4.88E-01
GATA3	155	1.18E-01	2.40E-01	3.68E-01	3.84E-01	4.41E-01
SMAD4	156	1.18E-01	5.26E-01	5.77E-01	6.62E-01	6.89E-01
ZNF467	157	1.19E-01
CDX2	158	1.20E-01	2.78E-01	3.39E-01	5.15E-01	6.09E-01
NR3C2	159	1.23E-01	1.47E-01	6.87E-01
NFE2	160	1.23E-01	4.64E-01	5.35E-01	6.42E-01	6.83E-01
RELB	161	1.24E-01	3.92E-01	4.47E-01	6.54E-01	6.99E-01
ZNF175	162	1.28E-01	6.89E-01	6.96E-01	8.94E-01	9.12E-01
TTF2	163	1.29E-01	6.72E-01	7.70E-01
NEUROG2	164	1.30E-01	3.52E-01	3.63E-01	3.68E-01	3.76E-01
ASCL1	165	1.31E-01	3.18E-01	3.27E-01	4.83E-01	5.49E-01
NFYB	166	1.31E-01	5.48E-01	5.75E-01	5.89E-01	7.08E-01
PAX5	167	1.33E-01	1.79E-01	4.06E-01	5.02E-01	5.30E-01
JMJD6	168	1.33E-01	5.92E-01	7.20E-01	7.24E-01	7.56E-01
CALU	169	1.35E-01	5.82E-01
PIAS1	170	1.35E-01	2.29E-01	2.88E-01	3.20E-01	3.27E-01
MTA2	171	1.35E-01	5.34E-01	7.14E-01	7.67E-01	8.38E-01
BCL6	172	1.37E-01	2.41E-01	4.00E-01	5.21E-01	5.48E-01
ZIM3	173	1.37E-01	7.07E-01
MIXL1	174	1.39E-01
DBP	175	1.41E-01
CBX8	176	1.41E-01	2.52E-01	2.52E-01	2.70E-01	4.26E-01
ZNF664	177	1.43E-01	2.21E-01
KLF1	178	1.43E-01	3.03E-01	3.41E-01	5.04E-01	6.33E-01
FLI1	179	1.43E-01	1.75E-01	2.18E-01	2.51E-01	3.25E-01
ZNF143	180	1.45E-01	2.09E-01	3.81E-01	7.18E-01	7.77E-01
STAG1	181	1.47E-01	1.49E-01	1.80E-01	1.89E-01	2.08E-01
DDX5	182	1.47E-01	8.12E-01
ZNF613	183	1.49E-01
ZMYND8	184	1.49E-01	3.50E-01	4.65E-01	7.22E-01	7.55E-01
ZNF304	185	1.50E-01
ZNF292	186	1.51E-01	5.96E-01
NELFA	187	1.51E-01	1.85E-01	3.33E-01	3.53E-01	4.59E-01
EBF1	188	1.52E-01	2.20E-01	4.35E-01	7.37E-01	8.88E-01
SP140	189	1.52E-01	6.24E-01
TOP1	190	1.59E-01	2.01E-01	2.19E-01	3.84E-01	7.95E-01
ZNF682	191	1.61E-01	3.77E-01
RBL1	192	1.61E-01
OSR2	193	1.62E-01	4.40E-01	5.35E-01
IKZF1	194	1.62E-01	1.89E-01	1.91E-01	4.32E-01	5.06E-01
CNOT3	195	1.63E-01	6.32E-01	6.54E-01
CDK8	196	1.64E-01	1.65E-01	3.31E-01	3.78E-01	5.66E-01
ZNF716	197	1.66E-01
ZMYM3	198	1.66E-01	2.95E-01	3.55E-01	3.77E-01	4.24E-01
HEY1	199	1.66E-01	6.58E-01	1.00E+00
GATA4	200	1.67E-01	2.22E-01	2.31E-01	3.15E-01	4.27E-01
TCF7L2	201	1.67E-01	2.84E-01	3.67E-01	5.15E-01	5.39E-01
SRSF3	202	1.68E-01	7.38E-01	7.80E-01	8.56E-01
GLIS1	203	1.69E-01	4.47E-01	4.54E-01	7.61E-01
ELF1	204	1.69E-01	2.33E-01	3.00E-01	3.35E-01	3.81E-01
PHF8	205	1.73E-01	2.22E-01	2.25E-01	2.55E-01	2.55E-01
FOXA2	206	1.76E-01	2.41E-01	4.15E-01	4.77E-01	5.13E-01
ING2	207	1.79E-01
NFKB2	208	1.81E-01	5.58E-01	6.77E-01
ZNF19	209	1.82E-01
ZBTB26	210	1.83E-01	8.98E-01
ATRX	211	1.85E-01	6.76E-01	6.89E-01	6.96E-01
L3MBTL2	212	1.86E-01	3.34E-01	8.17E-01	8.40E-01
NANOG	213	1.86E-01	2.23E-01	3.31E-01	4.84E-01	4.86E-01
IRF2	214	1.88E-01	4.74E-01	5.97E-01
IRF4	215	1.88E-01	6.54E-01	6.84E-01	7.57E-01	7.92E-01
UBTF	216	1.91E-01	4.20E-01	5.25E-01	6.99E-01	7.54E-01
RPE	217	1.91E-01
ZNF224	218	1.92E-01	6.96E-01	7.77E-01
SUPT5H	219	1.94E-01	5.49E-01	7.32E-01	7.62E-01	9.40E-01
BCL11A	220	1.95E-01	5.26E-01	7.45E-01	7.55E-01	8.42E-01
CBX1	221	1.96E-01	5.82E-01	6.65E-01	7.26E-01	8.64E-01
CHAT	222	1.96E-01	6.11E-01
SMAD2	223	1.98E-01	3.78E-01	4.24E-01	6.68E-01	7.33E-01
SOX9	224	1.99E-01	2.53E-01	6.89E-01	6.90E-01	6.93E-01
RBBP5	225	1.99E-01	2.25E-01	2.37E-01	3.14E-01	4.22E-01
ZNF800	226	1.99E-01	7.03E-01
PCGF2	227	2.00E-01	5.83E-01	6.72E-01	7.33E-01
ESCO2	228	2.02E-01	7.05E-01	7.30E-01	1.00E+00
EOMES	229	2.03E-01	3.85E-01	6.51E-01	7.74E-01
CCNT2	230	2.07E-01
EP400	231	2.09E-01	6.76E-01	6.82E-01
AUTS2	232	2.10E-01
KAT7	233	2.12E-01
INTS3	234	2.12E-01
TAT	235	2.13E-01	7.74E-01
NUP98	236	2.14E-01	6.60E-01	6.60E-01	6.62E-01	6.68E-01
KAT2B	237	2.17E-01	8.06E-01	8.37E-01	8.37E-01	8.50E-01
PDX1	238	2.18E-01	6.60E-01	7.06E-01
LMNB1	239	2.19E-01	2.67E-01	3.86E-01	5.68E-01	6.04E-01
ZBTB17	240	2.20E-01	6.68E-01	6.87E-01	7.16E-01	7.46E-01
BRPF3	241	2.20E-01	5.19E-01	6.06E-01
EMX1	242	2.21E-01	3.31E-01	5.40E-01	6.02E-01	6.67E-01
USF2	243	2.24E-01	6.58E-01	7.26E-01	7.84E-01	7.91E-01
IRAK4	244	2.25E-01	7.41E-01
HOXA4	245	2.25E-01
USF1	246	2.26E-01	3.75E-01	4.83E-01	6.23E-01	7.35E-01
CEBPG	247	2.30E-01	3.08E-01	7.23E-01	8.63E-01	9.22E-01
SMAD1	248	2.32E-01	2.49E-01	3.53E-01	3.70E-01	4.03E-01
RUNX2	249	2.33E-01	4.96E-01	5.78E-01	8.32E-01
ZSCAN16	250	2.34E-01	2.64E-01	4.87E-01	5.66E-01	7.69E-01
LMNA	251	2.35E-01	6.51E-01	6.51E-01	6.53E-01	6.57E-01
KMT2A	252	2.35E-01	3.12E-01	3.18E-01	3.42E-01	3.65E-01
IRF3	253	2.37E-01	4.55E-01	4.62E-01	6.54E-01
ZBTB7A	254	2.39E-01	5.67E-01	6.47E-01	6.95E-01	7.66E-01
ZNF136	255	2.39E-01	7.21E-01
CREB1	256	2.42E-01	2.55E-01	3.25E-01	3.52E-01	4.05E-01
HMG20A	257	2.42E-01	8.78E-01
ZNF366	258	2.44E-01	4.92E-01
CCDC101	259	2.46E-01	5.82E-01
LANA	260	2.46E-01	3.77E-01	6.46E-01	6.56E-01	6.62E-01
RAG2	261	2.47E-01
NCAPG	262	2.47E-01	5.24E-01	6.47E-01	6.54E-01	6.59E-01
ZNF770	263	2.48E-01
SPIB	264	2.49E-01	2.68E-01	5.60E-01	7.64E-01	8.33E-01
BPTF	265	2.51E-01
VDR	266	2.52E-01	3.84E-01	5.41E-01	5.95E-01	6.00E-01
HDAC3	267	2.52E-01	3.94E-01	7.00E-01	9.90E-01
JUN	268	2.52E-01	4.35E-01	5.02E-01	5.14E-01	5.88E-01
AFF1	269	2.53E-01	2.98E-01	3.33E-01	4.22E-01	4.42E-01
SP4	270	2.54E-01	4.18E-01	6.29E-01	8.31E-01
PROX1	271	2.57E-01	4.16E-01	5.73E-01
TP73	272	2.57E-01	5.99E-01	6.20E-01	6.62E-01	8.03E-01
BRD1	273	2.58E-01	4.78E-01	6.68E-01	6.76E-01	9.31E-01
LYL1	274	2.58E-01	2.95E-01	4.81E-01	4.87E-01	5.04E-01
ZBTB8A	275	2.58E-01	4.47E-01
ZBTB14	276	2.60E-01
CHD8	277	2.61E-01	5.17E-01	5.32E-01	6.30E-01	7.05E-01
5HMC	278	2.62E-01	4.66E-01	5.63E-01	6.54E-01	7.94E-01
STAT5A	279	2.64E-01	5.25E-01	6.49E-01	6.57E-01	6.71E-01
RCOR1	280	2.65E-01	6.11E-01	6.51E-01	6.57E-01	6.67E-01
KRAB	281	2.68E-01	6.99E-01	7.00E-01	7.04E-01	7.07E-01
KDM1A	282	2.69E-01	2.88E-01	3.04E-01	3.70E-01	3.75E-01
HOTAIR	283	2.69E-01	5.32E-01	6.72E-01	7.83E-01
ZNF134	284	2.69E-01
POLR2AphosphoS5	285	2.72E-01	2.87E-01	7.01E-01	7.06E-01
552-SKD	286	2.75E-01	7.19E-01	7.29E-01	7.84E-01	8.93E-01
MYH11	287	2.75E-01	5.24E-01	5.87E-01	9.65E-01
CTCFL	288	2.76E-01	3.73E-01	6.74E-01	7.26E-01	8.27E-01
SUMO1	289	2.77E-01	3.51E-01	5.77E-01	5.81E-01	8.51E-01
ASXL1	290	2.80E-01
ZNF182	291	2.81E-01
ZNF605	292	2.84E-01
HIC1	293	2.84E-01	7.60E-01
TEAD1 | TEAD4	294	2.85E-01
ZEB1	295	2.86E-01	7.11E-01	8.14E-01	8.95E-01	9.06E-01
PMEL	296	2.88E-01	6.46E-01	6.57E-01	7.01E-01	7.85E-01
NCOR1	297	2.91E-01	4.16E-01	5.69E-01	6.40E-01	6.83E-01
GCSAM	298	2.93E-01	5.86E-01
ZNF146	299	2.95E-01	8.39E-01	8.93E-01
NFYA	300	2.96E-01	3.27E-01	3.53E-01	4.02E-01	6.51E-01
ATF3	301	2.96E-01	5.24E-01	5.42E-01	7.42E-01	7.64E-01
KLF11	302	3.01E-01	3.23E-01	4.94E-01	6.43E-01	6.60E-01
HOXB13	303	3.01E-01	6.75E-01	6.83E-01	7.05E-01	8.39E-01
TGIF2	304	3.05E-01	5.48E-01
TAF3	305	3.06E-01
KLF4	306	3.07E-01	4.52E-01	6.94E-01	7.10E-01	7.56E-01
ZNF311	307	3.11E-01
ATF4	308	3.12E-01	3.13E-01	4.41E-01	5.50E-01	6.56E-01
JUNB	309	3.15E-01	3.95E-01	6.10E-01	6.63E-01	8.02E-01
KDM6B	310	3.18E-01	7.70E-01	8.33E-01	9.51E-01
TRIM25	311	3.18E-01	3.53E-01	6.56E-01	7.74E-01	8.72E-01
NEUROD1	312	3.22E-01	3.62E-01	6.54E-01	7.75E-01	8.11E-01
HEXIM1	313	3.22E-01	3.69E-01	5.13E-01	6.07E-01	6.98E-01
SETDB1	314	3.22E-01	5.75E-01	5.96E-01	6.23E-01	7.26E-01
CDK6	315	3.24E-01
PATZ1	316	3.26E-01	7.62E-01	7.85E-01	9.44E-01
BRDU	317	3.27E-01	4.35E-01	5.43E-01	5.63E-01	6.51E-01
BARX2	318	3.27E-01
NRF1	319	3.28E-01	3.34E-01	3.69E-01	4.32E-01	4.86E-01
STAT6	320	3.33E-01	6.82E-01	6.92E-01	7.23E-01	7.26E-01
MBD3	321	3.33E-01	6.80E-01	6.81E-01	7.01E-01	7.15E-01
PR	322	3.34E-01	3.55E-01	4.16E-01	5.12E-01	5.17E-01
ZFP2	323	3.34E-01	9.90E-01
CEBPA	324	3.35E-01	3.98E-01	4.13E-01	5.33E-01	5.83E-01
ZNF561	325	3.35E-01
ZNF793	326	3.37E-01	4.81E-01
TEAD4	327	3.38E-01	3.88E-01	4.66E-01	5.34E-01	5.42E-01
SND1	328	3.39E-01	7.35E-01	8.67E-01
PRDM11	329	3.40E-01	5.77E-01
NOTCH1	330	3.41E-01	6.52E-01	6.90E-01	7.02E-01	7.13E-01
MXI1	331	3.42E-01	6.01E-01	7.43E-01	7.67E-01	8.08E-01
TCF12	332	3.43E-01	4.63E-01	4.82E-01	4.94E-01	5.43E-01
TAF7	333	3.44E-01	9.43E-01	9.77E-01	9.93E-01
ZNF860	334	3.44E-01
KLF15	335	3.45E-01	6.00E-01	6.81E-01	8.68E-01
CHD2	336	3.46E-01	4.96E-01	5.10E-01	6.75E-01	7.50E-01
TET3	337	3.46E-01	6.44E-01	8.00E-01
GABPA	338	3.47E-01	6.76E-01	6.78E-01	7.04E-01	7.47E-01
STAT5B	339	3.47E-01	5.28E-01	5.46E-01	5.95E-01	6.95E-01
MYF6	340	3.48E-01
TAL1	341	3.50E-01	4.23E-01	4.66E-01	4.76E-01	4.85E-01
KMT2D	342	3.50E-01	5.24E-01	6.48E-01	6.79E-01	7.66E-01
CDK2	343	3.51E-01	4.42E-01	6.93E-01
SOX4	344	3.53E-01	4.75E-01	5.36E-01	6.54E-01	6.84E-01
ZFP64	345	3.53E-01	6.46E-01	7.04E-01	7.15E-01	9.19E-01
ZNF768	346	3.53E-01
HLF	347	3.55E-01	8.04E-01
LEF1	348	3.56E-01	6.51E-01	6.57E-01	6.67E-01	7.15E-01
BRF2	349	3.57E-01	6.43E-01	6.62E-01	6.93E-01
WT1	350	3.57E-01	5.71E-01
HDAC1	351	3.57E-01	3.75E-01	3.84E-01	3.90E-01	4.09E-01
ZFP57	352	3.58E-01	7.52E-01
MITF	353	3.59E-01	4.67E-01	5.24E-01	5.39E-01	6.51E-01
SP3	354	3.59E-01	4.00E-01	6.59E-01
TEAD1	355	3.60E-01	5.20E-01	5.42E-01	5.83E-01	7.34E-01
ZNF674	356	3.62E-01
SCML2	357	3.62E-01	4.37E-01	5.08E-01	5.11E-01	6.51E-01
ZNF133	358	3.63E-01
CSDE1	359	3.63E-01	5.50E-01	8.30E-01	9.36E-01
SMN1	360	3.64E-01	4.75E-01
RUNX3	361	3.66E-01
ZNF783	362	3.68E-01
VEZF1	363	3.68E-01	8.60E-01	9.01E-01
SOX11	364	3.68E-01	6.99E-01
MED12	365	3.70E-01	5.31E-01	6.61E-01	7.71E-01	9.48E-01
ZNF335	366	3.76E-01	3.83E-01	6.35E-01	6.65E-01	6.70E-01
AGO2	367	3.76E-01	4.04E-01	7.03E-01	7.34E-01	8.00E-01
ZBTB18	368	3.76E-01
GTF3C2	369	3.77E-01	4.30E-01
ZSCAN22	370	3.78E-01	5.38E-01	5.77E-01
OGT	371	3.79E-01	8.59E-01	9.51E-01
CDK7	372	3.81E-01	5.15E-01	5.21E-01	6.07E-01	6.89E-01
NR2F1	373	3.81E-01	6.55E-01	7.72E-01	8.07E-01	8.53E-01
ZSCAN2	374	3.82E-01	8.09E-01
ZBED1	375	3.83E-01	8.60E-01
MECP2	376	3.84E-01	5.68E-01	7.54E-01	8.10E-01	9.64E-01
NKX2-1	377	3.84E-01	3.92E-01	3.93E-01	4.68E-01	5.09E-01
MAF	378	3.84E-01	4.67E-01	6.67E-01	8.03E-01
RFX5	379	3.86E-01	4.72E-01	5.69E-01	6.36E-01	6.51E-01
SNAI2	380	3.86E-01	4.85E-01	5.08E-01	5.44E-01	5.94E-01
ELL2	381	3.91E-01	4.88E-01	4.98E-01	5.83E-01	6.29E-01
SIX1	382	3.92E-01	7.43E-01	7.54E-01	9.75E-01	9.76E-01
ZNF429	383	3.95E-01
PML	384	3.95E-01	5.46E-01	6.11E-01	6.51E-01	6.73E-01
MBD2	385	3.95E-01	4.43E-01	4.85E-01	4.89E-01	5.04E-01
KDM1B	386	3.96E-01
None	387	3.96E-01	7.50E-01	7.88E-01	7.90E-01
AGO1	388	3.98E-01	3.98E-01	4.94E-01	6.00E-01	6.46E-01
PAF1	389	3.98E-01	4.87E-01	6.44E-01	6.46E-01	6.51E-01
GREB1	390	4.01E-01	5.08E-01	6.89E-01	8.70E-01	9.00E-01
CUX1	391	4.03E-01	5.48E-01	5.57E-01	5.71E-01	5.87E-01
POLR2B	392	4.04E-01	6.27E-01
KLF8	393	4.05E-01	6.64E-01
NFKB1	394	4.05E-01	5.93E-01	6.76E-01	8.20E-01	8.80E-01
ZNF83	395	4.08E-01	7.59E-01	9.60E-01
ZNF197	396	4.08E-01	8.93E-01	9.68E-01
ZNF454	397	4.09E-01	6.64E-01
MXD1	398	4.09E-01
FANCD2	399	4.09E-01	6.59E-01
KLF9	400	4.11E-01	4.13E-01	7.68E-01	8.06E-01	9.44E-01
KLF10	401	4.12E-01	4.49E-01	6.20E-01	8.08E-01	9.30E-01
H3F3B	402	4.14E-01
CPSF3L	403	4.14E-01	5.04E-01	5.92E-01	7.02E-01	7.17E-01
NCOA1	404	4.14E-01	6.76E-01	6.99E-01	7.36E-01	7.43E-01
YBX1	405	4.19E-01	6.25E-01	6.29E-01	6.52E-01	6.61E-01
YAP1	406	4.20E-01	4.99E-01	5.16E-01	6.46E-01	6.98E-01
HIRA	407	4.22E-01	6.98E-01	7.05E-01	8.25E-01	8.88E-01
ZNF441	408	4.22E-01
JMJD1C	409	4.23E-01	7.20E-01	7.96E-01	9.19E-01
NR2F6	410	4.23E-01	6.80E-01	8.34E-01	8.80E-01	9.50E-01
ZKSCAN1	411	4.26E-01	4.74E-01	7.26E-01	7.93E-01	9.21E-01
TLX1	412	4.27E-01
KDM4C	413	4.28E-01	6.57E-01	6.71E-01	6.73E-01
SREBF1	414	4.30E-01	6.20E-01	6.68E-01	6.90E-01	8.90E-01
PBX2	415	4.30E-01	4.58E-01	5.28E-01	5.92E-01	6.21E-01
PARP1	416	4.31E-01	4.39E-01	5.01E-01	5.90E-01	6.83E-01
ZNF214	417	4.33E-01	6.91E-01
EGFA-T1	418	4.34E-01	6.80E-01	6.80E-01
PSIP1	419	4.34E-01	5.21E-01
ZNF383	420	4.35E-01
SNAPC2	421	4.35E-01	6.48E-01	6.91E-01
HOXA9	422	4.36E-01	6.46E-01	6.75E-01	7.12E-01
ZSCAN29	423	4.36E-01	4.59E-01	6.25E-01
NR2C2	424	4.36E-01	6.63E-01	7.15E-01	7.33E-01	7.35E-01
STAT1	425	4.36E-01	4.61E-01	4.97E-01	4.97E-01	5.16E-01
ZNF154	426	4.37E-01
HOXB7	427	4.37E-01	6.54E-01	6.85E-01	6.86E-01	7.17E-01
MYB	428	4.37E-01	5.11E-01	5.15E-01	5.35E-01	7.08E-01
PRDM6	429	4.41E-01
LDB1	430	4.43E-01
TAFII	431	4.46E-01	7.24E-01
KLF12	432	4.46E-01
BCL3	433	4.48E-01	4.98E-01	6.18E-01	6.40E-01	6.41E-01
FEZF1	434	4.51E-01	4.86E-01	6.73E-01
INO80	435	4.51E-01	5.48E-01	5.75E-01	6.58E-01	7.08E-01
DPF2	436	4.54E-01	4.60E-01	7.78E-01	8.32E-01
SMARCC1	437	4.56E-01	5.35E-01	5.35E-01	5.36E-01	5.53E-01
HINFP	438	4.59E-01	6.23E-01	7.98E-01	8.08E-01	8.12E-01
ZNF680	439	4.60E-01	5.95E-01	6.37E-01	7.61E-01	8.29E-01
FOXK1	440	4.62E-01	6.51E-01	6.77E-01	8.27E-01
FOXO1	441	4.62E-01	5.01E-01	7.87E-01	7.88E-01	8.92E-01
CARM1	442	4.62E-01	1.00E+00
MCM7	443	4.62E-01	4.87E-01	5.79E-01	8.35E-01
HNF4A	444	4.62E-01	6.20E-01	6.85E-01	6.87E-01	7.19E-01
NIPBL	445	4.68E-01	4.70E-01	5.28E-01	5.98E-01	6.30E-01
SFMBT1	446	4.70E-01	6.51E-01	1.00E+00
CASP8AP2	447	4.70E-01	6.87E-01	9.13E-01	1.00E+00
RARG	448	4.70E-01	5.45E-01	6.24E-01	9.03E-01	9.46E-01
ZNF431	449	4.71E-01
MCM3	450	4.71E-01	8.15E-01	8.67E-01
ZKSCAN5	451	4.72E-01
ICE2	452	4.73E-01
KLF5	453	4.74E-01	5.87E-01	6.79E-01	6.79E-01	6.81E-01
ZNF549	454	4.75E-01	5.95E-01	7.75E-01
NR1H3	455	4.78E-01	6.96E-01	7.30E-01	7.39E-01	9.13E-01
SREBF2	456	4.79E-01	6.62E-01	6.68E-01	6.93E-01	8.49E-01
HNRNPLL	457	4.79E-01	6.29E-01	7.19E-01	7.69E-01
STAT5	458	4.79E-01	7.04E-01	7.34E-01	8.43E-01	8.88E-01
GTF2I	459	4.81E-01	5.43E-01	5.88E-01	7.13E-01	7.23E-01
EPO	460	4.81E-01	6.65E-01	6.90E-01	8.55E-01
ZNF667	461	4.82E-01	7.06E-01
APOBEC3B	462	4.82E-01	9.72E-01
ZBTB2	463	4.83E-01	4.94E-01	7.07E-01	7.71E-01
ZNF782	464	4.84E-01
ZNF132	465	4.84E-01
ZNF880	466	4.85E-01
MEIS1	467	4.85E-01	6.62E-01	7.30E-01	7.74E-01	9.21E-01
MAFK	468	4.86E-01	6.54E-01	6.82E-01	7.33E-01	7.54E-01
TTF1	469	4.87E-01	5.91E-01
TCFL5	470	4.88E-01
ZNF430	471	4.90E-01
ZNF805	472	4.90E-01
CIITA	473	4.91E-01	6.79E-01	6.79E-01	8.75E-01	9.12E-01
ERCC6	474	4.91E-01	5.72E-01	6.62E-01	6.70E-01	7.13E-01
ZNF202	475	4.92E-01	5.60E-01	7.72E-01
ZNF274	476	4.92E-01	5.94E-01	6.03E-01	6.19E-01	6.32E-01
ZNF75D	477	4.93E-01	7.95E-01
BATF	478	4.94E-01	9.48E-01	9.89E-01	9.95E-01
CBX7	479	4.94E-01	5.74E-01	6.79E-01
ZNF445	480	4.96E-01
ZNF34	481	4.97E-01
ZNF398	482	4.97E-01
ZNF264	483	5.02E-01	8.02E-01	8.52E-01	8.60E-01
H3K18me1	484	5.02E-01	5.32E-01
CD74	485	5.03E-01	6.96E-01	7.15E-01	7.50E-01	7.65E-01
IRF1	486	5.03E-01	5.88E-01	7.44E-01	7.61E-01	7.92E-01
GRHL2	487	5.03E-01	5.14E-01	7.03E-01	7.49E-01	8.53E-01
STAT2	488	5.03E-01	5.58E-01	9.54E-01	9.67E-01
ETV1	489	5.04E-01	5.98E-01	7.76E-01	9.07E-01	9.70E-01
PRKDC	490	5.07E-01	6.46E-01	6.51E-01	6.73E-01	7.23E-01
POLR2M	491	5.10E-01	7.16E-01	7.94E-01
AEBP2	492	5.11E-01	7.12E-01	8.43E-01
NR4A1	493	5.12E-01	5.14E-01	6.86E-01	7.71E-01	9.68E-01
ZNF239	494	5.12E-01	7.65E-01
ZNF33B	495	5.13E-01
OLFM2	496	5.13E-01	5.56E-01
CTBP1	497	5.14E-01	6.87E-01	9.20E-01	9.94E-01	1.00E+00
ETS1	498	5.16E-01	5.78E-01	5.94E-01	6.80E-01	7.02E-01
DPF1	499	5.17E-01	7.12E-01
SCRT1	500	5.17E-01	9.50E-01	9.77E-01
GATAD1	501	5.17E-01	8.55E-01	1.00E+00
MEF2C	502	5.18E-01	6.46E-01	7.04E-01	9.51E-01
EED	503	5.20E-01	5.91E-01	8.09E-01	8.41E-01	9.43E-01
ZNF681	504	5.20E-01
IL1B	505	5.21E-01	6.50E-01	7.04E-01	7.31E-01	8.07E-01
ZNF616	506	5.23E-01
HECTD1	507	5.23E-01	6.60E-01
NFIA	508	5.24E-01	7.00E-01
ZNF22	509	5.25E-01	6.16E-01	6.57E-01	6.95E-01	7.75E-01
HNF1B	510	5.26E-01	6.87E-01	7.28E-01	7.28E-01	8.27E-01
LEO1	511	5.26E-01	9.80E-01
POLR3A	512	5.26E-01	7.48E-01	7.54E-01	7.63E-01	7.82E-01
PHF20	513	5.26E-01
ZNF343	514	5.27E-01
TBX5	515	5.27E-01	5.27E-01	5.36E-01	7.02E-01	7.73E-01
ZFP42	516	5.30E-01	5.34E-01	8.83E-01
GAPDH	517	5.32E-01
BRCA1	518	5.35E-01	6.46E-01	8.26E-01	9.02E-01	9.06E-01
CBX5	519	5.35E-01	6.47E-01	6.54E-01	7.69E-01	9.21E-01
ZNF317	520	5.35E-01	8.89E-01	8.98E-01
BHLHE40	521	5.37E-01	5.39E-01	7.16E-01	7.90E-01	9.12E-01
HOXC9	522	5.37E-01	5.99E-01
SETD1A	523	5.37E-01	9.32E-01
ZNF334	524	5.38E-01
ZFP69B	525	5.39E-01	8.18E-01	8.63E-01
ZFP3	526	5.41E-01	6.60E-01
ZNF425	527	5.41E-01
RBBP4	528	5.42E-01
ORC2	529	5.42E-01	6.46E-01
ZNF490	530	5.43E-01
ZNF217	531	5.44E-01	7.61E-01
ELF3	532	5.45E-01	6.77E-01	7.22E-01
7SK	533	5.45E-01	5.51E-01	7.75E-01	8.63E-01	8.63E-01
ZNF135	534	5.45E-01
TBX21	535	5.45E-01	5.50E-01	9.28E-01
HMBOX1	536	5.47E-01
TCF21	537	5.47E-01	5.88E-01	8.36E-01	9.16E-01
ZNF582	538	5.47E-01	6.84E-01	7.06E-01
MTA3	539	5.49E-01	6.85E-01	9.59E-01	9.90E-01
ZNF28	540	5.49E-01
ZNF324	541	5.49E-01	6.10E-01	9.36E-01	9.64E-01
HBP1	542	5.51E-01	7.89E-01	7.95E-01
TEAD2	543	5.54E-01	7.61E-01	7.93E-01
CBX2	544	5.54E-01	6.72E-01	6.88E-01	7.53E-01	7.53E-01
PAX6	545	5.56E-01	6.90E-01	8.96E-01	9.43E-01
ZNF525	546	5.56E-01
DLX4	547	5.56E-01
FOXK2	548	5.56E-01	7.52E-01	8.81E-01	8.97E-01	9.15E-01
HMGN3	549	5.57E-01
SIX2	550	5.58E-01	5.58E-01	7.28E-01	7.89E-01	8.04E-01
NPAT	551	5.58E-01	7.99E-01	8.14E-01	8.17E-01
LRWD1	552	5.60E-01	6.36E-01	7.19E-01	7.25E-01
DAXX	553	5.60E-01	6.17E-01
SRPK1	554	5.61E-01	7.75E-01
PAX3	555	5.62E-01	6.41E-01	6.46E-01	7.60E-01
ZBTB49	556	5.62E-01	7.07E-01
ZNF440	557	5.62E-01
ZNF792	558	5.63E-01	7.27E-01	7.38E-01
ZNF140	559	5.63E-01	5.78E-01	8.10E-01
NFIC	560	5.63E-01	7.31E-01	7.90E-01	9.23E-01
HES2	561	5.63E-01	6.33E-01	6.64E-01	6.90E-01	6.94E-01
ASCL2	562	5.63E-01
C17orf96	563	5.64E-01	7.35E-01
ZNF101	564	5.67E-01	9.34E-01	9.85E-01
MEF2B	565	5.69E-01	5.77E-01	5.82E-01	6.53E-01	6.74E-01
USP49	566	5.71E-01	7.13E-01
ZNF595	567	5.71E-01
HDGF	568	5.72E-01	6.22E-01	6.86E-01	7.72E-01	8.72E-01
HMGN1	569	5.73E-01
ICE1	570	5.73E-01	6.47E-01	8.32E-01
ZNF566	571	5.74E-01
FOXO3	572	5.74E-01	6.10E-01	6.23E-01	7.01E-01	7.21E-01
SNAPC1	573	5.79E-01	8.41E-01
ETV4	574	5.80E-01	6.62E-01	8.98E-01	9.93E-01
ZNF432	575	5.83E-01
GRHL3	576	5.83E-01	6.00E-01	6.50E-01
SMARCA5	577	5.83E-01	8.77E-01	9.91E-01
RBCK1	578	5.83E-01
BRF1	579	5.86E-01	6.05E-01	6.56E-01	7.63E-01
LHX2	580	5.86E-01	8.47E-01
ZNF765	581	5.87E-01
DDX20	582	5.87E-01	5.94E-01	7.86E-01	9.39E-01
ZBTB33	583	5.88E-01	5.99E-01	6.59E-01	6.75E-01	7.20E-01
ISL1	584	5.89E-01
FOXP2	585	5.89E-01	8.10E-01	1.00E+00
HDAC6	586	5.89E-01	6.38E-01	6.38E-01	7.40E-01	8.34E-01
HES1	587	5.89E-01	5.90E-01	5.93E-01	8.30E-01
CRY1	588	5.89E-01
TCF7	589	5.90E-01	5.94E-01	5.95E-01	6.85E-01	7.32E-01
ARID3A	590	5.93E-01	9.40E-01	9.79E-01
ZNF480	591	5.93E-01
CEBPZ	592	5.94E-01	6.18E-01	6.60E-01	7.55E-01
PYGO2	593	5.95E-01	7.50E-01
DNMT3A	594	5.96E-01	6.48E-01	6.73E-01	7.35E-01	8.02E-01
DNMT1	595	5.96E-01	6.46E-01	6.46E-01	7.07E-01	7.12E-01
DLX1	596	5.97E-01
CENPT	597	5.99E-01	6.65E-01	6.67E-01	6.71E-01	6.74E-01
SRCAP	598	5.99E-01
DACOR1	599	5.99E-01
IL1RN	600	6.00E-01	6.51E-01	6.51E-01
ZNF778	601	6.01E-01	7.72E-01
ZMYND11	602	6.01E-01	6.76E-01	7.02E-01	7.09E-01
GRP20	603	6.01E-01
TSC22D4	604	6.01E-01	6.73E-01	6.96E-01	8.86E-01	9.58E-01
ILK	605	6.02E-01	7.24E-01
PALB2	606	6.03E-01
ZNF3	607	6.04E-01	1.00E+00
ZNF626	608	6.04E-01
CHD7	609	6.04E-01	6.04E-01	8.30E-01	8.76E-01	8.76E-01
ORC1	610	6.05E-01
ZNF550	611	6.05E-01
HOXA13	612	6.06E-01	8.31E-01
POLR3G	613	6.06E-01	6.78E-01	7.41E-01	7.43E-01	7.48E-01
RBPJ	614	6.07E-01	6.38E-01	6.59E-01	6.63E-01	7.44E-01
RING1	615	6.08E-01	7.05E-01	8.23E-01
ASH2L	616	6.08E-01	7.18E-01
ZNF17	617	6.10E-01
ZNF423	618	6.11E-01	7.88E-01
CTRL	619	6.12E-01	6.75E-01	9.23E-01
ZNF211	620	6.13E-01	6.91E-01
ZNF84	621	6.13E-01	9.07E-01
GATAD2B	622	6.13E-01	7.03E-01	7.39E-01
NCOR2	623	6.13E-01	7.54E-01	7.92E-01	8.00E-01
ZNF611	624	6.14E-01
ZNF707	625	6.14E-01	6.36E-01	7.89E-01
CREB3	626	6.14E-01	8.26E-01	8.83E-01
ZNF331	627	6.15E-01	6.22E-01	6.93E-01
ZNF879	628	6.15E-01
RXRA	629	6.16E-01	8.54E-01	8.61E-01	8.87E-01	9.02E-01
RFX1	630	6.17E-01	6.57E-01	7.64E-01	7.95E-01	8.35E-01
ZNF35	631	6.18E-01
598-SKD	632	6.19E-01	6.62E-01	6.70E-01	6.74E-01	6.80E-01
ZNF281	633	6.20E-01	8.51E-01
RAC3	634	6.20E-01
ZIK1	635	6.21E-01
ZNF320	636	6.21E-01	8.20E-01	9.05E-01
PBX3	637	6.22E-01	6.77E-01	7.51E-01	7.76E-01	1.00E+00
ZNF418	638	6.23E-01	6.24E-01
PBX1	639	6.23E-01	6.76E-01
ZNF736	640	6.25E-01
MAFF	641	6.25E-01	6.46E-01	8.39E-01
MSX1	642	6.26E-01
KAT5	643	6.26E-01	7.54E-01	9.97E-01
ZNF92	644	6.26E-01
DYRK1A	645	6.27E-01	6.88E-01	8.12E-01
HKR1	646	6.28E-01
INSM2	647	6.29E-01	9.92E-01
CEBPD	648	6.30E-01	9.07E-01
MAML3	649	6.31E-01	6.93E-01	7.19E-01	7.63E-01
ZNF649	650	6.31E-01
GTF2A2	651	6.31E-01	7.15E-01
GTF2F1	652	6.32E-01	7.59E-01	7.84E-01
BCAT1	653	6.33E-01	8.83E-01
5MC	654	6.33E-01	6.72E-01	8.86E-01	9.18E-01
NKX2-5	655	6.34E-01
ELL	656	6.34E-01
MLLT1	657	6.34E-01	7.01E-01	8.42E-01	8.66E-01	9.00E-01
TERF2	658	6.34E-01	6.58E-01	6.62E-01	6.78E-01	6.84E-01
ZNF548	659	6.35E-01
LMTK3	660	6.35E-01	8.00E-01
ZNF558	661	6.36E-01	7.10E-01	9.72E-01
ZNF669	662	6.36E-01	7.52E-01
ZNF267	663	6.36E-01
ZNF708	664	6.37E-01	7.86E-01
ZNF318	665	6.39E-01	6.43E-01	7.52E-01
WHSC1	666	6.42E-01	6.85E-01	6.85E-01
BARX1	667	6.44E-01	6.85E-01
KLF7	668	6.45E-01	8.49E-01	9.80E-01
HJURP	669	6.45E-01	8.52E-01
SVIL	670	6.46E-01	8.22E-01
BBX	671	6.46E-01
HNRNPL	672	6.46E-01	1.00E+00
HOXB8	673	6.46E-01
DMRT2	674	6.46E-01
EBNA3A	675	6.46E-01	6.60E-01	6.95E-01	1.00E+00
RAD51	676	6.46E-01	6.79E-01	7.58E-01	7.59E-01	9.08E-01
HOXD1	677	6.46E-01
PLAG1	678	6.46E-01
ELF4	679	6.46E-01
MEOX2	680	6.46E-01
SIRT3	681	6.46E-01	6.54E-01	6.62E-01	1.00E+00
FOXC1	682	6.46E-01
NFIB	683	6.46E-01
CDC5L	684	6.46E-01	6.82E-01	9.20E-01
ETV6	685	6.46E-01	7.62E-01	9.02E-01
CDX1	686	6.47E-01
TOE1	687	6.47E-01
EBNA3C	688	6.47E-01	7.41E-01	9.36E-01
ZNF284	689	6.47E-01
STAT4	690	6.47E-01	6.51E-01	7.11E-01	7.13E-01	7.15E-01
PCGF5	691	6.47E-01
PRPF4	692	6.48E-01	6.95E-01	7.74E-01	8.54E-01
PKNOX1	693	6.49E-01	6.70E-01
ZNF207	694	6.50E-01	7.74E-01	8.71E-01
ZNF460	695	6.50E-01
RXRG	696	6.50E-01	6.59E-01	7.25E-01	7.71E-01	7.80E-01
ARNTL	697	6.51E-01	6.83E-01	7.79E-01	8.38E-01	8.66E-01
EVX1	698	6.51E-01
PCF11	699	6.51E-01
ATF7	700	6.51E-01	6.79E-01
ID4	701	6.51E-01
TSHZ1	702	6.51E-01	8.16E-01	8.53E-01
NR1I2	703	6.51E-01
DRAP1	704	6.51E-01	9.15E-01
KCMF1	705	6.51E-01
ZBTB39	706	6.51E-01
HOXD11	707	6.51E-01	6.75E-01
FOXF2	708	6.51E-01
HOXA11	709	6.51E-01
FOXF1	710	6.51E-01
BATF3	711	6.51E-01	7.49E-01
NFE2L1	712	6.51E-01	8.12E-01	8.18E-01	8.95E-01	9.50E-01
TFDP2	713	6.51E-01
SATB1	714	6.51E-01	7.86E-01	9.89E-01
HOXC11	715	6.51E-01	6.67E-01	1.00E+00
C10orf12	716	6.51E-01	6.58E-01
RFX7	717	6.51E-01
ZNF565	718	6.51E-01
BACH1	719	6.52E-01	7.49E-01	8.54E-01	8.61E-01	8.62E-01
PCGF1	720	6.52E-01	9.25E-01
F2RL1	721	6.52E-01
ZKSCAN8	722	6.52E-01	8.71E-01
MLLT3	723	6.53E-01	6.57E-01	7.06E-01	7.21E-01	7.30E-01
ARRB1	724	6.53E-01	6.62E-01	7.61E-01	9.03E-01
ARNTL2	725	6.53E-01
H2AK119ub	726	6.53E-01	6.69E-01
TFE3	727	6.53E-01
FOXJ2	728	6.53E-01	9.43E-01	9.95E-01
PRAME	729	6.54E-01
IKZF5	730	6.54E-01
KLF13	731	6.54E-01	9.40E-01	9.69E-01
HOXD4	732	6.54E-01
MYBL1	733	6.54E-01
HOXB5	734	6.54E-01
MSX2	735	6.54E-01
SMC4	736	6.54E-01
BTF3	737	6.54E-01
HOXD9	738	6.54E-01
HOXB1	739	6.54E-01
WIZ	740	6.54E-01
DNMT3B	741	6.54E-01	6.73E-01	6.76E-01	6.83E-01	6.83E-01
SALL4	742	6.54E-01	7.15E-01
LOXL1	743	6.54E-01	1.00E+00
ISL2	744	6.54E-01
HOXD13	745	6.54E-01
ZBTB4	746	6.54E-01	6.74E-01
HBG1 | HBG2	747	6.54E-01	6.57E-01	6.60E-01
SFPQ	748	6.55E-01	6.61E-01	7.92E-01
RBP2	749	6.55E-01	7.28E-01	8.16E-01	8.43E-01
DDIT3	750	6.55E-01
PHF2	751	6.55E-01	7.45E-01
ZNF837	752	6.55E-01	7.98E-01
IRX3	753	6.56E-01
ZBTB6	754	6.56E-01	8.55E-01	9.64E-01
DROSHA	755	6.57E-01	6.73E-01	6.81E-01	6.84E-01	7.02E-01
SRPK2	756	6.57E-01	6.62E-01
DKK1	757	6.57E-01	6.65E-01
POLB	758	6.57E-01	1.00E+00
MAP1LC3A	759	6.57E-01	6.62E-01
NFE2L3	760	6.57E-01
FERD3L	761	6.57E-01
ZNF644	762	6.57E-01	7.23E-01	9.13E-01
CCNT1	763	6.57E-01	6.65E-01	6.72E-01	6.85E-01	6.87E-01
HIST1H1B	764	6.57E-01	6.74E-01	7.32E-01
DDX11	765	6.57E-01	6.57E-01
HSF2	766	6.57E-01	6.86E-01	7.02E-01	8.55E-01	1.00E+00
HESX1	767	6.57E-01
THAP4	768	6.58E-01
RBAK	769	6.58E-01
FOXD3	770	6.58E-01
ZNF419	771	6.58E-01	7.07E-01	7.12E-01
MSC	772	6.59E-01
ZNF48	773	6.59E-01	7.23E-01
NFE2L2	774	6.59E-01	6.61E-01	6.75E-01	6.83E-01	7.01E-01
EZH1	775	6.59E-01	6.95E-01	8.61E-01	9.18E-01
XBP1	776	6.60E-01	7.61E-01	8.80E-01	9.05E-01	9.25E-01
EWSR1	777	6.60E-01	6.69E-01
EPAS1	778	6.60E-01	6.70E-01	6.73E-01	6.78E-01	7.12E-01
ATF6	779	6.60E-01
OTX1	780	6.60E-01
CASZ1	781	6.60E-01
MDM2	782	6.60E-01	1.00E+00
ZSCAN5A	783	6.60E-01	7.60E-01	8.48E-01	9.72E-01
ZBTB12	784	6.60E-01	6.65E-01	7.08E-01	7.27E-01	7.56E-01
HNF1A	785	6.60E-01	9.50E-01	9.82E-01
ADNP2	786	6.60E-01
HIVEP3	787	6.60E-01
CIC	788	6.61E-01
MTF1	789	6.61E-01
GZF1	790	6.61E-01
GMEB2	791	6.61E-01	8.01E-01
PPARD	792	6.61E-01	6.65E-01	6.65E-01	6.65E-01	6.66E-01
EBF3	793	6.61E-01	6.62E-01	6.63E-01	6.79E-01	7.09E-01
ZNF571	794	6.61E-01
ZNF449	795	6.62E-01
FOXO4	796	6.62E-01	6.76E-01
NFIL3	797	6.62E-01	9.04E-01
TFCP2	798	6.62E-01
ZSCAN5B	799	6.62E-01	7.20E-01	7.52E-01	7.56E-01
ZNF516	800	6.62E-01
HOXB2	801	6.62E-01
ID2	802	6.62E-01
MCM5	803	6.62E-01	7.18E-01
CD59	804	6.62E-01
CCR5	805	6.63E-01
ZNF528	806	6.64E-01	6.94E-01	7.71E-01	9.26E-01
NUP98-HOXA9	807	6.64E-01	7.81E-01
POU2F1	808	6.65E-01	6.75E-01	7.14E-01	7.25E-01	7.61E-01
CENPC	809	6.65E-01	6.65E-01	6.74E-01
RFX2	810	6.65E-01	7.24E-01	7.50E-01
HP1BP3	811	6.65E-01
ZNF138	812	6.66E-01	7.17E-01
ZNF157	813	6.66E-01
ZNF180	814	6.67E-01
ALX4	815	6.67E-01
NEUROD2	816	6.67E-01
SKI	817	6.67E-01
PRDM4	818	6.67E-01
TFAM	819	6.67E-01	6.68E-01	6.69E-01	6.78E-01	1.00E+00
KDM5C	820	6.67E-01	6.82E-01	6.94E-01	6.95E-01	7.36E-01
ZNF124	821	6.67E-01
BANP	822	6.67E-01	7.98E-01
ZNF619	823	6.68E-01
NFATC1	824	6.68E-01	9.44E-01	9.65E-01	9.82E-01
SNAPC4	825	6.68E-01	6.94E-01	7.06E-01
HOXA7	826	6.69E-01
PITX1	827	6.69E-01
TERF1	828	6.69E-01	7.66E-01	7.67E-01
GLI1	829	6.69E-01
MEIS3	830	6.69E-01
ESRRA	831	6.69E-01	7.06E-01	9.99E-01	9.99E-01
JDP2	832	6.70E-01
HIVEP1	833	6.70E-01
NR5A2	834	6.70E-01	7.10E-01	8.88E-01	9.65E-01
NEUROG3	835	6.70E-01
NHLH1	836	6.71E-01
ZNF564	837	6.71E-01
ZNF12	838	6.71E-01	6.98E-01
NME2	839	6.71E-01	6.73E-01
ZNF407	840	6.71E-01
KAT2A	841	6.71E-01	6.89E-01
DICER1	842	6.71E-01
BIRA	843	6.72E-01	7.74E-01	7.97E-01	1.00E+00
FOXR2	844	6.72E-01	7.02E-01
ARID3B	845	6.73E-01
ZNF730	846	6.73E-01
ZNF394	847	6.73E-01	8.34E-01	9.49E-01
NCOA3	848	6.73E-01
SMARCE1	849	6.73E-01	6.93E-01	8.20E-01	9.10E-01
KDM5A	850	6.73E-01	8.20E-01	9.45E-01	9.60E-01
ZNF382	851	6.73E-01	6.94E-01	7.20E-01	7.40E-01	8.03E-01
ZEB2	852	6.73E-01	7.25E-01	8.57E-01	8.59E-01	8.78E-01
ARID2	853	6.73E-01	6.94E-01
ZNF235	854	6.74E-01
TBX3	855	6.74E-01
WWTR1	856	6.74E-01	7.11E-01	7.23E-01
BDP1	857	6.74E-01	7.08E-01	7.45E-01	7.52E-01	7.95E-01
ZNF705G	858	6.75E-01
MYOD1	859	6.75E-01	7.38E-01	8.00E-01	9.49E-01
NR4A2	860	6.76E-01
MEIS2	861	6.77E-01
ZNF555	862	6.77E-01
ZBED4	863	6.77E-01
ZNF354B	864	6.77E-01
HNF4G	865	6.78E-01	8.50E-01	8.75E-01	9.12E-01	1.00E+00
GTF2E2	866	6.78E-01	9.40E-01
MEF2A	867	6.78E-01	8.05E-01	8.74E-01	9.39E-01
MAP2K1	868	6.79E-01	6.79E-01
CDKN1B	869	6.79E-01	6.80E-01
ZNF581	870	6.79E-01
MAFB	871	6.79E-01	6.95E-01
NKX6-1	872	6.80E-01
FOXQ1	873	6.80E-01
FOXP3	874	6.80E-01	6.97E-01	7.41E-01	8.94E-01	1.00E+00
SMARCA2	875	6.80E-01
ZFP90	876	6.80E-01
TERT	877	6.80E-01	6.82E-01	7.07E-01	7.37E-01	7.40E-01
ZNF737	878	6.80E-01
ZNF285	879	6.80E-01
ARID1A	880	6.80E-01	8.03E-01
ZNF121	881	6.80E-01	8.32E-01	8.40E-01	8.86E-01
CHD3	882	6.81E-01
CHD4	883	6.81E-01	8.32E-01
PRDM12	884	6.81E-01	8.01E-01
RAX2	885	6.81E-01
C17orf49	886	6.81E-01	9.26E-01
MEN1	887	6.82E-01	7.02E-01	8.83E-01	8.85E-01
EGFR	888	6.82E-01	6.99E-01
ZNF496	889	6.82E-01
ZNF486	890	6.82E-01	6.96E-01	7.52E-01
KAT8	891	6.82E-01	7.15E-01	9.32E-01
ETV7	892	6.82E-01
PTPN11	893	6.83E-01	7.36E-01
ZNF540	894	6.83E-01
HAND1	895	6.83E-01
LHX4	896	6.83E-01
SOX10	897	6.83E-01
GCG	898	6.83E-01
DMRT1	899	6.84E-01
GLI4	900	6.84E-01	8.76E-01	8.79E-01
ZNF300	901	6.84E-01
ZIC2	902	6.84E-01
HOXC13	903	6.85E-01
ZNF205	904	6.85E-01
ZNF324B	905	6.85E-01
GTF3A	906	6.85E-01
ZBTB11	907	6.86E-01	8.19E-01	8.39E-01	8.92E-01	9.22E-01
ZNF706	908	6.86E-01
ZFAT	909	6.86E-01
RLF	910	6.86E-01
LHX3	911	6.86E-01
ZNF512	912	6.86E-01	7.91E-01
NFYC	913	6.86E-01
ATF2	914	6.87E-01	7.53E-01	7.67E-01	8.24E-01	8.67E-01
LHX6	915	6.87E-01
ETV5	916	6.87E-01	8.53E-01
ZNF16	917	6.88E-01	7.75E-01
ZNF485	918	6.88E-01
RPA2	919	6.88E-01	7.08E-01
ZNF620	920	6.88E-01
ZFP1	921	6.89E-01
RPA1	922	6.89E-01
ZZZ3	923	6.90E-01	7.83E-01	8.48E-01
SSU72	924	6.90E-01
ZNF492	925	6.90E-01
KMT2B	926	6.90E-01	8.82E-01
PPARA	927	6.91E-01
ARID1B	928	6.91E-01	7.34E-01
ZNF774	929	6.92E-01
CLOCK	930	6.92E-01	6.98E-01	7.99E-01	8.07E-01	8.21E-01
NKX2-8	931	6.92E-01
CBFA2T3	932	6.92E-01
ZNF785	933	6.93E-01
SOX3	934	6.93E-01
RORA	935	6.94E-01
TRAF7	936	6.94E-01	7.36E-01	8.52E-01	9.24E-01
ZNF212	937	6.94E-01
ZNF436	938	6.94E-01
ZFP41	939	6.94E-01	7.04E-01
DEK	940	6.95E-01	7.15E-01	8.43E-01	9.24E-01
ZNF567	941	6.96E-01
HSF4	942	6.96E-01
ARNT	943	6.96E-01	7.58E-01	8.06E-01	9.07E-01	9.78E-01
MAPK1	944	6.96E-01	7.12E-01
ZNF781	945	6.96E-01	7.42E-01
ZNF570	946	6.97E-01
E2F8	947	6.97E-01	9.01E-01
CREB3L2	948	6.97E-01
ZIM2	949	6.97E-01
YBX3	950	6.97E-01	8.18E-01	1.00E+00
LMX1B	951	6.98E-01
ZNF442	952	6.98E-01
MBD3L2	953	6.99E-01
SUPT20H	954	6.99E-01	7.02E-01	8.06E-01	8.53E-01
ZNF506	955	6.99E-01
ZNF573	956	6.99E-01
SETX	957	6.99E-01	9.66E-01
PRDM9	958	6.99E-01
ZNF502	959	6.99E-01	7.11E-01
KDM3A	960	7.00E-01	7.03E-01	7.41E-01
ZNF354C	961	7.00E-01	7.02E-01
ZNF90	962	7.00E-01
EHF	963	7.01E-01	8.78E-01	8.90E-01	9.50E-01	9.78E-01
MBOAT4	964	7.01E-01	7.13E-01
PITX3	965	7.01E-01
ZNF627	966	7.02E-01
LHX5	967	7.02E-01
NFATC3	968	7.03E-01	9.48E-01
ZNF615	969	7.03E-01
SOX15	970	7.04E-01
ZNF184	971	7.04E-01	7.51E-01
ZNF74	972	7.04E-01
PCGF6	973	7.04E-01
PRDM2	974	7.04E-01	7.45E-01
SSRP1	975	7.05E-01	7.36E-01	8.05E-01	8.26E-01	8.70E-01
SIRT6	976	7.05E-01	7.05E-01	8.27E-01	8.27E-01	8.38E-01
HHEX	977	7.05E-01	7.18E-01	9.12E-01
ZNF697	978	7.05E-01	7.44E-01
ZNF69	979	7.05E-01
ZNF791	980	7.06E-01
LMO1	981	7.06E-01	7.33E-01	1.00E+00
ZNF250	982	7.06E-01	7.56E-01
ZNF711	983	7.06E-01
ZNF45	984	7.06E-01
ZNF552	985	7.07E-01
ZBTB40	986	7.07E-01	8.33E-01	9.27E-01	9.27E-01	9.27E-01
ZNF181	987	7.08E-01
GTF3C1	988	7.09E-01	7.24E-01
ZNF790	989	7.09E-01
RAG1	990	7.10E-01	7.34E-01	7.39E-01
ZNF439	991	7.10E-01
ZNF596	992	7.11E-01
ZNF484	993	7.12E-01
BRD7	994	7.12E-01	9.44E-01
HOXB4	995	7.12E-01
SMARCA1	996	7.13E-01
ZNF547	997	7.14E-01	7.40E-01	7.89E-01	8.18E-01
ZNF30	998	7.14E-01	7.40E-01	7.41E-01	7.83E-01
ATF1	999	7.15E-01	7.37E-01	7.76E-01	8.18E-01	8.24E-01
ZNF554	1000	7.15E-01
ZNF236	1001	7.15E-01
XRCC4	1002	7.16E-01
HOXA10	1003	7.16E-01
UHRF2	1004	7.16E-01
ZNF614	1005	7.16E-01
ZBTB1	1006	7.16E-01	9.57E-01
ZNF764	1007	7.17E-01
SIX4	1008	7.17E-01	8.08E-01
HES4	1009	7.18E-01	8.86E-01
MEF2D	1010	7.18E-01	7.33E-01	8.97E-01
BANF1	1011	7.18E-01	7.66E-01	8.20E-01
ZBTB16	1012	7.18E-01
HOXA6	1013	7.18E-01
ZNF433	1014	7.19E-01
ING5	1015	7.19E-01
UBE2I	1016	7.19E-01	9.62E-01
COIL	1017	7.19E-01
ZNF527	1018	7.20E-01
PRDM14	1019	7.20E-01	7.49E-01
ZNF740	1020	7.21E-01	8.03E-01	8.32E-01	8.64E-01
ZNF766	1021	7.21E-01	8.69E-01	9.76E-01
MECOM	1022	7.21E-01
ZNF585A	1023	7.22E-01
ZNF438	1024	7.23E-01	7.43E-01
RYBP	1025	7.24E-01	8.06E-01
ZNF7	1026	7.24E-01
ZNF513	1027	7.25E-01
ZNF25	1028	7.25E-01
ZNF18	1029	7.25E-01	7.26E-01	7.49E-01	8.02E-01	9.30E-01
ZNF468	1030	7.25E-01
ZNF641	1031	7.25E-01	7.85E-01	8.31E-01
ZNF266	1032	7.26E-01	7.68E-01
ZNF584	1033	7.27E-01	7.70E-01	9.10E-01
ELF5	1034	7.27E-01	9.09E-01
ZNF225	1035	7.28E-01
BAHD1	1036	7.28E-01	7.57E-01	8.88E-01
ZNF529	1037	7.29E-01
DPPA2	1038	7.30E-01
THAP11	1039	7.31E-01	8.70E-01
BACH2	1040	7.31E-01	7.41E-01	9.21E-01
KLF6	1041	7.33E-01	9.13E-01
GLI3	1042	7.34E-01
ZNF283	1043	7.34E-01
ATF7IP	1044	7.34E-01	7.46E-01
ZNF808	1045	7.34E-01
BCL11B	1046	7.35E-01	8.13E-01
PLRG1	1047	7.35E-01	8.02E-01
ZNF223	1048	7.36E-01
ZNF788	1049	7.37E-01	8.08E-01
TOP2B	1050	7.37E-01	7.98E-01
ZKSCAN3	1051	7.38E-01
ALKBH3	1052	7.38E-01
ZNF780A	1053	7.38E-01
ZNF24	1054	7.39E-01	7.57E-01	8.08E-01	8.47E-01	9.13E-01
SAP30	1055	7.39E-01	7.39E-01	7.39E-01	7.51E-01	8.57E-01
PSMA7	1056	7.40E-01	8.48E-01
KLF16	1057	7.40E-01	8.02E-01
FOXG1	1058	7.40E-01
ZNF280D	1059	7.40E-01	8.29E-01	8.70E-01
ZNF784	1060	7.40E-01
ZNF592	1061	7.41E-01	8.01E-01	8.13E-01	9.73E-01
CBX6	1062	7.43E-01	8.35E-01
ZNF302	1063	7.43E-01
ZFHX3	1064	7.44E-01
ZNF519	1065	7.45E-01
ARNT2	1066	7.45E-01
ZNF749	1067	7.45E-01
NONO	1068	7.45E-01	7.86E-01
ZNF395	1069	7.46E-01
ZNF322	1070	7.48E-01
NKX2-2	1071	7.48E-01
ZSCAN23	1072	7.48E-01	8.06E-01
CHD5	1073	7.48E-01
ZNF530	1074	7.49E-01
ZNF362	1075	7.49E-01	7.98E-01
PTRF	1076	7.50E-01	7.57E-01
ZNF816	1077	7.50E-01	7.62E-01
GPS2	1078	7.50E-01
SRC	1079	7.51E-01	7.53E-01	7.66E-01	7.75E-01	9.19E-01
ZNF37A	1080	7.51E-01
FOXH1	1081	7.52E-01	8.14E-01
DUX4	1082	7.52E-01	7.53E-01	7.94E-01	9.15E-01
ZNF165	1083	7.53E-01
SF1	1084	7.53E-01	7.94E-01	7.95E-01	7.98E-01
ID3	1085	7.53E-01	8.27E-01	9.43E-01
ELK1	1086	7.54E-01	7.86E-01	9.04E-01	9.19E-01	9.32E-01
POU2F2	1087	7.54E-01	7.71E-01
TLE3	1088	7.54E-01
ZNF586	1089	7.54E-01
CD34	1090	7.54E-01	9.08E-01	9.39E-01	9.49E-01
ZNF750	1091	7.55E-01
HOXC8	1092	7.56E-01
ZNF891	1093	7.56E-01
BCOR	1094	7.56E-01	7.83E-01	8.60E-01	9.22E-01
POLR3GL	1095	7.58E-01
DLX6	1096	7.58E-01
DOT1L	1097	7.59E-01
ZNF93	1098	7.59E-01
USP7	1099	7.59E-01	7.99E-01
L3MBTL4	1100	7.60E-01
SPDEF	1101	7.60E-01	7.83E-01	9.49E-01	9.77E-01	9.86E-01
HOXC6	1102	7.61E-01
ELF2	1103	7.61E-01	8.93E-01
NFKBIA	1104	7.61E-01
SCRT2	1105	7.62E-01	8.07E-01
ZNF714	1106	7.63E-01
ZNF354A	1107	7.63E-01	8.45E-01
TOX4	1108	7.64E-01
ASH1L	1109	7.64E-01	1.00E+00
ADNP	1110	7.64E-01	8.76E-01	9.68E-01
SNAPC5	1111	7.64E-01
ZNF260	1112	7.64E-01
ELK4	1113	7.66E-01	7.98E-01	9.55E-01	9.64E-01	9.66E-01
ZNF662	1114	7.66E-01
ZNF557	1115	7.66E-01
GFI1B	1116	7.68E-01	7.84E-01	8.77E-01
ZNF44	1117	7.68E-01
ZNF675	1118	7.69E-01
PHF6	1119	7.69E-01
ZNF777	1120	7.69E-01
PTTG1	1121	7.71E-01	8.00E-01
ZNF589	1122	7.71E-01	9.11E-01
STAG2	1123	7.72E-01
ZNF488	1124	7.72E-01	8.63E-01
CBX4	1125	7.72E-01
ZNF248	1126	7.75E-01
H3Pan	1127	7.75E-01
GABP	1128	7.75E-01	9.09E-01
ZNF75A	1129	7.75E-01	9.48E-01
t-IgG-control	1130	7.77E-01	8.75E-01
ZNF562	1131	7.77E-01
NFAT5	1132	7.78E-01	9.23E-01
ETS2	1133	7.78E-01	8.04E-01	9.55E-01
MZF1	1134	7.79E-01	8.01E-01
ZNF701	1135	7.80E-01	9.59E-01
MYF5	1136	7.82E-01
SMARCC2	1137	7.82E-01	7.82E-01
ZC3H8	1138	7.82E-01	9.47E-01	9.83E-01
E2F5	1139	7.83E-01	7.99E-01
ZKSCAN2	1140	7.84E-01
BTAF1	1141	7.84E-01
COPS2	1142	7.84E-01
ZNF799	1143	7.84E-01
MYNN	1144	7.87E-01	8.38E-01	8.79E-01	9.25E-01	9.67E-01
ZNF417	1145	7.88E-01
ZNF600	1146	7.89E-01	9.84E-01
ZNF81	1147	7.89E-01
ZC3H11A	1148	7.90E-01
ZNF483	1149	7.91E-01
ZNF789	1150	7.92E-01
HDAC8	1151	7.94E-01	8.52E-01	9.01E-01
ZNF169	1152	7.95E-01	8.93E-01
HCFC1	1153	7.96E-01	8.84E-01	8.91E-01	9.68E-01	9.76E-01
ZNF414	1154	7.97E-01	9.04E-01
ZNF114	1155	7.97E-01
ZNF333	1156	7.97E-01
ZNF329	1157	7.98E-01
ZFP37	1158	8.02E-01	9.05E-01
SP7	1159	8.03E-01	9.50E-01
ZNF254	1160	8.04E-01
ZTA	1161	8.05E-01	8.42E-01
CHAMP1	1162	8.05E-01	8.77E-01
C11orf30	1163	8.06E-01	8.57E-01
FUS	1164	8.08E-01	9.04E-01	1.00E+00
CDK12	1165	8.09E-01
BARHL1	1166	8.10E-01
TDRD3	1167	8.12E-01
ZNF846	1168	8.14E-01
GLYR1	1169	8.15E-01	8.20E-01
MBD1_isoform2	1170	8.16E-01	8.79E-01
ZNF391	1171	8.17E-01	9.74E-01
ZNF684	1172	8.18E-01
KDM4B	1173	8.19E-01	9.61E-01
ATF5	1174	8.19E-01
MYCN	1175	8.22E-01	9.38E-01
ZNF587	1176	8.22E-01
PPARGC1A	1177	8.22E-01
EPC1	1178	8.23E-01	8.30E-01
KLF3	1179	8.24E-01
ZNF623	1180	8.25E-01	8.96E-01
CAMTA2	1181	8.29E-01
GUCY1B3	1182	8.30E-01
TBL1XR1	1183	8.30E-01	8.35E-01	9.93E-01
ZNF618	1184	8.30E-01
ZNF337	1185	8.30E-01
OVOL3	1186	8.30E-01	9.03E-01
DR1	1187	8.31E-01
KLF17	1188	8.33E-01	8.83E-01
IRF9	1189	8.33E-01	9.24E-01	1.00E+00
MYOG	1190	8.34E-01
ZMIZ1	1191	8.35E-01	8.96E-01	9.13E-01
NBN	1192	8.36E-01	8.41E-01	9.69E-01	9.72E-01	9.96E-01
ZNF776	1193	8.40E-01
HOXB6	1194	8.40E-01
ZNF574	1195	8.42E-01
ZNF597	1196	8.43E-01
ZNF2	1197	8.44E-01	9.52E-01	9.94E-01
RUVBL1	1198	8.45E-01
NFRKB	1199	8.46E-01	8.71E-01
EBNA3	1200	8.46E-01
ZSCAN31	1201	8.47E-01
SON	1202	8.47E-01
ZNF479	1203	8.48E-01
ZNF543	1204	8.49E-01
GLIS3	1205	8.49E-01
TRRAP	1206	8.49E-01	8.63E-01
ZNF189	1207	8.50E-01
CBFA2T2	1208	8.50E-01
HOXA5	1209	8.51E-01
ZNF823	1210	8.52E-01
MBD1_isoform1	1211	8.52E-01	9.74E-01
ZNF639	1212	8.52E-01	8.76E-01	9.07E-01	9.11E-01	9.23E-01
BCLAF1	1213	8.52E-01	9.22E-01
EBNA1BP2	1214	8.54E-01
ZNF585B	1215	8.55E-01	8.66E-01
EBNA2	1216	8.59E-01
ZNF671	1217	8.65E-01
HEYL	1218	8.66E-01
ZNF692	1219	8.69E-01	9.71E-01
GRHL1	1220	8.71E-01
ZXDC	1221	8.73E-01
ZNF280A	1222	8.74E-01
ZBTB7B	1223	8.76E-01
ZNF610	1224	8.76E-01	9.30E-01	9.91E-01
ZNF10	1225	8.78E-01
SOX13	1226	8.81E-01	8.91E-01
GMEB1	1227	8.84E-01
PGR	1228	8.85E-01
ZNF141	1229	8.86E-01
HDAC4	1230	8.86E-01
ZNF287	1231	8.91E-01
MBTD1	1232	8.94E-01
MNT	1233	8.95E-01	9.75E-01	9.88E-01
ZNF384	1234	8.97E-01	9.56E-01	9.84E-01
ZXDB	1235	8.97E-01	9.81E-01
TIAM1	1236	8.99E-01
MRE11A	1237	8.99E-01	9.20E-01
DLX2	1238	9.00E-01
HLTF	1239	9.01E-01	9.73E-01
THAP1	1240	9.02E-01	9.25E-01
MIER1	1241	9.04E-01	9.56E-01
MGEA5	1242	9.04E-01
SLC22A2	1243	9.05E-01	9.20E-01
SMAD5	1244	9.06E-01	9.72E-01	1.00E+00
ZFP14	1245	9.06E-01
ERF	1246	9.07E-01
SIX5	1247	9.07E-01	9.17E-01	9.52E-01	9.71E-01	9.97E-01
POLR2H	1248	9.08E-01	9.38E-01
ZNF273	1249	9.08E-01
FEV	1250	9.10E-01
DEAF1	1251	9.10E-01
ZNF687	1252	9.11E-01	9.82E-01
ZFP69	1253	9.12E-01
ELK3	1254	9.15E-01
DDX21	1255	9.18E-01
TARDBP	1256	9.18E-01	9.30E-01	9.33E-01	9.56E-01
ATOH1	1257	9.19E-01
ZNF76	1258	9.20E-01	9.37E-01	9.72E-01	9.90E-01
ZNF222	1259	9.25E-01
ZNF654	1260	9.27E-01	9.53E-01
ZNF501	1261	9.27E-01	9.89E-01
CCND2	1262	9.27E-01	9.48E-01
ZSCAN20	1263	9.33E-01	9.83E-01
ZNF580	1264	9.41E-01	9.58E-01
REL	1265	9.41E-01	9.55E-01
WDHD1	1266	9.42E-01	9.56E-01
ZNF695	1267	9.45E-01
ERCC2	1268	9.47E-01
ZNF346	1269	9.49E-01	9.95E-01
FOXD2	1270	9.52E-01
CSNK2A1	1271	9.52E-01
ZNF71	1272	9.53E-01
ZBTB10	1273	9.53E-01
SPIN1	1274	9.56E-01
DIDO1	1275	9.58E-01	9.95E-01
MBD4	1276	9.63E-01
MXD3	1277	9.66E-01
TRIM22	1278	9.71E-01	9.88E-01
BRD9	1279	9.74E-01	9.75E-01
HOXA1	1280	9.75E-01
CREB3L4	1281	9.77E-01
EGLN2	1282	9.83E-01
NKRF	1283	9.87E-01	9.98E-01
AHR	1284	9.89E-01
ZNF518A	1285	9.90E-01	9.93E-01
WRNIP1	1286	9.91E-01
HAP1	1287	9.93E-01
ERCC3	1288	9.95E-01
TFEB	1289	1.00E+00
TGIF1	1290	1.00E+00
CREB3L1	1291	1.00E+00
CAMTA1	1292	1.00E+00	1.00E+00
NFATC4	1293	1.00E+00
UBP1	1294	1.00E+00
AHCTF1	1295	1.00E+00
IRX5	1296	1.00E+00
CEBPE	1297	1.00E+00
HIC2	1298	1.00E+00
IRF8	1299	1.00E+00
JAZF1	1300	1.00E+00
HES7	1301	1.00E+00
ID1	1302	1.00E+00
NKX2-3	1303	1.00E+00
CREBL2	1304	1.00E+00
LCOR	1305	1.00E+00	1.00E+00
HES5	1306	1.00E+00
HMGA1	1307	1.00E+00
IGF1R	1308	1.00E+00
TRPS1	1309	1.00E+00
IRX2	1310	1.00E+00
PAX2	1311	1.00E+00
NR2E3	1312	1.00E+00
TAF15	1313	1.00E+00
NR1D1	1314	1.00E+00
BHLHE41	1315	1.00E+00
PGBD5	1316	1.00E+00

[truncated: 8 more sheets: Sheet10, Sheet11, Sheet12, Sheet13, Sheet14, Sheet15, Sheet16, Sheet17]
