# Supplementary material for: Chromatin accessibility and pioneer factor FOXA1 restrict glucocorticoid receptor action in prostate cancer
Source: Nucleic Acids Res. 2023 Nov 28;52(2):625–42. doi: 10.1093/nar/gkad1126 (PMC10810216; doi:10.1093/nar/gkad1126)
Supplement: gkad1126_Supplemental_Files [file gkad1126_supplemental_files.zip › Supplementary_Table_S4_rev.xlsx]

## Sheet: Sheet1
Supplementary Table S4. Public datasets utilized in the study
Experiment	Origin/type	Retrieved through	Identifier	Sample name	Reference (PMID)
RNA-seq	Metastatic Prostate Adenocarcinoma	cBioPortal	SU2C/PCF Dream Team	pre-/post-Abi+ENZ	31061129
RNA-seq	Metastatic Prostate Adenocarcinoma	cBioPortal	SU2C/PCF Dream Team	AR-FL/AR-V7, high/low	31061129
RNA-seq	Prostate Adenocarcinoma	cBioPortal	Fred Hutchinson CR	Primary, Metastasis	26928463
RNA-seq	Neuroendocrine Prostate Cancer	cBioPortal	Multi-Institute	CRPC-Adeno	26855148
RNA-seq	Prostate Adenocarcinoma	cBioPortal	TCGA, PanCancer Atlas	PRAD	29625048,29596782,29622463,29617662,29625055,29625050,29617662,30643250,32214244,29625049,29850653
RNA-seq	Adrenocortical Carcinoma	cBioPortal	TCGA, PanCancer Atlas	ACC	29625048,29596782,29622463,29617662,29625055,29625050,29617662,32214244,29625049,29850653
RNA-seq	Cholangiocarcinoma	cBioPortal	TCGA, PanCancer Atlas	CHOL	29625048,29596782,29622463,29617662,29625055,29625050,29617662,32214244,29625049,29850653
RNA-seq	Bladder Urothelial Carcinoma	cBioPortal	TCGA, PanCancer Atlas	BLCA	29625048,29596782,29622463,29617662,29625055,29625050,29617662,32214244,29625049,29850653
RNA-seq	Colorectal Adenocarcinoma	cBioPortal	TCGA, PanCancer Atlas	COREAD	29625048,29596782,29622463,29617662,29625055,29625050,29617662,30643250,32214244,29625049,29850653
RNA-seq	Breast Invasive Carcinoma	cBioPortal	TCGA, PanCancer Atlas	BRCA-LumA	29625048,29596782,29622463,29617662,29625055,29625050,29617662,30643250,32214244,29625049,29850653
RNA-seq	Breast Invasive Carcinoma	cBioPortal	TCGA, PanCancer Atlas	BRCA-LumB	29625048,29596782,29622463,29617662,29625055,29625050,29617662,30643250,32214244,29625049,29850653
RNA-seq	Breast Invasive Carcinoma	cBioPortal	TCGA, PanCancer Atlas	BRCA-basal	29625048,29596782,29622463,29617662,29625055,29625050,29617662,30643250,32214244,29625049,29850653
RNA-seq	Breast Invasive Carcinoma	cBioPortal	TCGA, PanCancer Atlas	BRCA-Her2	29625048,29596782,29622463,29617662,29625055,29625050,29617662,30643250,32214244,29625049,29850653
RNA-seq	Brain Lower Grade Glioma	cBioPortal	TCGA, PanCancer Atlas	LGG	29625048,29596782,29622463,29617662,29625055,29625050,29617662,30643250,32214244,29625049,29850653
RNA-seq	Glioblastoma Multiforme	cBioPortal	TCGA, PanCancer Atlas	GBM	29625048,29596782,29622463,29617662,29625055,29625050,29617662,30643250,32214244,29625049,29850653
RNA-seq	Cervical Squamous Cell Carcinoma	cBioPortal	TCGA, PanCancer Atlas	CESC	29625048,29596782,29622463,29617662,29625055,29625050,29617662,30643250,32214244,29625049,29850653
RNA-seq	Esophageal Adenocarcinoma	cBioPortal	TCGA, PanCancer Atlas	ESCA	29625048,29596782,29622463,29617662,29625055,29625050,29617662,32214244,29625049,29850653
RNA-seq	Stomach Adenocarcinoma	cBioPortal	TCGA, PanCancer Atlas	STAD	29625048,29596782,29622463,29617662,29625055,29625050,29617662,32214244,29625049,29850653
RNA-seq	Head and Neck Squamous Cell Carcinoma	cBioPortal	TCGA, PanCancer Atlas	HNSC	29625048,29596782,29622463,29617662,29625055,29625050,29617662,30643250,32214244,29625049,29850653
RNA-seq	Kidney Renal Clear Cell Carcinoma	cBioPortal	TCGA, PanCancer Atlas	KIRC	29625048,29596782,29622463,29617662,29625055,29625050,29617662,30643250,32214244,29625049,29850653
RNA-seq	Kidney Renal Papillary Cell Carcinoma	cBioPortal	TCGA, PanCancer Atlas	KIRP	29625048,29596782,29622463,29617662,29625055,29625050,29617662,30643250,32214244,29625049,29850653
RNA-seq	Liver Hepatocellular Carcinoma	cBioPortal	TCGA, PanCancer Atlas	LIHC	29625048,29596782,29622463,29617662,29625055,29625050,29617662,30643250,32214244,29625049,29850653
RNA-seq	Lung Adenocarcinoma	cBioPortal	TCGA, PanCancer Atlas	LUAD	29625048,29596782,29622463,29617662,29625055,29625050,29617662,30643250,32214244,29625049,29850653
RNA-seq	Lung Squamous Cell Carcinoma	cBioPortal	TCGA, PanCancer Atlas	LUSC	29625048,29596782,29622463,29617662,29625055,29625050,29617662,30643250,32214244,29625049,29850653
RNA-seq	Diffuse Large B-Cell Lymphoma	cBioPortal	TCGA, PanCancer Atlas	DLBC	29625048,29596782,29622463,29617662,29625055,29625050,29617662,32214244,29625049,29850653
RNA-seq	Acute Myeloid Leukemia	cBioPortal	TCGA, PanCancer Atlas	LAML	29625048,29596782,29622463,29617662,29625055,29625050,29617662,32214244,29625049,29850653
RNA-seq	Ovarian Serous Cystadenocarcinoma	cBioPortal	TCGA, PanCancer Atlas	OV	29625048,29596782,29622463,29617662,29625055,29625050,29617662,30643250,32214244,29625049,29850653
RNA-seq	Pancreatic Adenocarcinoma	cBioPortal	TCGA, PanCancer Atlas	PAAD	29625048,29596782,29622463,29617662,29625055,29625050,29617662,30643250,32214244,29625049,29850653
RNA-seq	Mesothelioma	cBioPortal	TCGA, PanCancer Atlas	MESO	29625048,29596782,29622463,29617662,29625055,29625050,29617662,32214244,29625049,29850653
RNA-seq	Skin Cutaneous Melanoma	cBioPortal	TCGA, PanCancer Atlas	SKCM	29625048,29596782,29622463,29617662,29625055,29625050,29617662,30643250,32214244,29625049,29850653
RNA-seq	Pheochromocytoma and Paraganglioma	cBioPortal	TCGA, PanCancer Atlas	PCPG	29625048,29596782,29622463,29617662,29625055,29625050,29617662,30643250,32214244,29625049,29850653
RNA-seq	Sarcoma	cBioPortal	TCGA, PanCancer Atlas	SARC	29625048,29596782,29622463,29617662,29625055,29625050,29617662,32214244,29625049,29850653
RNA-seq	Testicular Germ Cell Tumors	cBioPortal	TCGA, PanCancer Atlas	TGCT	29625048,29596782,29622463,29617662,29625055,29625050,29617662,32214244,29625049,29850653
RNA-seq	Thymoma	cBioPortal	TCGA, PanCancer Atlas	THYM	29625048,29596782,29622463,29617662,29625055,29625050,29617662,32214244,29625049,29850653
RNA-seq	Thyroid Carcinoma	cBioPortal	TCGA, PanCancer Atlas	THCA	29625048,29596782,29622463,29617662,29625055,29625050,29617662,30643250,32214244,29625049,29850653
RNA-seq	Uterine Corpus Endometrial Carcinoma	cBioPortal	TCGA, PanCancer Atlas	UCEC	29625048,29596782,29622463,29617662,29625055,29625050,29617662,30643250,32214244,29625049,29850653
RNA-seq	Uterine Carcinosarcoma	cBioPortal	TCGA, PanCancer Atlas	UCS	29625048,29596782,29622463,29617662,29625055,29625050,29617662,32214244,29625049,29850653
RNA-seq	Uveal Melanoma	cBioPortal	TCGA, PanCancer Atlas	UVM	29625048,29596782,29622463,29617662,29625055,29625050,29617662,32214244,29625049,29850653
Survival	Prostate Adenocarcinoma	UCSC Xena	TCGA Prostate Cancer (PRAD)	PRAD	29625048,29596782,29622463,29617662,29625055,29625050,29617662,30643250,32214244,29625049,29850653
RNA-seq, quantitative proteomics	CCLE	Expression Atlas, gygi.hms.harvard.edu	Cancer Cell line	AUTONOMIC_GANGLIA	22460905,31978347
RNA-seq, quantitative proteomics	CCLE	Expression Atlas, gygi.hms.harvard.edu	Cancer Cell line	BILIARY_TRACT	22460905,31978347
RNA-seq, quantitative proteomics	CCLE	Expression Atlas, gygi.hms.harvard.edu	Cancer Cell line	BONE	22460905,31978347
RNA-seq, quantitative proteomics	CCLE	Expression Atlas, gygi.hms.harvard.edu	Cancer Cell line	BREAST	22460905,31978347
RNA-seq, quantitative proteomics	CCLE	Expression Atlas, gygi.hms.harvard.edu	Cancer Cell line	CENTRAL_NERVOUS_SYSTEM	22460905,31978347
RNA-seq, quantitative proteomics	CCLE	Expression Atlas, gygi.hms.harvard.edu	Cancer Cell line	ENDOMETRIUM	22460905,31978347
RNA-seq, quantitative proteomics	CCLE	Expression Atlas, gygi.hms.harvard.edu	Cancer Cell line	HAEMATOPOIETIC_AND_LYMPHOID_TISSUE	22460905,31978347
RNA-seq, quantitative proteomics	CCLE	Expression Atlas, gygi.hms.harvard.edu	Cancer Cell line	KIDNEY	22460905,31978347
RNA-seq, quantitative proteomics	CCLE	Expression Atlas, gygi.hms.harvard.edu	Cancer Cell line	LARGE_INTESTINE	22460905,31978347
RNA-seq, quantitative proteomics	CCLE	Expression Atlas, gygi.hms.harvard.edu	Cancer Cell line	LIVER	22460905,31978347
RNA-seq, quantitative proteomics	CCLE	Expression Atlas, gygi.hms.harvard.edu	Cancer Cell line	LUNG	22460905,31978347
RNA-seq, quantitative proteomics	CCLE	Expression Atlas, gygi.hms.harvard.edu	Cancer Cell line	OESOPHAGUS	22460905,31978347
RNA-seq, quantitative proteomics	CCLE	Expression Atlas, gygi.hms.harvard.edu	Cancer Cell line	OVARY	22460905,31978347
RNA-seq, quantitative proteomics	CCLE	Expression Atlas, gygi.hms.harvard.edu	Cancer Cell line	PANCREAS	22460905,31978347
RNA-seq, quantitative proteomics	CCLE	Expression Atlas, gygi.hms.harvard.edu	Cancer Cell line	PLEURA	22460905,31978347
RNA-seq, quantitative proteomics	CCLE	Expression Atlas, gygi.hms.harvard.edu	Cancer Cell line	PROSTATE	22460905,31978347
RNA-seq, quantitative proteomics	CCLE	Expression Atlas, gygi.hms.harvard.edu	Cancer Cell line	SKIN	22460905,31978347
RNA-seq, quantitative proteomics	CCLE	Expression Atlas, gygi.hms.harvard.edu	Cancer Cell line	SOFT_TISSUE	22460905,31978347
RNA-seq, quantitative proteomics	CCLE	Expression Atlas, gygi.hms.harvard.edu	Cancer Cell line	STOMACH	22460905,31978347
RNA-seq, quantitative proteomics	CCLE	Expression Atlas, gygi.hms.harvard.edu	Cancer Cell line	THYROID	22460905,31978347
RNA-seq, quantitative proteomics	CCLE	Expression Atlas, gygi.hms.harvard.edu	Cancer Cell line	UPPER_AERODIGESTIVE_TRACT	22460905,31978347
RNA-seq, quantitative proteomics	CCLE	Expression Atlas, gygi.hms.harvard.edu	Cancer Cell line	URINARY_TRACT	22460905,31978347
ATAC-seq	Prostate Adenocarcinoma	NCI's Genomic Data Commons (GDC)	PRAD	PRAD cohort	30361341
RNA-seq	Prostate cancer tumour biopsies	NCBI GEO	GSE48403	Prostate-Pre-R1	24054872
RNA-seq	Prostate cancer tumour biopsies	NCBI GEO	GSE48403	Prostate-Pre-R2	24054872
RNA-seq	Prostate cancer tumour biopsies	NCBI GEO	GSE48403	Prostate-Pre-R3	24054872
RNA-seq	Prostate cancer tumour biopsies	NCBI GEO	GSE48403	Prostate-Pre-R4	24054872
RNA-seq	Prostate cancer tumour biopsies	NCBI GEO	GSE48403	Prostate-Pre-R5	24054872
RNA-seq	Prostate cancer tumour biopsies	NCBI GEO	GSE48403	Prostate-Pre-R6	24054872
RNA-seq	Prostate cancer tumour biopsies	NCBI GEO	GSE48403	Prostate-Pre-R7	24054872
RNA-seq	Prostate cancer tumour biopsies	NCBI GEO	GSE48403	Prostate-Post-R1	24054872
RNA-seq	Prostate cancer tumour biopsies	NCBI GEO	GSE48403	Prostate-Post-R2	24054872
RNA-seq	Prostate cancer tumour biopsies	NCBI GEO	GSE48403	Prostate-Post-R3	24054872
RNA-seq	Prostate cancer tumour biopsies	NCBI GEO	GSE48403	Prostate-Post-R4	24054872
RNA-seq	Prostate cancer tumour biopsies	NCBI GEO	GSE48403	Prostate-Post-R5	24054872
RNA-seq	Prostate cancer tumour biopsies	NCBI GEO	GSE48403	Prostate-Post-R6	24054872
RNA-seq	Prostate cancer tumour biopsies	NCBI GEO	GSE48403	Prostate-Post-R7	24054872
RNA-seq	Prostate cancer tumour biopsies	NCBI GEO	GSE183100	RNA-seq of A11-120-1	35227084
RNA-seq	Prostate cancer tumour biopsies	NCBI GEO	GSE183100	RNA-seq of A11-120-10	35227084
RNA-seq	Prostate cancer tumour biopsies	NCBI GEO	GSE183100	RNA-seq of A11-120-11	35227084
RNA-seq	Prostate cancer tumour biopsies	NCBI GEO	GSE183100	RNA-seq of A11-120-12	35227084
RNA-seq	Prostate cancer tumour biopsies	NCBI GEO	GSE183100	RNA-seq of A11-120-13	35227084
RNA-seq	Prostate cancer tumour biopsies	NCBI GEO	GSE183100	RNA-seq of A11-120-14	35227084
RNA-seq	Prostate cancer tumour biopsies	NCBI GEO	GSE183100	RNA-seq of A11-120-15	35227084
RNA-seq	Prostate cancer tumour biopsies	NCBI GEO	GSE183100	RNA-seq of A11-120-16	35227084
RNA-seq	Prostate cancer tumour biopsies	NCBI GEO	GSE183100	RNA-seq of A11-120-17	35227084
RNA-seq	Prostate cancer tumour biopsies	NCBI GEO	GSE183100	RNA-seq of A11-120-18	35227084
RNA-seq	Prostate cancer tumour biopsies	NCBI GEO	GSE183100	RNA-seq of A11-120-19	35227084
RNA-seq	Prostate cancer tumour biopsies	NCBI GEO	GSE183100	RNA-seq of A11-120-2	35227084
RNA-seq	Prostate cancer tumour biopsies	NCBI GEO	GSE183100	RNA-seq of A11-120-20	35227084
RNA-seq	Prostate cancer tumour biopsies	NCBI GEO	GSE183100	RNA-seq of A11-120-21	35227084
RNA-seq	Prostate cancer tumour biopsies	NCBI GEO	GSE183100	RNA-seq of A11-120-22	35227084
RNA-seq	Prostate cancer tumour biopsies	NCBI GEO	GSE183100	RNA-seq of A11-120-23	35227084
RNA-seq	Prostate cancer tumour biopsies	NCBI GEO	GSE183100	RNA-seq of A11-120-24	35227084
RNA-seq	Prostate cancer tumour biopsies	NCBI GEO	GSE183100	RNA-seq of A11-120-25	35227084
RNA-seq	Prostate cancer tumour biopsies	NCBI GEO	GSE183100	RNA-seq of A11-120-26	35227084
RNA-seq	Prostate cancer tumour biopsies	NCBI GEO	GSE183100	RNA-seq of A11-120-27	35227084
RNA-seq	Prostate cancer tumour biopsies	NCBI GEO	GSE183100	RNA-seq of A11-120-28	35227084
RNA-seq	Prostate cancer tumour biopsies	NCBI GEO	GSE183100	RNA-seq of A11-120-29	35227084
RNA-seq	Prostate cancer tumour biopsies	NCBI GEO	GSE183100	RNA-seq of A11-120-3	35227084
RNA-seq	Prostate cancer tumour biopsies	NCBI GEO	GSE183100	RNA-seq of A11-120-30	35227084
RNA-seq	Prostate cancer tumour biopsies	NCBI GEO	GSE183100	RNA-seq of A11-120-31	35227084
RNA-seq	Prostate cancer tumour biopsies	NCBI GEO	GSE183100	RNA-seq of A11-120-32	35227084
RNA-seq	Prostate cancer tumour biopsies	NCBI GEO	GSE183100	RNA-seq of A11-120-33	35227084
RNA-seq	Prostate cancer tumour biopsies	NCBI GEO	GSE183100	RNA-seq of A11-120-34	35227084
RNA-seq	Prostate cancer tumour biopsies	NCBI GEO	GSE183100	RNA-seq of A11-120-35	35227084
RNA-seq	Prostate cancer tumour biopsies	NCBI GEO	GSE183100	RNA-seq of A11-120-36	35227084
RNA-seq	Prostate cancer tumour biopsies	NCBI GEO	GSE183100	RNA-seq of A11-120-4	35227084
RNA-seq	Prostate cancer tumour biopsies	NCBI GEO	GSE183100	RNA-seq of A11-120-5	35227084
RNA-seq	Prostate cancer tumour biopsies	NCBI GEO	GSE183100	RNA-seq of A11-120-6	35227084
RNA-seq	Prostate cancer tumour biopsies	NCBI GEO	GSE183100	RNA-seq of A11-120-7	35227084
RNA-seq	Prostate cancer tumour biopsies	NCBI GEO	GSE183100	RNA-seq of A11-120-8	35227084
RNA-seq	Prostate cancer tumour biopsies	NCBI GEO	GSE183100	RNA-seq of A11-120-9	35227084
RNA-seq	Prostate cancer tumour biopsies	NCBI GEO	GSE183100	RNA-seq of A11-64-1	35227084
RNA-seq	Prostate cancer tumour biopsies	NCBI GEO	GSE183100	RNA-seq of A11-64-10	35227084
RNA-seq	Prostate cancer tumour biopsies	NCBI GEO	GSE183100	RNA-seq of A11-64-11	35227084
RNA-seq	Prostate cancer tumour biopsies	NCBI GEO	GSE183100	RNA-seq of A11-64-12	35227084
RNA-seq	Prostate cancer tumour biopsies	NCBI GEO	GSE183100	RNA-seq of A11-64-13	35227084
RNA-seq	Prostate cancer tumour biopsies	NCBI GEO	GSE183100	RNA-seq of A11-64-14	35227084
RNA-seq	Prostate cancer tumour biopsies	NCBI GEO	GSE183100	RNA-seq of A11-64-15	35227084
RNA-seq	Prostate cancer tumour biopsies	NCBI GEO	GSE183100	RNA-seq of A11-64-16	35227084
RNA-seq	Prostate cancer tumour biopsies	NCBI GEO	GSE183100	RNA-seq of A11-64-17	35227084
RNA-seq	Prostate cancer tumour biopsies	NCBI GEO	GSE183100	RNA-seq of A11-64-18	35227084
RNA-seq	Prostate cancer tumour biopsies	NCBI GEO	GSE183100	RNA-seq of A11-64-19	35227084
RNA-seq	Prostate cancer tumour biopsies	NCBI GEO	GSE183100	RNA-seq of A11-64-2	35227084
RNA-seq	Prostate cancer tumour biopsies	NCBI GEO	GSE183100	RNA-seq of A11-64-20	35227084
RNA-seq	Prostate cancer tumour biopsies	NCBI GEO	GSE183100	RNA-seq of A11-64-21	35227084
RNA-seq	Prostate cancer tumour biopsies	NCBI GEO	GSE183100	RNA-seq of A11-64-22	35227084
RNA-seq	Prostate cancer tumour biopsies	NCBI GEO	GSE183100	RNA-seq of A11-64-23	35227084
RNA-seq	Prostate cancer tumour biopsies	NCBI GEO	GSE183100	RNA-seq of A11-64-24	35227084
RNA-seq	Prostate cancer tumour biopsies	NCBI GEO	GSE183100	RNA-seq of A11-64-25	35227084
RNA-seq	Prostate cancer tumour biopsies	NCBI GEO	GSE183100	RNA-seq of A11-64-26	35227084
RNA-seq	Prostate cancer tumour biopsies	NCBI GEO	GSE183100	RNA-seq of A11-64-27	35227084
RNA-seq	Prostate cancer tumour biopsies	NCBI GEO	GSE183100	RNA-seq of A11-64-28	35227084
RNA-seq	Prostate cancer tumour biopsies	NCBI GEO	GSE183100	RNA-seq of A11-64-29	35227084
RNA-seq	Prostate cancer tumour biopsies	NCBI GEO	GSE183100	RNA-seq of A11-64-3	35227084
RNA-seq	Prostate cancer tumour biopsies	NCBI GEO	GSE183100	RNA-seq of A11-64-30	35227084
RNA-seq	Prostate cancer tumour biopsies	NCBI GEO	GSE183100	RNA-seq of A11-64-31	35227084
RNA-seq	Prostate cancer tumour biopsies	NCBI GEO	GSE183100	RNA-seq of A11-64-32	35227084
RNA-seq	Prostate cancer tumour biopsies	NCBI GEO	GSE183100	RNA-seq of A11-64-33	35227084
RNA-seq	Prostate cancer tumour biopsies	NCBI GEO	GSE183100	RNA-seq of A11-64-34	35227084
RNA-seq	Prostate cancer tumour biopsies	NCBI GEO	GSE183100	RNA-seq of A11-64-35	35227084
RNA-seq	Prostate cancer tumour biopsies	NCBI GEO	GSE183100	RNA-seq of A11-64-36	35227084
RNA-seq	Prostate cancer tumour biopsies	NCBI GEO	GSE183100	RNA-seq of A11-64-37	35227084
RNA-seq	Prostate cancer tumour biopsies	NCBI GEO	GSE183100	RNA-seq of A11-64-4	35227084
RNA-seq	Prostate cancer tumour biopsies	NCBI GEO	GSE183100	RNA-seq of A11-64-5	35227084
RNA-seq	Prostate cancer tumour biopsies	NCBI GEO	GSE183100	RNA-seq of A11-64-6	35227084
RNA-seq	Prostate cancer tumour biopsies	NCBI GEO	GSE183100	RNA-seq of A11-64-7	35227084
RNA-seq	Prostate cancer tumour biopsies	NCBI GEO	GSE183100	RNA-seq of A11-64-8	35227084
RNA-seq	Prostate cancer tumour biopsies	NCBI GEO	GSE183100	RNA-seq of A11-64-9	35227084
RNA-seq	VCaP Xenograft	NCBI GEO	GSE147541	Enza_I_TU_15 [1_TU_15_S14_L002]	35573198
RNA-seq	VCaP Xenograft	NCBI GEO	GSE147541	Enza_I_TU_15 [1_TU_15_S14_L003]	35573198
RNA-seq	VCaP Xenograft	NCBI GEO	GSE147541	Enza_I_TU_31 [2_TU_31_S23_L002]	35573198
RNA-seq	VCaP Xenograft	NCBI GEO	GSE147541	Enza_I_TU_31 [2_TU_31_S23_L003]	35573198
RNA-seq	VCaP Xenograft	NCBI GEO	GSE147541	Enza_II_TU_45 [3_TU_45_S34_L002]	35573198
RNA-seq	VCaP Xenograft	NCBI GEO	GSE147541	Enza_II_TU_45 [3_TU_45_S34_L003]	35573198
RNA-seq	VCaP Xenograft	NCBI GEO	GSE147541	Enza_II_TU_55 [4_TU_55_S45_L002]	35573198
RNA-seq	VCaP Xenograft	NCBI GEO	GSE147541	Enza_II_TU_55 [4_TU_55_S45_L003]	35573198
RNA-seq	VCaP Xenograft	NCBI GEO	GSE147541	Enza_I_TU_63 [6_TU_63_S50_L002]	35573198
RNA-seq	VCaP Xenograft	NCBI GEO	GSE147541	Enza_I_TU_63 [6_TU_63_S50_L003]	35573198
RNA-seq	VCaP Xenograft	NCBI GEO	GSE147541	Enza_II_TU_73 [7_TU_73_S51_L002]	35573198
RNA-seq	VCaP Xenograft	NCBI GEO	GSE147541	Enza_II_TU_73 [7_TU_73_S51_L003]	35573198
RNA-seq	VCaP Xenograft	NCBI GEO	GSE147541	Enza_II_TU_75 [8_TU_75_S52_L002]	35573198
RNA-seq	VCaP Xenograft	NCBI GEO	GSE147541	Enza_II_TU_75 [8_TU_75_S52_L003]	35573198
RNA-seq	VCaP Xenograft	NCBI GEO	GSE147541	Enza_I_TU_78 [9_TU_78_S53_L002]	35573198
RNA-seq	VCaP Xenograft	NCBI GEO	GSE147541	Enza_I_TU_78 [9_TU_78_S53_L003]	35573198
RNA-seq	VCaP Xenograft	NCBI GEO	GSE147541	Enza_II_TU_86 [10_TU_86_S15_L002]	35573198
RNA-seq	VCaP Xenograft	NCBI GEO	GSE147541	Enza_II_TU_86 [10_TU_86_S15_L003]	35573198
RNA-seq	VCaP Xenograft	NCBI GEO	GSE147541	Enza_I_TU_114 [13_TU_114_S16_L002]	35573198
RNA-seq	VCaP Xenograft	NCBI GEO	GSE147541	Enza_I_TU_114 [13_TU_114_S16_L003]	35573198
RNA-seq	VCaP Xenograft	NCBI GEO	GSE147541	Enza_I_TU_115 [14_TU_115_S17_L002]	35573198
RNA-seq	VCaP Xenograft	NCBI GEO	GSE147541	Enza_I_TU_115 [14_TU_115_S17_L003]	35573198
RNA-seq	VCaP Xenograft	NCBI GEO	GSE147541	Enza_I_TU_117 [15_TU_117_S18_L002]	35573198
RNA-seq	VCaP Xenograft	NCBI GEO	GSE147541	Enza_I_TU_117 [15_TU_117_S18_L003]	35573198
RNA-seq	VCaP Xenograft	NCBI GEO	GSE147541	Enza_II_TU_120 [16_TU_120_S19_L002]	35573198
RNA-seq	VCaP Xenograft	NCBI GEO	GSE147541	Enza_II_TU_120 [16_TU_120_S19_L003]	35573198
RNA-seq	VCaP Xenograft	NCBI GEO	GSE147541	Enza_I_TU_131 [17_TU_131_S20_L002]	35573198
RNA-seq	VCaP Xenograft	NCBI GEO	GSE147541	Enza_I_TU_131 [17_TU_131_S20_L003]	35573198
RNA-seq	VCaP Xenograft	NCBI GEO	GSE147541	Enza_II_TU_135 [18_TU_135_S21_L002]	35573198
RNA-seq	VCaP Xenograft	NCBI GEO	GSE147541	Enza_II_TU_135 [18_TU_135_S21_L003]	35573198
RNA-seq	VCaP Xenograft	NCBI GEO	GSE147541	Enza_II_TU_140 [19_TU_140_S22_L002]	35573198
RNA-seq	VCaP Xenograft	NCBI GEO	GSE147541	Enza_II_TU_140 [19_TU_140_S22_L003]	35573198
RNA-seq	VCaP Xenograft	NCBI GEO	GSE147541	Enza_II_TU_141 [20_TU_141_S24_L002]	35573198
RNA-seq	VCaP Xenograft	NCBI GEO	GSE147541	Enza_II_TU_141 [20_TU_141_S24_L003]	35573198
RNA-seq	VCaP Xenograft	NCBI GEO	GSE147541	Enza_I_TU_16 [41_TU_16_S47_L002]	35573198
RNA-seq	VCaP Xenograft	NCBI GEO	GSE147541	Enza_I_TU_16 [41_TU_16_S47_L003]	35573198
RNA-seq	VCaP Xenograft	NCBI GEO	GSE147541	Enza_I_TU_113 [43_TU_113_S48_L002]	35573198
RNA-seq	VCaP Xenograft	NCBI GEO	GSE147541	Enza_I_TU_113 [43_TU_113_S48_L003]	35573198
RNA-seq	VCaP Xenograft	NCBI GEO	GSE147541	Enza_II_TU_19 [45_TU_19_S49_L002]	35573198
RNA-seq	VCaP Xenograft	NCBI GEO	GSE147541	Enza_II_TU_19 [45_TU_19_S49_L003]	35573198
RNA-seq	CWR22 Xenograft	NCBI GEO	GSE178820	CWR22_shCTL_PRE_L1 [CWR22 xenograft]	34910907
RNA-seq	CWR22 Xenograft	NCBI GEO	GSE178820	CWR22_shCTL_PRE_L3 [CWR22 xenograft]	34910907
RNA-seq	CWR22 Xenograft	NCBI GEO	GSE178820	CWR22_shCTL_PRE_PC2 [CWR22 xenograft]	34910907
RNA-seq	CWR22 Xenograft	NCBI GEO	GSE178820	CWR22_shCTL_PRE_PC3 [CWR22 xenograft]	34910907
RNA-seq	CWR22 Xenograft	NCBI GEO	GSE178820	CWR22_shNCOR2_PRE_FF10 [CWR22 xenograft]	34910907
RNA-seq	CWR22 Xenograft	NCBI GEO	GSE178820	CWR22_shNCOR2_PRE_PN2 [CWR22 xenograft]	34910907
RNA-seq	CWR22 Xenograft	NCBI GEO	GSE178820	CWR22_shNCOR2_PRE_PN3 [CWR22 xenograft]	34910907
RNA-seq	CWR22 Xenograft	NCBI GEO	GSE178820	CWR22_shCTL_POST_A1 [CWR22 xenograft]	34910907
RNA-seq	CWR22 Xenograft	NCBI GEO	GSE178820	CWR22_shCTL_POST_A10 [CWR22 xenograft]	34910907
RNA-seq	CWR22 Xenograft	NCBI GEO	GSE178820	CWR22_shCTL_POST_A30 [CWR22 xenograft]	34910907
RNA-seq	CWR22 Xenograft	NCBI GEO	GSE178820	CWR22_shNCOR2_POST_U10 [CWR22 xenograft]	34910907
RNA-seq	CWR22 Xenograft	NCBI GEO	GSE178820	CWR22_shNCOR2_POST_U30 [CWR22 xenograft]	34910907
RNA-seq	CWR22 Xenograft	NCBI GEO	GSE178820	CWR22_shCTL_POST_F1 [CWR22 xenograft]	34910907
RNA-seq	CWR22 Xenograft	NCBI GEO	GSE178820	CWR22_shCTL_POST_O3 [CWR22 xenograft]	34910907
RNA-seq	CWR22 Xenograft	NCBI GEO	GSE178820	CWR22_shNCOR2_POST_EE10 [CWR22 xenograft]	34910907
RNA-seq	CWR22 Xenograft	NCBI GEO	GSE178820	CWR22_shNCOR2_POST_HH3 [CWR22 xenograft]	34910907
RNA-seq	CWR22 Xenograft	NCBI GEO	GSE178820	CWR22_shNCOR2_RT_T3 [CWR22 xenograft]	34910907
RNA-seq	CWR22 Xenograft	NCBI GEO	GSE178820	CWR22_shNCOR2_RT_BB3 [CWR22 xenograft]	34910907
RNA-seq	CWR22 Xenograft	NCBI GEO	GSE178820	CWR22_shNCOR2_RT_X1 [CWR22 xenograft]	34910907
RNA-seq	CWR22 Xenograft	NCBI GEO	GSE178820	CWR22_shNCOR2_RT_KK10 [CWR22 xenograft]	34910907
RNA-seq	CWR22 Xenograft	NCBI GEO	GSE178820	CWR22_shNCOR2_RT_BB1 [CWR22 xenograft]	34910907
RNA-seq	CWR22 Xenograft	NCBI GEO	GSE178820	CWR22_shCTL_PRE_PC1 [CWR22 xenograft]	34910907
RNA-seq	CWR22 Xenograft	NCBI GEO	GSE178820	CWR22_shNCOR2_PRE_DD1 [CWR22 xenograft]	34910907
RNA-seq	CWR22 Xenograft	NCBI GEO	GSE178820	CWR22_shNCOR2_PRE_PN1 [CWR22 xenograft]	34910907
RNA-seq	CWR22 Xenograft	NCBI GEO	GSE178820	CWR22_shNCOR2_POST_CC3 [CWR22 xenograft]	34910907
RNA-seq	CWR22 Xenograft	NCBI GEO	GSE178820	CWR22_shNCOR2_POST_CC10 [CWR22 xenograft]	34910907
RNA-seq	CWR22 Xenograft	NCBI GEO	GSE178820	CWR22_shNCOR2_POST_HH10 [CWR22 xenograft]	34910907
RNA-seq	CWR22 Xenograft	NCBI GEO	GSE178820	CWR22_shCTL_POST_I1 [CWR22 xenograft]	34910907
RNA-seq	CWR22 Xenograft	NCBI GEO	GSE178820	CWR22_shCTL_RT_C3 [CWR22 xenograft]	34910907
RNA-seq	CWR22 Xenograft	NCBI GEO	GSE178820	CWR22_shCTL_RT_D10 [CWR22 xenograft]	34910907
RNA-seq	CWR22 Xenograft	NCBI GEO	GSE178820	CWR22_shCTL_RT_H10 [CWR22 xenograft]	34910907
RNA-seq	CWR22 Xenograft	NCBI GEO	GSE178820	CWR22_shCTL_RT_N10 [CWR22 xenograft]	34910907
RNA-seq	CWR22 Xenograft	NCBI GEO	GSE178820	CWR22_shCTL_RT_Q30 [CWR22 xenograft]	34910907
Expression beadchip	22Rv1	NCBI GEO	GSE37314	22RV1_shCtrl	23539448
Expression beadchip	22Rv1	NCBI GEO	GSE37314	22RV1_shFoxA1	23539448
RNA-seq	22Rv1	NCBI GEO	GSE123625	22rv1-sinc-72h-rep1	31243372
RNA-seq	22Rv1	NCBI GEO	GSE123625	22rv1-sinc-72h-rep2	31243372
RNA-seq	22Rv1	NCBI GEO	GSE123625	22rv1-sitle3-72h-rep1	31243372
RNA-seq	22Rv1	NCBI GEO	GSE123625	22rv1-sitle3-72h-rep2	31243372
RNA-seq	VCaP	NCBI GEO	GSE193127	VCaP_NSI_R1	36170835
RNA-seq	VCaP	NCBI GEO	GSE193127	VCaP_NSI_R2	36170835
RNA-seq	VCaP	NCBI GEO	GSE193127	VCaP_NSI_R3	36170835
RNA-seq	VCaP	NCBI GEO	GSE193127	VCaP_siFOXA1_R1	36170835
RNA-seq	VCaP	NCBI GEO	GSE193127	VCaP_siFOXA1_R2	36170835
RNA-seq	VCaP	NCBI GEO	GSE193127	VCaP_siFOXA1_R3	36170835
RNA-seq	Prostate cancer derived organoids, xenografts, cell lines	NCBI GEO	GSE181374	MSK PCa1	35617398
RNA-seq	Prostate cancer derived organoids, xenografts, cell lines	NCBI GEO	GSE181374	MSK PCa2	35617398
RNA-seq	Prostate cancer derived organoids, xenografts, cell lines	NCBI GEO	GSE181374	MSK PCa3	35617398
RNA-seq	Prostate cancer derived organoids, xenografts, cell lines	NCBI GEO	GSE181374	MSK PCa4	35617398
RNA-seq	Prostate cancer derived organoids, xenografts, cell lines	NCBI GEO	GSE181374	MSK PCa5	35617398
RNA-seq	Prostate cancer derived organoids, xenografts, cell lines	NCBI GEO	GSE181374	MSK PCa6	35617398
RNA-seq	Prostate cancer derived organoids, xenografts, cell lines	NCBI GEO	GSE181374	MSK PCa7	35617398
RNA-seq	Prostate cancer derived organoids, xenografts, cell lines	NCBI GEO	GSE181374	MSK PCa8	35617398
RNA-seq	Prostate cancer derived organoids, xenografts, cell lines	NCBI GEO	GSE181374	MSK PCa9	35617398
RNA-seq	Prostate cancer derived organoids, xenografts, cell lines	NCBI GEO	GSE181374	MSK PCa10	35617398
RNA-seq	Prostate cancer derived organoids, xenografts, cell lines	NCBI GEO	GSE181374	MSK PCa11	35617398
RNA-seq	Prostate cancer derived organoids, xenografts, cell lines	NCBI GEO	GSE181374	MSK PCa12	35617398
RNA-seq	Prostate cancer derived organoids, xenografts, cell lines	NCBI GEO	GSE181374	MSK PCa13	35617398
RNA-seq	Prostate cancer derived organoids, xenografts, cell lines	NCBI GEO	GSE181374	MSK PCa14	35617398
RNA-seq	Prostate cancer derived organoids, xenografts, cell lines	NCBI GEO	GSE181374	MSK PCa15	35617398
RNA-seq	Prostate cancer derived organoids, xenografts, cell lines	NCBI GEO	GSE181374	MSK PCa16	35617398
RNA-seq	Prostate cancer derived organoids, xenografts, cell lines	NCBI GEO	GSE181374	MSK PCa17	35617398
RNA-seq	Prostate cancer derived organoids, xenografts, cell lines	NCBI GEO	GSE181374	MSK PCa18	35617398
RNA-seq	Prostate cancer derived organoids, xenografts, cell lines	NCBI GEO	GSE181374	MSK PCa19	35617398
RNA-seq	Prostate cancer derived organoids, xenografts, cell lines	NCBI GEO	GSE181374	MSK PCa20	35617398
RNA-seq	Prostate cancer derived organoids, xenografts, cell lines	NCBI GEO	GSE181374	MSK PCa22	35617398
RNA-seq	Prostate cancer derived organoids, xenografts, cell lines	NCBI GEO	GSE181374	MSK PCa24	35617398
RNA-seq	Prostate cancer derived organoids, xenografts, cell lines	NCBI GEO	GSE181374	WCM154	35617398
RNA-seq	Prostate cancer derived organoids, xenografts, cell lines	NCBI GEO	GSE181374	WCM155	35617398
RNA-seq	Prostate cancer derived organoids, xenografts, cell lines	NCBI GEO	GSE181374	WCM1078	35617398
RNA-seq	Prostate cancer derived organoids, xenografts, cell lines	NCBI GEO	GSE181374	WCM1262	35617398
RNA-seq	Prostate cancer derived organoids, xenografts, cell lines	NCBI GEO	GSE181374	PDX01a	35617398
RNA-seq	Prostate cancer derived organoids, xenografts, cell lines	NCBI GEO	GSE181374	PDX09a	35617398
RNA-seq	Prostate cancer derived organoids, xenografts, cell lines	NCBI GEO	GSE181374	PDX10a	35617398
RNA-seq	Prostate cancer derived organoids, xenografts, cell lines	NCBI GEO	GSE181374	PDX16a	35617398
RNA-seq	Prostate cancer derived organoids, xenografts, cell lines	NCBI GEO	GSE181374	PDX16b	35617398
RNA-seq	Prostate cancer derived organoids, xenografts, cell lines	NCBI GEO	GSE181374	PDX34a	35617398
RNA-seq	Prostate cancer derived organoids, xenografts, cell lines	NCBI GEO	GSE181374	PC3	35617398
RNA-seq	Prostate cancer derived organoids, xenografts, cell lines	NCBI GEO	GSE181374	LNCaP	35617398
RNA-seq	Prostate cancer derived organoids, xenografts, cell lines	NCBI GEO	GSE181374	VCaP	35617398
RNA-seq	Prostate cancer derived organoids, xenografts, cell lines	NCBI GEO	GSE181374	22Rv1	35617398
RNA-seq	Prostate cancer derived organoids, xenografts, cell lines	NCBI GEO	GSE181374	C4-2	35617398
RNA-seq	Prostate cancer derived organoids, xenografts, cell lines	NCBI GEO	GSE181374	DU145	35617398
RNA-seq	Prostate cancer derived organoids, xenografts, cell lines	NCBI GEO	GSE181374	H660	35617398
RNA-seq	Prostate cancer derived organoids, xenografts, cell lines	NCBI GEO	GSE181374	PARCB1	35617398
RNA-seq	Prostate cancer derived organoids, xenografts, cell lines	NCBI GEO	GSE181374	PARCB3	35617398
RNA-seq	Prostate cancer derived organoids, xenografts, cell lines	NCBI GEO	GSE181374	PARCB6	35617398
RNA-seq	Prostate cancer derived organoids, xenografts, cell lines	NCBI GEO	GSE181374	PARCB8	35617398
RNA-seq	Prostate cancer derived organoids, xenografts, cell lines	NCBI GEO	GSE181374	MSKEF1 (MSKPca4)	35617398
RNA-seq	Bladder tumor organoid	NCBI GEO	GSE141356	RNA-seq from Basal1	33328632
RNA-seq	Bladder tumor organoid	NCBI GEO	GSE141356	RNA-seq from Basal2	33328632
RNA-seq	Bladder tumor organoid	NCBI GEO	GSE141356	RNA-seq from Basal1/FOXA1 o.e tumor	33328632
RNA-seq	Bladder tumor organoid	NCBI GEO	GSE141356	RNA-seq from Basal2/FOXA1 o.e tumor	33328632
RNA-seq	Bladder tumor organoid	NCBI GEO	GSE141356	RNA-seq from Luminal1	33328632
RNA-seq	Bladder tumor organoid	NCBI GEO	GSE141356	RNA-seq from Luminal2	33328632
RNA-seq	Bladder tumor organoid	NCBI GEO	GSE141356	RNA-seq from Luminal1/FOXA1 k.o tumor	33328632
RNA-seq	Bladder tumor organoid	NCBI GEO	GSE141356	RNA-seq from Luminal2/FOXA1 k.o tumor	33328632
AR ChIP-seq	VCaP cell line	NCBI GEO	GSE136016	VCaP_AR_EtOH_rep1	34127815
AR ChIP-seq	VCaP cell line	NCBI GEO	GSE136016	VCaP_AR_EtOH_rep2	34127815
AR ChIP-seq	VCaP cell line	NCBI GEO	GSE136016	VCaP_AR_DHT_rep1	34127815
AR ChIP-seq	VCaP cell line	NCBI GEO	GSE136016	VCaP_AR_DHT_rep2	34127815
AR ChIP-seq	VCaP cell line	NCBI GEO	GSE136016	VCaP_AR_siNON_DHT_rep3	34127815
AR ChIP-seq	VCaP cell line	NCBI GEO	GSE136016	VCaP_AR_siNON_DHT_rep4	34127815
AR ChIP-seq	VCaP cell line	NCBI GEO	GSE136016	VCaP_AR_siFOXA1_DHT_rep1	34127815
AR ChIP-seq	VCaP cell line	NCBI GEO	GSE136016	VCaP_AR_siFOXA1_DHT_rep2	34127815
SMARCA4 ChIP-seq	VCaP cell line	NCBI GEO	GSE136016	VCaP_SMARCA4_EtOH_rep1	34127815
SMARCA4 ChIP-seq	VCaP cell line	NCBI GEO	GSE136016	VCaP_SMARCA4_EtOH_rep2	34127815
GR ChIP-seq	LREX cell line	NCBI GEO	GSE51497	IP:GR with Dex treatment	24315100
AR ChIP-seq	LREX cell line	NCBI GEO	GSE51497	IP:AR with DHT treatment	24315100
Input ChIP-seq	LREX cell line	NCBI GEO	GSE51497	GR Input sample	24315100
Input ChIP-seq	LREX cell line	NCBI GEO	GSE51497	AR Input sample	24315100
BRD4 ChIP-seq	VCaP cell line	NCBI GEO	GSE55064	BRD4_DMSO	24759320
MED1 ChIP-seq	VCaP cell line	NCBI GEO	GSE148358	Med1_VCAP_Control_Rep1	32333502
MED1 ChIP-seq	VCaP cell line	NCBI GEO	GSE148358	Med1_VCAP_Control_Rep2	32333502
MED1 ChIP-seq	VCaP cell line	NCBI GEO	GSE148358	Med1_VCAP_Control_Rep3	32333502
H3K4me1 ChIP-seq	VCaP cell line	NCBI GEO	GSE148358	H3K4m1_VCaP_Control_Rep1	32333502
H3K4me1 ChIP-seq	VCaP cell line	NCBI GEO	GSE148358	H3K4m1_VCaP_Control_Rep2	32333502
H3K4me1 ChIP-seq	VCaP cell line	NCBI GEO	GSE148358	H3K4m1_VCaP_Control_Rep3	32333502
H3K4me1 ChIP-seq	VCaP cell line	NCBI GEO	GSE148358	H3K4m1_VCaP_Control_Rep4	32333502
H3K27ac ChIP-seq	VCaP cell line	NCBI GEO, ENCODE	GSE105760	ChIP-seq from VCaP (ENCLB904PZW)	22955616
H3K27ac ChIP-seq	VCaP cell line	NCBI GEO, ENCODE	GSE105760	ChIP-seq from VCaP (ENCLB856OBQ)	22955616
HDAC1 ChIP-seq	VCaP cell line	NCBI GEO	GSE28950	HDAC1 ChIP sequencing in 2hr ETOH treated VCaP cells	22531786
HDAC2 ChIP-seq	VCaP cell line	NCBI GEO	GSE28950	HDAC2 ChIP sequencing in 2hr ETOH treated VCaP cells	22531786
HDAC3 ChIP-seq	VCaP cell line	NCBI GEO	GSE28950	HDAC3 ChIP sequencing in 2hr ETOH treated VCaP cells	22531786
H3K4me1 ChIP-seq	22Rv1 cell line	NCBI GEO	GSE80742	H3K4me1_ChIPSeq	29309643
H3K27ac ChIP-seq	22Rv1 cell line	NCBI GEO, ENCODE	GSE105627	ChIP-seq from 22Rv1 (ENCLB149SBT)	22955616
H3K27ac ChIP-seq	22Rv1 cell line	NCBI GEO, ENCODE	GSE105627	ChIP-seq from 22Rv1 (ENCLB605NOX)	22955616
BRD4 ChIP-seq	22Rv1 cell line	NCBI GEO, ENCODE	GSE94013	22Rv1_MOCK_BRD4	30270106
AR-V7 ChIP-seq	22Rv1 cell line	NCBI GEO	GSE94013	22Rv1_MOCK_C19	30270106
AR-V7 ChIP-seq	22Rv1 cell line	NCBI GEO	GSE94013	22Rv1_DTM_V7	30270106
FOXA1 ChIP-seq	Prostate normal	NCBI GEO	GSE130408	FOXA1_DF_2078_N	32690948
FOXA1 ChIP-seq	Prostate normal	NCBI GEO	GSE130408	FOXA1_DF_2480_N	32690948
FOXA1 ChIP-seq	Prostate normal	NCBI GEO	GSE130408	FOXA1_DF_2483_N	32690948
FOXA1 ChIP-seq	Prostate normal	NCBI GEO	GSE130408	FOXA1_DF_2484_N	32690948
FOXA1 ChIP-seq	Prostate normal	NCBI GEO	GSE130408	FOXA1_DF_2030_N	32690948
FOXA1 ChIP-seq	Prostate normal	NCBI GEO	GSE130408	FOXA1_NKI_1_N	32690948
FOXA1 ChIP-seq	Prostate normal	NCBI GEO	GSE130408	FOXA1_NKI_5_N	32690948
FOXA1 ChIP-seq	Prostate normal	NCBI GEO	GSE130408	FOXA1_NKI_7_N	32690948
FOXA1 ChIP-seq	Prostate normal	NCBI GEO	GSE130408	FOXA1_NKI_13_N	32690948
FOXA1 ChIP-seq	Prostate normal	NCBI GEO	GSE130408	FOXA1_NKI_19_N	32690948
FOXA1 ChIP-seq	Prostate normal	NCBI GEO	GSE130408	FOXA1_NKI_23_N	32690948
FOXA1 ChIP-seq	Prostate normal	NCBI GEO	GSE130408	FOXA1_NKI_25_N	32690948
FOXA1 ChIP-seq	Prostate normal	NCBI GEO	GSE130408	FOXA1_NKI_27_N	32690948
FOXA1 ChIP-seq	Prostate normal	NCBI GEO	GSE130408	FOXA1_NKI_29_N	32690948
FOXA1 ChIP-seq	Prostate tumor	NCBI GEO	GSE130408	FOXA1_NKI_1_T	32690948
FOXA1 ChIP-seq	Prostate tumor	NCBI GEO	GSE130408	FOXA1_NKI_5_T	32690948
FOXA1 ChIP-seq	Prostate tumor	NCBI GEO	GSE130408	FOXA1_NKI_7_T	32690948
FOXA1 ChIP-seq	Prostate tumor	NCBI GEO	GSE130408	FOXA1_NKI_13_T	32690948
FOXA1 ChIP-seq	Prostate tumor	NCBI GEO	GSE130408	FOXA1_NKI_19_T	32690948
FOXA1 ChIP-seq	Prostate tumor	NCBI GEO	GSE130408	FOXA1_NKI_23_T	32690948
FOXA1 ChIP-seq	Prostate tumor	NCBI GEO	GSE130408	FOXA1_NKI_27_T	32690948
FOXA1 ChIP-seq	Prostate tumor	NCBI GEO	GSE130408	FOXA1_NKI_29_T	32690948
FOXA1 ChIP-seq	Prostate tumor	NCBI GEO	GSE130408	FOXA1_DF_2078_T	32690948
FOXA1 ChIP-seq	Prostate tumor	NCBI GEO	GSE130408	FOXA1_DF_2030_T	32690948
FOXA1 ChIP-seq	Prostate tumor	NCBI GEO	GSE130408	FOXA1_DF_2483_T	32690948
FOXA1 ChIP-seq	Prostate tumor	NCBI GEO	GSE130408	FOXA1_DF_2484_T	32690948
FOXA1 ChIP-seq	Prostate tumor	NCBI GEO	GSE130408	FOXA1_DF_2480_T	32690948
FOXA1 ChIP-seq	Prostate PDX	NCBI GEO	GSE130408	FOXA1_UW_PDX_35	32690948
FOXA1 ChIP-seq	Prostate PDX	NCBI GEO	GSE130408	FOXA1_UW_PDX_58	32690948
FOXA1 ChIP-seq	Prostate PDX	NCBI GEO	GSE130408	FOXA1_UW_PDX_70	32690948
FOXA1 ChIP-seq	Prostate PDX	NCBI GEO	GSE130408	FOXA1_UW_PDX_77	32690948
FOXA1 ChIP-seq	Prostate PDX	NCBI GEO	GSE130408	FOXA1_UW_PDX_78	32690948
FOXA1 ChIP-seq	Prostate PDX	NCBI GEO	GSE130408	FOXA1_UW_PDX_81	32690948
FOXA1 ChIP-seq	Prostate PDX	NCBI GEO	GSE130408	FOXA1_UW_PDX_92	32690948
FOXA1 ChIP-seq	Prostate PDX	NCBI GEO	GSE130408	FOXA1_UW_PDX_136	32690948
FOXA1 ChIP-seq	Prostate PDX	NCBI GEO	GSE130408	FOXA1_UW_PDX_141	32690948
FOXA1 ChIP-seq	Prostate PDX	NCBI GEO	GSE130408	FOXA1_UW_PDX_167	32690948
FOXA1 ChIP-seq	Prostate PDX	NCBI GEO	GSE130408	FOXA1_UW_PDX_170-2	32690948
FOXA1 ChIP-seq	Prostate PDX	NCBI GEO	GSE130408	FOXA1_UW_PDX_170-3	32690948
FOXA1 ChIP-seq	Prostate PDX	NCBI GEO	GSE130408	FOXA1_UW_PDX_189-3	32690948
FOXA1 ChIP-seq	Prostate PDX	NCBI GEO	GSE130408	FOXA1_UW_PDX_189-4	32690948
FOXA1 ChIP-seq	Prostate PDX	NCBI GEO	GSE130408	FOXA1_UW_PDX_86-2	32690948
EZH2 ChIP-seq	VCaP cell line	NCBI GEO	GSE28950	EZH2 ChIP sequencing in 2hr ETOH treated VCaP cells	22531786
EZH2 ChIP-seq	VCaP cell line	NCBI GEO	GSE28950	EZH2 ChIP sequencing in 2hr 100nM DHT treated VCaP cells	22531786
FOXA1 ChIP-seq	LNCaP cell line	NCBI GEO	GSE83860	ChIPseq_LNCaP_FOXA1_DHT_rep1	27672034
FOXA1 ChIP-seq	LNCaP cell line	NCBI GEO	GSE83860	ChIPseq_LNCaP_FOXA1_DHT_rep2	27672034
FOXA1 ChIP-seq	LNCaP cell line	NCBI GEO	GSE83860	ChIPseq_LNCaP_FOXA1_DMSO_rep1	27672034
FOXA1 ChIP-seq	LNCaP cell line	NCBI GEO	GSE83860	ChIPseq_LNCaP_FOXA1_DMSO_rep2	27672034
TLE3 ChIP-seq	LNCaP cell line	NCBI GEO	GSE123625	lncap-parental-tle3	31243372
TLE3 ChIP-seq	22Rv1 cell line	NCBI GEO	GSE123625	22rv1-parental-tle3	31243372
GR ChIP-seq	AtT-20 cell line	NCBI SRA	SRP004871	ChIP-Seq Input of DEX treated AtT-20 mouse sample replicate 4	21258342
GR ChIP-seq	AtT-20 cell line	NCBI SRA	SRP004871	ChIP-Seq Input of DEX untreated AtT-20 mouse sample replicate 4	21258342
GR ChIP-seq	AtT-20 cell line	NCBI SRA	SRP004871	ChIP-Seq GR of DEX treated AtT-20 mouse sample replicate 3	21258342
GR ChIP-seq	AtT-20 cell line	NCBI SRA	SRP004871	ChIP-Seq GR of DEX treated AtT-20 mouse sample replicate 2	21258342
GR ChIP-seq	AtT-20 cell line	NCBI SRA	SRP004871	ChIP-Seq GR of DEX untreated AtT-20 mouse sample replicate 3	21258342
GR ChIP-seq	AtT-20 cell line	NCBI SRA	SRP004871	ChIP-Seq GR of DEX untreated AtT-20 mouse sample replicate 2	21258342
DNase-seq	AtT-20 cell line	NCBI SRA	SRP004871	Digital DNase of DEX treated AtT-20 mouse sample replicate 1	21258342
DNase-seq	AtT-20 cell line	NCBI SRA	SRP004871	Digital DNase of DEX untreated AtT-20 mouse sample replicate 1	21258342
ATAC-seq	Ishikawa cell line	NCBI GEO	GSE109893	Ishi_Dex_ATAC_Seq	29539426
ATAC-seq	Ishikawa cell line	NCBI GEO	GSE109893	Ishi_DMSO_ATAC_Seq	29539426
GR ChIP-seq	Ishikawa cell line	NCBI GEO	GSE109893	Ishi_Dex_ChIP_GR	29539426
GR ChIP-seq	Ishikawa cell line	NCBI GEO	GSE109893	Ishi_DMSO_ChIP_GR	29539426
DNase-seq	3T3-L1 cell line	NCBI GEO	GSE27826	DHS-seq day 0	21427703
DNase-seq	3T3-L1 cell line	NCBI GEO	GSE27826	DHS-seq 4 hours	21427703
GR ChIP-seq	3T3-L1 cell line	NCBI GEO	GSE27826	GR ChIP-seq 4 hours	21427703
Input ChIP-seq	3T3-L1 cell line	NCBI GEO	GSE27826	Input	21427703
GR ChIP-seq	MCF7 cell line	NCBI GEO	GSE72252	untreated rep#1 GR ChIP-seq GH913	34403459
GR ChIP-seq	MCF7 cell line	NCBI GEO	GSE72252	untreated rep#2 GR ChIP-seq GH921	34403459
GR ChIP-seq	MCF7 cell line	NCBI GEO	GSE72252	Dex rep#1 GR ChIP-seq GH1158	34403459
GR ChIP-seq	MCF7 cell line	NCBI GEO	GSE72252	Dex rep#2 GR ChIP-seq GH1159	34403459
GR ChIP-seq	ZR751 cell line	NCBI GEO	GSE72252	untreated rep#1 GR ChIP-seq GH995	34403459
GR ChIP-seq	ZR751 cell line	NCBI GEO	GSE72252	untreated rep#2 GR ChIP-seq GH1004	34403459
GR ChIP-seq	ZR751 cell line	NCBI GEO	GSE72252	Dex rep#1 GR ChIP-seq GH996	34403459
GR ChIP-seq	ZR751 cell line	NCBI GEO	GSE72252	Dex rep#2 GR ChIP-seq GH1005	34403459
DNase-seq	MCF7 cell line	NCBI GEO	GSE72252	untreated rep#1 DNase-seq GH1501	34403459
DNase-seq	MCF7 cell line	NCBI GEO	GSE72252	untreated rep#2 DNase-seq GH1571	34403459
DNase-seq	MCF7 cell line	NCBI GEO	GSE72252	Dex rep#1 DNase-seq GH1502	34403459
DNase-seq	MCF7 cell line	NCBI GEO	GSE72252	Dex rep#2 DNase-seq GH1572	34403459
DNase-seq	ZR751 cell line	NCBI GEO	GSE72252	untreated rep#1 DNase-seq GH1563	34403459
DNase-seq	ZR751 cell line	NCBI GEO	GSE72252	untreated rep#2 DNase-seq GH1567	34403459
DNase-seq	ZR751 cell line	NCBI GEO	GSE72252	Dex rep#1 DNase-seq GH1564	34403459
DNase-seq	ZR751 cell line	NCBI GEO	GSE72252	Dex rep#2 DNase-seq GH1568	34403459
Input ChIP-seq	NALM6 cell line	NCBI GEO	GSE67046	Wild type input control	25938942
GR ChIP-seq	NALM6 cell line	NCBI GEO	GSE67046	Wild type Replicate 1	25938942
GR ChIP-seq	NALM6 cell line	NCBI GEO	GSE67046	Wild type Replicate 2	25938942
ATAC-seq	NALM6 cell line	NCBI GEO	GSE115494	ATAC-seq	31243274
GR ChIP-seq	RS4;11 cell line	NCBI GEO	GSE71616	RS411_NoStim_GR ChIP	26633995
GR ChIP-seq	RS4;11 cell line	NCBI GEO	GSE71616	RS411_Dex1h_GR ChIP	26633995
DNase-seq	RS4;11 cell line	NCBI GEO	GSE71616	RS411_NoStim_DHS	26633995
DNase-seq	RS4;11 cell line	NCBI GEO	GSE71616	RS411_Dex1h_DHS	26633995
GR ChIP-seq	A549 cell line	NCBI GEO, ENCODE	GSE91357	ChIP-seq from A549 (ENCLB207TQW)	22955616
GR ChIP-seq	A549 cell line	NCBI GEO, ENCODE	GSE91357	ChIP-seq from A549 (ENCLB498IJZ)	22955616
GR ChIP-seq	A549 cell line	NCBI GEO, ENCODE	GSE91357	ChIP-seq from A549 (ENCLB679JJQ)	22955616
GR ChIP-seq	A549 cell line	NCBI GEO, ENCODE	GSE91275	ChIP-seq from A549 (ENCLB904WJY)	22955616
GR ChIP-seq	A549 cell line	NCBI GEO, ENCODE	GSE91275	ChIP-seq from A549 (ENCLB292KAS)	22955616
DNase-seq	A549 cell line	NCBI GEO, ENCODE	GSE91208	DNase-seq from A549 (ENCLB640BMZ)	22955616
DNase-seq	A549 cell line	NCBI GEO, ENCODE	GSE91208	DNase-seq from A549 (ENCLB614NVZ)	22955616
DNase-seq	A549 cell line	NCBI GEO, ENCODE	GSE91208	DNase-seq from A549 (ENCLB314IRK)	22955616
DNase-seq	A549 cell line	NCBI GEO, ENCODE	GSE91208	DNase-seq from A549 (ENCLB437SPK)	22955616
GR ChIP-seq	D4GRwt cell line	NCBI GEO	GSE108634	ChIPseq-GRKO-GFP-GRwt_abGFP_NT_rep1	31337711
GR ChIP-seq	D4GRwt cell line	NCBI GEO	GSE108634	ChIPseq-GRKO-GFP-GRwt_abGFP_NT_rep2	31337711
GR ChIP-seq	D4GRwt cell line	NCBI GEO	GSE108634	ChIPseq-GRKO-GFP-GRwt_abGFP_DEX_rep1	31337711
GR ChIP-seq	D4GRwt cell line	NCBI GEO	GSE108634	ChIPseq-GRKO-GFP-GRwt_abGFP_DEX_rep3	31337711
ATAC-seq	D4GRwt cell line	NCBI GEO	GSE108634	ATACseq-GRKO-GFP-GRwt_NT_rep1	31337711
ATAC-seq	D4GRwt cell line	NCBI GEO	GSE108634	ATACseq-GRKO-GFP-GRwt_NT_rep2	31337711
ATAC-seq	D4GRwt cell line	NCBI GEO	GSE108634	ATACseq-GRKO-GFP-GRwt_DEX_rep1	31337711
ATAC-seq	D4GRwt cell line	NCBI GEO	GSE108634	ATACseq-GRKO-GFP-GRwt_DEX_rep2	31337711
GR ChIP-seq	Mouse liver	NCBI GEO	GSE46047	Adx_liver_dex_GR_ChIP_rep1	23665916
GR ChIP-seq	Mouse liver	NCBI GEO	GSE46047	Adx_liver_veh_GR_ChIP_rep1	23665916
GR ChIP-seq	Mouse liver	NCBI GEO	GSE46047	Adx_liver_veh_GR_ChIP_rep2	23665916
GR ChIP-seq	Mouse liver	NCBI GEO	GSE46047	Adx_liver_Dex_GR_ChIP_rep2	23665916
DNase-seq	Mouse liver	NCBI GEO	GSE46047	Adx_liver_veh_DNase_rep1	23665916
DNase-seq	Mouse liver	NCBI GEO	GSE46047	Adx_liver_veh_DNase_rep2	23665916
DNase-seq	Mouse liver	NCBI GEO	GSE46047	Adx_liver_dex_DNase_rep1	23665916
DNase-seq	Mouse liver	NCBI GEO	GSE46047	Adx_liver_dex_DNase_rep2	23665916
GR ChIP-seq	MEF cell line	NCBI GEO	GSE69947	GR ChIP WT MEFS 1hr vehicle 1	26088140
GR ChIP-seq	MEF cell line	NCBI GEO	GSE69947	GR ChIP WT MEFS 1hr dex 1	26088140
GR ChIP-seq	MEF cell line	NCBI GEO	GSE69947	GR ChIP WT MEFS 1hr dex 2	26088140
ATAC-seq	MEF cell line	NCBI GEO	GSE90895	MEF_ATAC-seq	28111071
Input ChIP-seq	Mouse macrophage	NCBI GEO	GSE93739	Untreated input genomic DNA (control for RelA ChIP)	28801231
GR ChIP-seq	Mouse macrophage	NCBI GEO	GSE93739	Dex/DSG+FA GR ChIP	28801231
DNase-seq	Mouse macrophage	NCBI GEO	GSE93602	WT 0h LPS 80U DNase rep1	29898962
DNase-seq	Mouse macrophage	NCBI GEO	GSE93602	WT 0h LPS 100U DNase rep2	29898962
GR ChIP-seq	flpGRwt cell line	NCBI GEO	GSE48379	wt_dex_GR_rep1	24194604
GR ChIP-seq	flpGRwt cell line	NCBI GEO	GSE48379	wt_dex_GR_rep2	24194604
IgG ChIP-seq	flpGRwt cell line	NCBI GEO	GSE64373	HEK293flpGR_IgG_dex_rep1	33524141
ATAC-seq	flpGRwt cell line	NCBI GEO	GSE64373	HEK293flpGR_ATAC_EtOH_rep1	33524141
ATAC-seq	flpGRwt cell line	NCBI GEO	GSE64373	HEK293flpGR_ATAC_EtOH_rep2	33524141
ATAC-seq	flpGRwt cell line	NCBI GEO	GSE64373	HEK293flpGR_ATAC_dex_rep1	33524141
ATAC-seq	flpGRwt cell line	NCBI GEO	GSE64373	HEK293flpGR_ATAC_dex_rep2	33524141
RNA-seq	VCaP cell line	NCBI GEO	GSE169305	VCaP T rep1 [RNA-seq]	34489465
RNA-seq	VCaP cell line	NCBI GEO	GSE169305	VCaP T rep2 [RNA-seq]	34489465
RNA-seq	VCaP cell line	NCBI GEO	GSE169305	VCaP T rep3 [RNA-seq]	34489465
RNA-seq	VCaP cell line	NCBI GEO	GSE169305	VCaP CT rep1 [RNA-seq]	34489465
RNA-seq	VCaP cell line	NCBI GEO	GSE169305	VCaP CT rep2 [RNA-seq]	34489465
RNA-seq	VCaP cell line	NCBI GEO	GSE169305	VCaP CT rep3 [RNA-seq]	34489465
RNA-seq	VCaP cell line	NCBI GEO	GSE169305	VCaP CT-ER rep1 [RNA-seq]	34489465
RNA-seq	VCaP cell line	NCBI GEO	GSE169305	VCaP CT-ER rep2 [RNA-seq]	34489465
RNA-seq	VCaP cell line	NCBI GEO	GSE169305	VCaP CT-ER rep3 [RNA-seq]	34489465
RNA-seq	VCaP Xenograft	NCBI GEO	GSE179157	VCaP_rep1	36348939
RNA-seq	VCaP Xenograft	NCBI GEO	GSE179157	VCaP_rep2	36348939
RNA-seq	VCaP Xenograft	NCBI GEO	GSE179157	VCaP_CRPC_rep1	36348939
RNA-seq	VCaP Xenograft	NCBI GEO	GSE179157	VCaP_CRPC_rep2	36348939
RNA-seq	VCaP Xenograft	NCBI GEO	GSE179157	VCaP_ER_rep1	36348939
RNA-seq	VCaP Xenograft	NCBI GEO	GSE179157	VCaP_ER_rep2	36348939
RNA-seq	22Rv1 cell line	NCBI GEO	GSE217537	22Rv1-DMSO-1	36413141
RNA-seq	22Rv1 cell line	NCBI GEO	GSE217537	22Rv1-DMSO-2	36413141
RNA-seq	22Rv1 cell line	NCBI GEO	GSE217537	22Rv1-DMSO-3	36413141
RNA-seq	22Rv1 cell line	NCBI GEO	GSE217537	22Rv1-Enz-1	36413141
RNA-seq	22Rv1 cell line	NCBI GEO	GSE217537	22Rv1-Enz-2	36413141
RNA-seq	22Rv1 cell line	NCBI GEO	GSE217537	22Rv1-Enz-3	36413141
RNA-seq	22Rv1 cell line	NCBI GEO	GSE97204	22Rv1-RE	28428441
RNA-seq	22Rv1 cell line	NCBI GEO	GSE97204	22Rv1-RED-6h	28428441
Affymetrix array	Prostate primary	PCaDB	GSE3325	Clinically localized primary prostate cancer P1	16286247
Affymetrix array	Prostate primary	PCaDB	GSE3325	Clinically localized primary prostate cancer P2	16286247
Affymetrix array	Prostate primary	PCaDB	GSE3325	Clinically localized primary prostate cancer P3	16286247
Affymetrix array	Prostate primary	PCaDB	GSE3325	Clinically localized primary prostate cancer P4	16286247
Affymetrix array	Prostate primary	PCaDB	GSE3325	Clinically localized primary prostate cancer P5	16286247
Affymetrix array	Prostate primary	PCaDB	GSE3325	Clinically localized primary prostate cancer tissue pool PX1	16286247
Affymetrix array	Prostate primary	PCaDB	GSE3325	Clinically localized primary prostate cancer tissue pool PX2	16286247
Affymetrix array	Prostate metastatic	PCaDB	GSE3325	Metastatic prostate cancer W1	16286247
Affymetrix array	Prostate metastatic	PCaDB	GSE3325	Metastatic prostate cancer W2	16286247
Affymetrix array	Prostate metastatic	PCaDB	GSE3325	Metastatic prostate cancer W3	16286247
Affymetrix array	Prostate metastatic	PCaDB	GSE3325	Metastatic prostate cancer W4	16286247
Affymetrix array	Prostate metastatic	PCaDB	GSE3325	Metastatic prostate cancer tissue pool WX1	16286247
Affymetrix array	Prostate metastatic	PCaDB	GSE3325	Metastatic prostate cancer tissue pool WX2	16286247
Affymetrix array	Prostate primary	PCaDB	GSE32269	prostate cancer sample 1	23426182
Affymetrix array	Prostate primary	PCaDB	GSE32269	prostate cancer sample 2	23426182
Affymetrix array	Prostate primary	PCaDB	GSE32269	prostate cancer sample 3	23426182
Affymetrix array	Prostate primary	PCaDB	GSE32269	prostate cancer sample 4	23426182
Affymetrix array	Prostate primary	PCaDB	GSE32269	prostate cancer sample 5	23426182
Affymetrix array	Prostate primary	PCaDB	GSE32269	prostate cancer sample 6	23426182
Affymetrix array	Prostate primary	PCaDB	GSE32269	prostate cancer sample 7	23426182
Affymetrix array	Prostate primary	PCaDB	GSE32269	prostate cancer sample 8	23426182
Affymetrix array	Prostate primary	PCaDB	GSE32269	prostate cancer sample 9	23426182
Affymetrix array	Prostate primary	PCaDB	GSE32269	prostate cancer sample 10	23426182
Affymetrix array	Prostate primary	PCaDB	GSE32269	prostate cancer sample 11	23426182
Affymetrix array	Prostate primary	PCaDB	GSE32269	prostate cancer sample 12	23426182
Affymetrix array	Prostate primary	PCaDB	GSE32269	prostate cancer sample 13	23426182
Affymetrix array	Prostate primary	PCaDB	GSE32269	prostate cancer sample 14	23426182
Affymetrix array	Prostate primary	PCaDB	GSE32269	prostate cancer sample 15	23426182
Affymetrix array	Prostate primary	PCaDB	GSE32269	prostate cancer sample 16	23426182
Affymetrix array	Prostate primary	PCaDB	GSE32269	prostate cancer sample 17	23426182
Affymetrix array	Prostate primary	PCaDB	GSE32269	prostate cancer sample 18	23426182
Affymetrix array	Prostate primary	PCaDB	GSE32269	prostate cancer sample 19	23426182
Affymetrix array	Prostate primary	PCaDB	GSE32269	prostate cancer sample 20	23426182
Affymetrix array	Prostate primary	PCaDB	GSE32269	prostate cancer sample 21	23426182
Affymetrix array	Prostate primary	PCaDB	GSE32269	prostate cancer sample 22	23426182
Affymetrix array	Prostate CRPC metastatic	PCaDB	GSE32269	prostate cancer sample 23	23426182
Affymetrix array	Prostate CRPC metastatic	PCaDB	GSE32269	prostate cancer sample 24	23426182
Affymetrix array	Prostate CRPC metastatic	PCaDB	GSE32269	prostate cancer sample 25	23426182
Affymetrix array	Prostate CRPC metastatic	PCaDB	GSE32269	prostate cancer sample 26	23426182
Affymetrix array	Prostate CRPC metastatic	PCaDB	GSE32269	prostate cancer sample 27	23426182
Affymetrix array	Prostate CRPC metastatic	PCaDB	GSE32269	prostate cancer sample 28	23426182
Affymetrix array	Prostate CRPC metastatic	PCaDB	GSE32269	prostate cancer sample 29	23426182
Affymetrix array	Prostate CRPC metastatic	PCaDB	GSE32269	prostate cancer sample 30	23426182
Affymetrix array	Prostate CRPC metastatic	PCaDB	GSE32269	prostate cancer sample 31	23426182
Affymetrix array	Prostate CRPC metastatic	PCaDB	GSE32269	prostate cancer sample 32	23426182
Affymetrix array	Prostate CRPC metastatic	PCaDB	GSE32269	prostate cancer sample 33	23426182
Affymetrix array	Prostate CRPC metastatic	PCaDB	GSE32269	prostate cancer sample 34	23426182
Affymetrix array	Prostate CRPC metastatic	PCaDB	GSE32269	prostate cancer sample 35	23426182
Affymetrix array	Prostate CRPC metastatic	PCaDB	GSE32269	prostate cancer sample 36	23426182
Affymetrix array	Prostate CRPC metastatic	PCaDB	GSE32269	prostate cancer sample 37	23426182
Affymetrix array	Prostate CRPC metastatic	PCaDB	GSE32269	prostate cancer sample 38	23426182
Affymetrix array	Prostate CRPC metastatic	PCaDB	GSE32269	prostate cancer sample 39	23426182
Affymetrix array	Prostate CRPC metastatic	PCaDB	GSE32269	prostate cancer sample 40	23426182
Affymetrix array	Prostate CRPC metastatic	PCaDB	GSE32269	prostate cancer sample 41	23426182
Affymetrix array	Prostate CRPC metastatic	PCaDB	GSE32269	prostate cancer sample 42	23426182
Affymetrix array	Prostate CRPC metastatic	PCaDB	GSE32269	prostate cancer sample 43	23426182
Affymetrix array	Prostate CRPC metastatic	PCaDB	GSE32269	prostate cancer sample 44	23426182
Affymetrix array	Prostate CRPC metastatic	PCaDB	GSE32269	prostate cancer sample 45	23426182
Affymetrix array	Prostate CRPC metastatic	PCaDB	GSE32269	prostate cancer sample 46	23426182
Affymetrix array	Prostate CRPC metastatic	PCaDB	GSE32269	prostate cancer sample 47	23426182
Affymetrix array	Prostate CRPC metastatic	PCaDB	GSE32269	prostate cancer sample 48	23426182
Affymetrix array	Prostate CRPC metastatic	PCaDB	GSE32269	prostate cancer sample 49	23426182
Affymetrix array	Prostate CRPC metastatic	PCaDB	GSE32269	prostate cancer sample 50	23426182
Affymetrix array	Prostate CRPC metastatic	PCaDB	GSE32269	prostate cancer sample 51	23426182
Agilent microarray	Prostate primary	PCaDB	GSE35988	T1	22722839
Agilent microarray	Prostate primary	PCaDB	GSE35988	T3	22722839
Agilent microarray	Prostate primary	PCaDB	GSE35988	T5	22722839
Agilent microarray	Prostate primary	PCaDB	GSE35988	T6	22722839
Agilent microarray	Prostate primary	PCaDB	GSE35988	T7	22722839
Agilent microarray	Prostate primary	PCaDB	GSE35988	T8	22722839
Agilent microarray	Prostate primary	PCaDB	GSE35988	T9a	22722839
Agilent microarray	Prostate primary	PCaDB	GSE35988	T10	22722839
Agilent microarray	Prostate primary	PCaDB	GSE35988	T11	22722839
Agilent microarray	Prostate primary	PCaDB	GSE35988	T12	22722839
Agilent microarray	Prostate primary	PCaDB	GSE35988	T17	22722839
Agilent microarray	Prostate primary	PCaDB	GSE35988	T19	22722839
Agilent microarray	Prostate primary	PCaDB	GSE35988	T20	22722839
Agilent microarray	Prostate primary	PCaDB	GSE35988	T21	22722839
Agilent microarray	Prostate primary	PCaDB	GSE35988	T24	22722839
Agilent microarray	Prostate primary	PCaDB	GSE35988	T25	22722839
Agilent microarray	Prostate primary	PCaDB	GSE35988	T26	22722839
Agilent microarray	Prostate primary	PCaDB	GSE35988	T27	22722839
Agilent microarray	Prostate primary	PCaDB	GSE35988	T29	22722839
Agilent microarray	Prostate primary	PCaDB	GSE35988	T31	22722839
Agilent microarray	Prostate primary	PCaDB	GSE35988	T32	22722839
Agilent microarray	Prostate primary	PCaDB	GSE35988	T37	22722839
Agilent microarray	Prostate primary	PCaDB	GSE35988	T39	22722839
Agilent microarray	Prostate primary	PCaDB	GSE35988	T40	22722839
Agilent microarray	Prostate primary	PCaDB	GSE35988	T41	22722839
Agilent microarray	Prostate primary	PCaDB	GSE35988	T42	22722839
Agilent microarray	Prostate primary	PCaDB	GSE35988	T43	22722839
Agilent microarray	Prostate primary	PCaDB	GSE35988	T44	22722839
Agilent microarray	Prostate primary	PCaDB	GSE35988	T45	22722839
Agilent microarray	Prostate primary	PCaDB	GSE35988	T46	22722839
Agilent microarray	Prostate primary	PCaDB	GSE35988	T47	22722839
Agilent microarray	Prostate primary	PCaDB	GSE35988	T48	22722839
Agilent microarray	Prostate primary	PCaDB	GSE35988	T49	22722839
Agilent microarray	Prostate primary	PCaDB	GSE35988	T50	22722839
Agilent microarray	Prostate primary	PCaDB	GSE35988	T51	22722839
Agilent microarray	Prostate primary	PCaDB	GSE35988	T52	22722839
Agilent microarray	Prostate primary	PCaDB	GSE35988	T53	22722839
Agilent microarray	Prostate primary	PCaDB	GSE35988	T54	22722839
Agilent microarray	Prostate primary	PCaDB	GSE35988	T55	22722839
Agilent microarray	Prostate primary	PCaDB	GSE35988	T56	22722839
Agilent microarray	Prostate primary	PCaDB	GSE35988	T57	22722839
Agilent microarray	Prostate primary	PCaDB	GSE35988	T58	22722839
Agilent microarray	Prostate primary	PCaDB	GSE35988	T59	22722839
Agilent microarray	Prostate primary	PCaDB	GSE35988	T60	22722839
Agilent microarray	Prostate primary	PCaDB	GSE35988	T61	22722839
Agilent microarray	Prostate primary	PCaDB	GSE35988	T62	22722839
Agilent microarray	Prostate primary	PCaDB	GSE35988	T63	22722839
Agilent microarray	Prostate primary	PCaDB	GSE35988	T64	22722839
Agilent microarray	Prostate primary	PCaDB	GSE35988	T65	22722839
Agilent microarray	Prostate primary	PCaDB	GSE35988	T66	22722839
Agilent microarray	Prostate primary	PCaDB	GSE35988	T67	22722839
Agilent microarray	Prostate primary	PCaDB	GSE35988	T68	22722839
Agilent microarray	Prostate primary	PCaDB	GSE35988	T69	22722839
Agilent microarray	Prostate primary	PCaDB	GSE35988	T70	22722839
Agilent microarray	Prostate primary	PCaDB	GSE35988	T73	22722839
Agilent microarray	Prostate primary	PCaDB	GSE35988	T75	22722839
Agilent microarray	Prostate primary	PCaDB	GSE35988	T82	22722839
Agilent microarray	Prostate primary	PCaDB	GSE35988	T83	22722839
Agilent microarray	Prostate primary	PCaDB	GSE35988	T85	22722839
Agilent microarray	Prostate CRPC metastatic	PCaDB	GSE35988	WA16	22722839
Agilent microarray	Prostate CRPC metastatic	PCaDB	GSE35988	WA3	22722839
Agilent microarray	Prostate CRPC metastatic	PCaDB	GSE35988	WA5	22722839
Agilent microarray	Prostate CRPC metastatic	PCaDB	GSE35988	WA4	22722839
Agilent microarray	Prostate CRPC metastatic	PCaDB	GSE35988	WA13	22722839
Agilent microarray	Prostate CRPC metastatic	PCaDB	GSE35988	WA20	22722839
Agilent microarray	Prostate CRPC metastatic	PCaDB	GSE35988	WA22	22722839
Agilent microarray	Prostate CRPC metastatic	PCaDB	GSE35988	WA24	22722839
Agilent microarray	Prostate CRPC metastatic	PCaDB	GSE35988	WA18	22722839
Agilent microarray	Prostate CRPC metastatic	PCaDB	GSE35988	WA25	22722839
Agilent microarray	Prostate CRPC metastatic	PCaDB	GSE35988	WA31	22722839
Agilent microarray	Prostate CRPC metastatic	PCaDB	GSE35988	WA32	22722839
Agilent microarray	Prostate CRPC metastatic	PCaDB	GSE35988	WA33	22722839
Agilent microarray	Prostate CRPC metastatic	PCaDB	GSE35988	WA35	22722839
Agilent microarray	Prostate CRPC metastatic	PCaDB	GSE35988	WA37	22722839
Agilent microarray	Prostate CRPC metastatic	PCaDB	GSE35988	WA39	22722839
Agilent microarray	Prostate CRPC metastatic	PCaDB	GSE35988	WA40	22722839
Agilent microarray	Prostate CRPC metastatic	PCaDB	GSE35988	WA42	22722839
Agilent microarray	Prostate CRPC metastatic	PCaDB	GSE35988	WA46	22722839
Agilent microarray	Prostate CRPC metastatic	PCaDB	GSE35988	WA47	22722839
Agilent microarray	Prostate CRPC metastatic	PCaDB	GSE35988	WA2	22722839
Agilent microarray	Prostate CRPC metastatic	PCaDB	GSE35988	WA6	22722839
Agilent microarray	Prostate CRPC metastatic	PCaDB	GSE35988	WA11	22722839
Agilent microarray	Prostate CRPC metastatic	PCaDB	GSE35988	WA14	22722839
Agilent microarray	Prostate CRPC metastatic	PCaDB	GSE35988	WA19	22722839
Agilent microarray	Prostate CRPC metastatic	PCaDB	GSE35988	WA26	22722839
Agilent microarray	Prostate CRPC metastatic	PCaDB	GSE35988	WA28	22722839
Agilent microarray	Prostate CRPC metastatic	PCaDB	GSE35988	WA7	22722839
Agilent microarray	Prostate CRPC metastatic	PCaDB	GSE35988	WA10	22722839
Agilent microarray	Prostate CRPC metastatic	PCaDB	GSE35988	WA23	22722839
Agilent microarray	Prostate CRPC metastatic	PCaDB	GSE35988	WA29	22722839
Agilent microarray	Prostate CRPC metastatic	PCaDB	GSE35988	WA30	22722839
Agilent microarray	Prostate CRPC metastatic	PCaDB	GSE35988	WA53	22722839
Agilent microarray	Prostate CRPC metastatic	PCaDB	GSE35988	WA54	22722839
Agilent microarray	Prostate CRPC metastatic	PCaDB	GSE35988	WA55	22722839
RNA-seq	Prostate primary	PCaProfiler	zenodo.5546618	Primary tumors	34857732
RNA-seq	Prostate CRPC	PCaProfiler	zenodo.5546618	CRPC tumors	34857732
RNA-seq	Prostate NEPC	PCaProfiler	zenodo.5546618	NEPC tumors	34857732
Survival	Localized Prostate Adenocarcinoma	PCaDB	E-MTAB-6128	BRC-free survival	29945238
Survival	Prostate Primary Tumors	PCaDB	GSE21034	BRC-free survival	20579941
Survival	Localized Prostate Tumors	PCaDB	GSE107299	BRC-free survival	30889379
