# Supplementary material for: Chromatin accessibility and pioneer factor FOXA1 restrict glucocorticoid receptor action in prostate cancer
Source: Nucleic Acids Res. 2023 Nov 28;52(2):625–42. doi: 10.1093/nar/gkad1126 (PMC10810216; doi:10.1093/nar/gkad1126)
Supplement: gkad1126_Supplemental_Files [file gkad1126_supplemental_files.zip › Supplementary_Table_S6_rev.xlsx]

## Sheet: INFO
Supplementary Table S6. Motif enrichment analyses
Sheet#	INFO
Sheet1	VCaP,GR,ALL
Sheet2	VCaP,GR,ENZ-UN
Sheet3	VCaP,GR,ENZ-UP
Sheet4	22Rv1,GR,ALL
Sheet5	22Rv1,GR,ENZ-UN
Sheet6	22Rv1,GR,ENZ-UP
Sheet7	VCaP,GR,ENZ-UP,siFOXA1-UN
Sheet8	VCaP,GR,ENZ-UP,siFOXA1-DN
Sheet9	VCaP,GR,ENZ-UP,siFOXA1-UP
Sheet10	VCaP,GR,Denovo,siFOXA1-UP
Sheet11	22Rv1,GR,siAR-V7-UN
Sheet12	22Rv1,GR,siAR-V7-DN
Sheet13	22Rv1,GR,siAR-V7-UP

## Sheet: Sheet1
VCaP,GR, all sites
Total Target Sequences = 16625, Total Background Sequences = 32667
Motif Name	P-value	Log P-value	% of Target Sequences with Motif	% of Background Sequences with Motif
ARE(NR)/LNCAP-AR-ChIP-Seq(GSE27824)/Homer	1e-2099	-4833	0.1812	0.0159
GRE(NR),IR3/A549-GR-ChIP-Seq(GSE32465)/Homer	1e-2078	-4786	0.1494	0.0091
GRE(NR),IR3/RAW264.7-GRE-ChIP-Seq(Unpublished)/Homer	1e-1993	-4591	0.1924	0.0204
FOXM1(Forkhead)/MCF7-FOXM1-ChIP-Seq(GSE72977)/Homer	1e-1806	-4160	0.5034	0.1888
FOXA1(Forkhead)/LNCAP-FOXA1-ChIP-Seq(GSE27824)/Homer	1e-1772	-4082	0.5549	0.2297
FOXA1(Forkhead)/MCF7-FOXA1-ChIP-Seq(GSE26831)/Homer	1e-1709	-3936	0.5026	0.195
PGR(NR)/EndoStromal-PGR-ChIP-Seq(GSE69539)/Homer	1e-1605	-3696	0.1987	0.0301
Fox:Ebox(Forkhead,bHLH)/Panc1-Foxa2-ChIP-Seq(GSE47459)/Homer	1e-1603	-3693	0.3894	0.1254
Foxa2(Forkhead)/Liver-Foxa2-ChIP-Seq(GSE25694)/Homer	1e-1540	-3546	0.3843	0.126
HOXB13(Homeobox)/ProstateTumor-HOXB13-ChIP-Seq(GSE56288)/Homer	1e-1381	-3181	0.4586	0.1871
Foxa3(Forkhead)/Liver-Foxa3-ChIP-Seq(GSE77670)/Homer	1e-1123	-2587	0.2188	0.0544
PR(NR)/T47D-PR-ChIP-Seq(GSE31130)/Homer	1e-1027	-2367	0.4652	0.2231
HOXD13(Homeobox)/Chicken-Hoxd13-ChIP-Seq(GSE38910)/Homer	1e-984	-2266	0.4547	0.2192
CDX4(Homeobox)/ZebrafishEmbryos-Cdx4.Myc-ChIP-Seq(GSE48254)/Homer	1e-829	-1911	0.3703	0.1698
Unknown(Homeobox)/Limb-p300-ChIP-Seq/Homer	1e-762	-1755	0.2861	0.1162
Gata6(Zf)/HUG1N-GATA6-ChIP-Seq(GSE51936)/Homer	1e-709	-1633	0.3114	0.1385
FOXK1(Forkhead)/HEK293-FOXK1-ChIP-Seq(GSE51673)/Homer	1e-701	-1615	0.3666	0.1803
FoxL2(Forkhead)/Ovary-FoxL2-ChIP-Seq(GSE60858)/Homer	1e-665	-1532	0.3452	0.1679
Foxf1(Forkhead)/Lung-Foxf1-ChIP-Seq(GSE77951)/Homer	1e-654	-1507	0.3667	0.1857
Gata4(Zf)/Heart-Gata4-ChIP-Seq(GSE35151)/Homer	1e-653	-1506	0.3179	0.1487
Cdx2(Homeobox)/mES-Cdx2-ChIP-Seq(GSE14586)/Homer	1e-618	-1424	0.3126	0.1486
Gata2(Zf)/K562-GATA2-ChIP-Seq(GSE18829)/Homer	1e-615	-1417	0.233	0.0933
GATA3(Zf)/iTreg-Gata3-ChIP-Seq(GSE20898)/Homer	1e-604	-1392	0.4228	0.2372
Foxo3(Forkhead)/U2OS-Foxo3-ChIP-Seq(E-MTAB-2701)/Homer	1e-581	-1339	0.2866	0.1335
Gata1(Zf)/K562-GATA1-ChIP-Seq(GSE18829)/Homer	1e-572	-1319	0.2085	0.0809
AR-halfsite(NR)/LNCaP-AR-ChIP-Seq(GSE27824)/Homer	1e-565	-1303	0.5214	0.3293
FOXK2(Forkhead)/U2OS-FOXK2-ChIP-Seq(E-MTAB-2204)/Homer	1e-504	-1162	0.2173	0.0927
NF1-halfsite(CTF)/LNCaP-NF1-ChIP-Seq(Unpublished)/Homer	1e-460	-1060	0.2772	0.1403
FOXP1(Forkhead)/H9-FOXP1-ChIP-Seq(GSE31006)/Homer	1e-447	-1031	0.1748	0.0697
NF1(CTF)/LNCAP-NF1-ChIP-Seq(Unpublished)/Homer	1e-358	-826.1	0.0737	0.0182
NF1:FOXA1(CTF,Forkhead)/LNCAP-FOXA1-ChIP-Seq(GSE27824)/Homer	1e-344	-793.8	0.0443	0.0066
Foxo1(Forkhead)/RAW-Foxo1-ChIP-Seq(Fan_et_al.)/Homer	1e-337	-778	0.3653	0.2298
ETV1(ETS)/GIST48-ETV1-ChIP-Seq(GSE22441)/Homer	1e-242	-558.8	0.1753	0.0924
ERG(ETS)/VCaP-ERG-ChIP-Seq(GSE14097)/Homer	1e-233	-538.3	0.2093	0.1197
Tlx?(NR)/NPC-H3K4me1-ChIP-Seq(GSE16256)/Homer	1e-219	-506.5	0.0585	0.0176
HOXA9(Homeobox)/HSC-Hoxa9-ChIP-Seq(GSE33509)/Homer	1e-219	-504.5	0.1879	0.1053
GATA(Zf),IR3/iTreg-Gata3-ChIP-Seq(GSE20898)/Homer	1e-211	-485.9	0.0669	0.0228
GATA(Zf),IR4/iTreg-Gata3-ChIP-Seq(GSE20898)/Homer	1e-210	-485.3	0.0413	0.0096
Fli1(ETS)/CD8-FLI-ChIP-Seq(GSE20898)/Homer	1e-208	-480.3	0.1375	0.0693
Etv2(ETS)/ES-ER71-ChIP-Seq(GSE59402)/Homer(0.967)	1e-199	-460.4	0.136	0.0693
ETS1(ETS)/Jurkat-ETS1-ChIP-Seq(GSE17954)/Homer	1e-186	-429.7	0.1358	0.071
GABPA(ETS)/Jurkat-GABPa-ChIP-Seq(GSE17954)/Homer	1e-171	-395	0.1109	0.0551
EWS:FLI1-fusion(ETS)/SK_N_MC-EWS:FLI1-ChIP-Seq(SRA014231)/Homer	1e-165	-381.2	0.0854	0.0382
GRHL2(CP2)/HBE-GRHL2-ChIP-Seq(GSE46194)/Homer	1e-165	-380.2	0.0919	0.0426
ELF3(ETS)/PDAC-ELF3-ChIP-Seq(GSE64557)/Homer	1e-146	-337.5	0.1211	0.066
EHF(ETS)/LoVo-EHF-ChIP-Seq(GSE49402)/Homer	1e-139	-322	0.1803	0.1136
EWS:ERG-fusion(ETS)/CADO_ES1-EWS:ERG-ChIP-Seq(SRA014231)/Homer	1e-136	-314.6	0.1304	0.0746
SPDEF(ETS)/VCaP-SPDEF-ChIP-Seq(SRA014231)/Homer	1e-128	-297	0.1385	0.0824
Ets1-distal(ETS)/CD4+-PolII-ChIP-Seq(Barski_et_al.)/Homer	1e-126	-291.4	0.0585	0.0247
Elk4(ETS)/Hela-Elk4-ChIP-Seq(GSE31477)/Homer	1e-122	-282.5	0.0545	0.0225
Elk1(ETS)/Hela-Elk1-ChIP-Seq(GSE31477)/Homer	1e-119	-275.1	0.053	0.0219
ELF5(ETS)/T47D-ELF5-ChIP-Seq(GSE30407)/Homer	1e-113	-262	0.1104	0.0633
Hoxc9(Homeobox)/Ainv15-Hoxc9-ChIP-Seq(GSE21812)/Homer	1e-110	-255.2	0.136	0.0839
GATA3(Zf),DR8/iTreg-Gata3-ChIP-Seq(GSE20898)/Homer	1e-99	-229.6	0.0282	0.0088
TATA-Box(TBP)/Promoter/Homer	1e-89	-207.2	0.2398	0.1775
GATA3(Zf),DR4/iTreg-Gata3-ChIP-Seq(GSE20898)/Homer	1e-75	-174.5	0.0353	0.0149
ELF1(ETS)/Jurkat-ELF1-ChIP-Seq(SRA014231)/Homer	1e-67	-155.9	0.0427	0.0207
ETS(ETS)/Promoter/Homer	1e-54	-125.6	0.0315	0.0147
Stat3+il21(Stat)/CD4-Stat3-ChIP-Seq(GSE19198)/Homer	1e-53	-122.4	0.0884	0.0583
THRb(NR)/Liver-NR1A2-ChIP-Seq(GSE52613)/Homer	1e-53	-122.3	0.3955	0.3383
Esrrb(NR)/mES-Esrrb-ChIP-Seq(GSE11431)/Homer	1e-52	-121.5	0.0733	0.0463
STAT4(Stat)/CD4-Stat4-ChIP-Seq(GSE22104)/Homer	1e-47	-110.5	0.1429	0.1063
Nur77(NR)/K562-NR4A1-ChIP-Seq(GSE31363)/Homer	1e-46	-106.9	0.0357	0.0187
COUP-TFII(NR)/Artia-Nr2f2-ChIP-Seq(GSE46497)/Homer	1e-43	-99.48	0.15	0.1144
ZNF189(Zf)/HEK293-ZNF189.GFP-ChIP-Seq(GSE58341)/Homer	1e-42	-97.21	0.0896	0.0623
Nr5a2(NR)/Pancreas-LRH1-ChIP-Seq(GSE34295)/Homer	1e-41	-94.68	0.0663	0.0434
Stat3(Stat)/mES-Stat3-ChIP-Seq(GSE11431)/Homer	1e-39	-91.55	0.0559	0.0354
PU.1(ETS)/ThioMac-PU.1-ChIP-Seq(GSE21512)/Homer	1e-38	-88.59	0.0574	0.0369
Sox15(HMG)/CPA-Sox15-ChIP-Seq(GSE62909)/Homer	1e-36	-83.14	0.176	0.1408
SF1(NR)/H295R-Nr5a1-ChIP-Seq(GSE44220)/Homer	1e-35	-82.56	0.0464	0.0287
TEAD4(TEA)/Tropoblast-Tead4-ChIP-Seq(GSE37350)/Homer	1e-35	-82.48	0.1115	0.0832
Erra(NR)/HepG2-Erra-ChIP-Seq(GSE31477)/Homer	1e-35	-81.09	0.1847	0.1492
Sox10(HMG)/SciaticNerve-Sox3-ChIP-Seq(GSE35132)/Homer	1e-31	-73.59	0.2406	0.2028
Sox2(HMG)/mES-Sox2-ChIP-Seq(GSE11431)/Homer	1e-31	-71.96	0.1372	0.108
Nr5a2(NR)/mES-Nr5a2-ChIP-Seq(GSE19019)/Homer	1e-29	-68.74	0.0463	0.03
Sox4(HMG)/proB-Sox4-ChIP-Seq(GSE50066)/Homer	1e-29	-68.22	0.1231	0.096
HNF4a(NR),DR1/HepG2-HNF4a-ChIP-Seq(GSE25021)/Homer	1e-28	-66.31	0.0473	0.031
Sox9(HMG)/Limb-SOX9-ChIP-Seq(GSE73225)/Homer	1e-27	-62.37	0.1103	0.0858
Hnf1(Homeobox)/Liver-Foxa2-Chip-Seq(GSE25694)/Homer	1e-25	-58.63	0.044	0.0293
FOXA1:AR(Forkhead,NR)/LNCAP-AR-ChIP-Seq(GSE27824)/Homer	1e-25	-58.32	0.0263	0.0153
EBF1(EBF)/Near-E2A-ChIP-Seq(GSE21512)/Homer	1e-25	-58.24	0.0466	0.0314
Sox6(HMG)/Myotubes-Sox6-ChIP-Seq(GSE32627)/Homer	1e-24	-57.02	0.2593	0.2251
GATA:SCL(Zf,bHLH)/Ter119-SCL-ChIP-Seq(GSE18720)/Homer	1e-24	-55.82	0.0186	0.0098
Bcl6(Zf)/Liver-Bcl6-ChIP-Seq(GSE31578)/Homer	1e-24	-55.8	0.1548	0.1275
Ap4(bHLH)/AML-Tfap4-ChIP-Seq(GSE45738)/Homer	1e-22	-52.87	0.0926	0.0718
TEAD(TEA)/Fibroblast-PU.1-ChIP-Seq(Unpublished)/Homer	1e-22	-52.71	0.1032	0.0813
RXR(NR),DR1/3T3L1-RXR-ChIP-Seq(GSE13511)/Homer	1e-21	-50.57	0.0807	0.0617
TEAD2(TEA)/Py2T-Tead2-ChIP-Seq(GSE55709)/Homer	1e-21	-50.18	0.0711	0.0534
Sox3(HMG)/NPC-Sox3-ChIP-Seq(GSE33059)/Homer	1e-21	-50.01	0.2612	0.2292
HNF1b(Homeobox)/PDAC-HNF1B-ChIP-Seq(GSE64557)/Homer	1e-20	-46.5	0.0449	0.0315
BMYB(HTH)/Hela-BMYB-ChIP-Seq(GSE27030)/Homer	1e-19	-44.24	0.1991	0.172
ERE(NR),IR3/MCF7-ERa-ChIP-Seq(Unpublished)/Homer	1e-18	-42.8	0.0196	0.0115
AP-2gamma(AP2)/MCF7-TFAP2C-ChIP-Seq(GSE21234)/Homer	1e-17	-39.54	0.044	0.0318
Six1(Homeobox)/Myoblast-Six1-ChIP-Chip(GSE20150)/Homer	1e-14	-33.17	0.036	0.0259
AP-2alpha(AP2)/Hela-AP2alpha-ChIP-Seq(GSE31477)/Homer	1e-14	-32.52	0.0332	0.0236
ZNF675(Zf)/HEK293-ZNF675.GFP-ChIP-Seq(GSE58341)/Homer	1e-13	-31.35	0.0194	0.0124
Olig2(bHLH)/Neuron-Olig2-ChIP-Seq(GSE30882)/Homer	1e-13	-31.12	0.2108	0.1878
Ascl1(bHLH)/NeuralTubes-Ascl1-ChIP-Seq(GSE55840)/Homer	1e-13	-30.97	0.1014	0.0848
MafB(bZIP)/BMM-Mafb-ChIP-Seq(GSE75722)/Homer	1e-13	-30.76	0.0434	0.0326
Tcf12(bHLH)/GM12878-Tcf12-ChIP-Seq(GSE32465)/Homer	1e-12	-29.3	0.0589	0.0466
MyoD(bHLH)/Myotube-MyoD-ChIP-Seq(GSE21614)/Homer	1e-12	-28.56	0.047	0.0362
AMYB(HTH)/Testes-AMYB-ChIP-Seq(GSE44588)/Homer	1e-11	-25.46	0.1805	0.161
HIF2a(bHLH)/785_O-HIF2a-ChIP-Seq(GSE34871)/Homer	1e-10	-24.87	0.0276	0.02
STAT1(Stat)/HelaS3-STAT1-ChIP-Seq(GSE12782)/Homer	1e-10	-24.55	0.0438	0.0341
Sox17(HMG)/Endoderm-Sox17-ChIP-Seq(GSE61475)/Homer	1e-10	-24.07	0.1107	0.0955
MyoG(bHLH)/C2C12-MyoG-ChIP-Seq(GSE36024)/Homer	1e-10	-23.5	0.0681	0.0562
HIF-1a(bHLH)/MCF7-HIF1a-ChIP-Seq(GSE28352)/Homer	1e-10	-23.4	0.0199	0.0137
Tcf21(bHLH)/ArterySmoothMuscle-Tcf21-ChIP-Seq(GSE61369)/Homer	1e-10	-23.36	0.0688	0.0569
p63(p53)/Keratinocyte-p63-ChIP-Seq(GSE17611)/Homer	1e-10	-23.06	0.03	0.0223
EBF(EBF)/proBcell-EBF-ChIP-Seq(GSE21978)/Homer	1e-09	-22.82	0.0094	0.0054
PPARE(NR),DR1/3T3L1-Pparg-ChIP-Seq(GSE13511)/Homer	1e-09	-22.69	0.0714	0.0595
Zic(Zf)/Cerebellum-ZIC1.2-ChIP-Seq(GSE60731)/Homer	1e-09	-21.55	0.055	0.0448
Foxh1(Forkhead)/hESC-FOXH1-ChIP-Seq(GSE29422)/Homer	1e-09	-21.49	0.1054	0.0914
Rfx6(HTH)/Min6b1-Rfx6.HA-ChIP-Seq(GSE62844)/Homer	1e-09	-21.28	0.082	0.0697
SCL(bHLH)/HPC7-Scl-ChIP-Seq(GSE13511)/Homer	1e-09	-21.28	0.3865	0.3636
Myf5(bHLH)/GM-Myf5-ChIP-Seq(GSE24852)/Homer	1e-08	-20.43	0.048	0.0388
Jun-AP1(bZIP)/K562-cJun-ChIP-Seq(GSE31477)/Homer	1e-08	-20.43	0.02	0.0142
VDR(NR),DR3/GM10855-VDR+vitD-ChIP-Seq(GSE22484)/Homer	1e-08	-19.38	0.0163	0.0113
TR4(NR),DR1/Hela-TR4-ChIP-Seq(GSE24685)/Homer	1e-08	-18.52	0.0073	0.0042
Tcf3(HMG)/mES-Tcf3-ChIP-Seq(GSE11724)/Homer	1e-07	-17.39	0.0324	0.0255
Fosl2(bZIP)/3T3L1-Fosl2-ChIP-Seq(GSE56872)/Homer	1e-07	-16.21	0.028	0.0218
JunB(bZIP)/DendriticCells-Junb-ChIP-Seq(GSE36099)/Homer	1e-06	-15.86	0.0588	0.0499
Tbx20(T-box)/Heart-Tbx20-ChIP-Seq(GSE29636)/Homer	1e-06	-14.91	0.0197	0.0148
Fra2(bZIP)/Striatum-Fra2-ChIP-Seq(GSE43429)/Homer	1e-06	-14.8	0.0482	0.0405
Lhx3(Homeobox)/Neuron-Lhx3-ChIP-Seq(GSE31456)/Homer	1e-06	-14.46	0.3053	0.288
ZFX(Zf)/mES-Zfx-ChIP-Seq(GSE11431)/Homer	1e-06	-14.3	0.0641	0.0553
NFkB-p65-Rel(RHD)/ThioMac-LPS-Expression(GSE23622)/Homer	1e-06	-14.12	0.0063	0.0037
Hand2(bHLH)/Mesoderm-Hand2-ChIP-Seq(GSE61475)/Homer	1e-06	-13.88	0.0398	0.0329
Atoh1(bHLH)/Cerebellum-Atoh1-ChIP-Seq(GSE22111)/Homer	1e-06	-13.88	0.0784	0.0688
Bach2(bZIP)/OCILy7-Bach2-ChIP-Seq(GSE44420)/Homer	1e-05	-13.7	0.0168	0.0125
Smad3(MAD)/NPC-Smad3-ChIP-Seq(GSE36673)/Homer	1e-05	-13.27	0.2521	0.2367
BATF(bZIP)/Th17-BATF-ChIP-Seq(GSE39756)/Homer	1e-05	-13.24	0.0729	0.0639
Tgif2(Homeobox)/mES-Tgif2-ChIP-Seq(GSE55404)/Homer	1e-05	-12.82	0.382	0.365
Unknown-ESC-element(?)/mES-Nanog-ChIP-Seq(GSE11724)/Homer	1e-05	-12.64	0.0286	0.0232
Six2(Homeobox)/NephronProgenitor-Six2-ChIP-Seq(GSE39837)/Homer	1e-05	-12.23	0.1307	0.1194
ZNF467(Zf)/HEK293-ZNF467.GFP-ChIP-Seq(GSE58341)/Homer	1e-05	-11.72	0.0295	0.0242
Atf3(bZIP)/GBM-ATF3-ChIP-Seq(GSE33912)/Homer	0.0001	-11.45	0.0722	0.064
Tcf4(HMG)/Hct116-Tcf4-ChIP-Seq(SRA012054)/Homer	0.0001	-11.43	0.06	0.0525
Fra1(bZIP)/BT549-Fra1-ChIP-Seq(GSE46166)/Homer	0.0001	-11.4	0.0613	0.0537
HRE(HSF)/HepG2-HSF1-ChIP-Seq(GSE31477)/Homer	0.0001	-11.11	0.0097	0.0068
MafA(bZIP)/Islet-MafA-ChIP-Seq(GSE30298)/Homer	0.0001	-10.98	0.0626	0.0551
NeuroG2(bHLH)/Fibroblast-NeuroG2-ChIP-Seq(GSE75910)/Homer	0.0001	-10.85	0.1399	0.1291
Rbpj1(?)/Panc1-Rbpj1-ChIP-Seq(GSE47459)/Homer	0.0001	-10.56	0.1248	0.1147
ETS:RUNX(ETS,Runt)/Jurkat-RUNX1-ChIP-Seq(GSE17954)/Homer	0.0001	-10.5	0.0055	0.0035
MYB(HTH)/ERMYB-Myb-ChIPSeq(GSE22095)/Homer	0.0001	-10.38	0.2012	0.1889
Tcfcp2l1(CP2)/mES-Tcfcp2l1-ChIP-Seq(GSE11431)/Homer	0.0001	-10.23	0.0099	0.0071
HIF-1b(HLH)/T47D-HIF1b-ChIP-Seq(GSE59937)/Homer	0.0001	-10.08	0.0814	0.0734
TCFL2(HMG)/K562-TCF7L2-ChIP-Seq(GSE29196)/Homer	0.001	-8.928	0.0102	0.0076
ZNF264(Zf)/HEK293-ZNF264.GFP-ChIP-Seq(GSE58341)/Homer	0.001	-8.917	0.0472	0.0414
PAX6(Paired,Homeobox)/Forebrain-Pax6-ChIP-Seq(GSE66961)/Homer	0.001	-8.742	0.0102	0.0076
RAR:RXR(NR),DR5/ES-RAR-ChIP-Seq(GSE56893)/Homer	0.001	-8.625	0.002	0.001
p73(p53)/Trachea-p73-ChIP-Seq(PRJNA310161)/Homer	0.001	-8.279	0.005	0.0033
RBPJ:Ebox(?,bHLH)/Panc1-Rbpj1-ChIP-Seq(GSE47459)/Homer	0.001	-8.009	0.0197	0.0162
Smad2(MAD)/ES-SMAD2-ChIP-Seq(GSE29422)/Homer	0.001	-7.983	0.105	0.0971
NeuroD1(bHLH)/Islet-NeuroD1-ChIP-Seq(GSE30298)/Homer	0.001	-7.635	0.0594	0.0536
Ptf1a(bHLH)/Panc1-Ptf1a-ChIP-Seq(GSE47459)/Homer	0.001	-7.538	0.1965	0.1865
Nanog(Homeobox)/mES-Nanog-ChIP-Seq(GSE11724)/Homer	0.001	-7.528	0.5227	0.51
ETS:E-box(ETS,bHLH)/HPC7-Scl-ChIP-Seq(GSE22178)/Homer	0.001	-7.434	0.0078	0.0058
Arnt:Ahr(bHLH)/MCF7-Arnt-ChIP-Seq(Lo_et_al.)/Homer	0.001	-7.27	0.0379	0.0334
MafK(bZIP)/C2C12-MafK-ChIP-Seq(GSE36030)/Homer	0.001	-7.205	0.0127	0.0101
RAR:RXR(NR),DR5/ES-RAR-ChIP-Seq(GSE56893)/Homer	0.01	-6.76	0.0088	0.0068
Zic3(Zf)/mES-Zic3-ChIP-Seq(GSE37889)/Homer	0.01	-6.758	0.0179	0.015
Phox2a(Homeobox)/Neuron-Phox2a-ChIP-Seq(GSE31456)/Homer	0.01	-6.719	0.0911	0.0844
Nkx3.1(Homeobox)/LNCaP-Nkx3.1-ChIP-Seq(GSE28264)/Homer	0.01	-6.526	0.2868	0.2764
AP-1(bZIP)/ThioMac-PU.1-ChIP-Seq(GSE21512)/Homer	0.01	-6.493	0.0761	0.0701
HNF6(Homeobox)/Liver-Hnf6-ChIP-Seq(ERP000394)/Homer	0.01	-6.422	0.0925	0.086
E-box(bHLH)/Promoter/Homer	0.01	-6.236	0.0025	0.0015
TFE3(bHLH)/MEF-TFE3-ChIP-Seq(GSE75757)/Homer	0.01	-6.226	0.0047	0.0033
p53(p53)/Saos-p53-ChIP-Seq(GSE15780)/Homer	0.01	-6.169	0.0094	0.0074
p53(p53)/Saos-p53-ChIP-Seq/Homer	0.01	-6.169	0.0094	0.0074
STAT5(Stat)/mCD4+-Stat5-ChIP-Seq(GSE12346)/Homer	0.01	-6.107	0.0404	0.0362
ZNF528(Zf)/HEK293-ZNF528.GFP-ChIP-Seq(GSE58341)/Homer	0.01	-6.051	0.0008	0.0003
Smad4(MAD)/ESC-SMAD4-ChIP-Seq(GSE29422)/Homer	0.01	-6.032	0.1036	0.097
Rfx1(HTH)/NPC-H3K4me1-ChIP-Seq(GSE16256)/Homer	0.01	-5.979	0.0133	0.011
ZNF322(Zf)/HEK293-ZNF322.GFP-ChIP-Seq(GSE58341)/Homer	0.01	-5.848	0.015	0.0126
MITF(bHLH)/MastCells-MITF-ChIP-Seq(GSE48085)/Homer	0.01	-5.587	0.0701	0.0649
SpiB(ETS)/OCILY3-SPIB-ChIP-Seq(GSE56857)/Homer	0.01	-5.06	0.0244	0.0215
PAX5(Paired,Homeobox)/GM12878-PAX5-ChIP-Seq(GSE32465)/Homer	0.01	-4.807	0.0203	0.0178
RARg(NR)/ES-RARg-ChIP-Seq(GSE30538)/Homer	0.01	-4.657	0.0025	0.0017
Pax8(Paired,Homeobox)/Thyroid-Pax8-ChIP-Seq(GSE26938)/Homer	0.1	-4.569	0.0169	0.0147
Pdx1(Homeobox)/Islet-Pdx1-ChIP-Seq(SRA008281)/Homer	0.1	-4.546	0.1571	0.1507
Zfp281(Zf)/ES-Zfp281-ChIP-Seq(GSE81042)/Homer	0.1	-4.541	0.0035	0.0026
Lhx2(Homeobox)/HFSC-Lhx2-ChIP-Seq(GSE48068)/Homer	0.1	-4.504	0.1889	0.182
Nkx6.1(Homeobox)/Islet-Nkx6.1-ChIP-Seq(GSE40975)/Homer	0.1	-4.391	0.4659	0.4572
ZNF711(Zf)/SHSY5Y-ZNF711-ChIP-Seq(GSE20673)/Homer	0.1	-4.273	0.0851	0.0804
REST-NRSF(Zf)/Jurkat-NRSF-ChIP-Seq/Homer	0.1	-4.193	0.0002	0.0001
X-box(HTH)/NPC-H3K4me1-ChIP-Seq(GSE16256)/Homer	0.1	-4.042	0.0082	0.0068
ZBTB12(Zf)/HEK293-ZBTB12.GFP-ChIP-Seq(GSE58341)/Homer	0.1	-3.848	0.0321	0.0293
NFY(CCAAT)/Promoter/Homer	0.1	-3.687	0.0759	0.0719
Oct4:Sox17(POU,Homeobox,HMG)/F9-Sox17-ChIP-Seq(GSE44553)/Homer	0.1	-3.539	0.0282	0.0258
DMRT1(DM)/Testis-DMRT1-ChIP-Seq(GSE64892)/Homer	0.1	-3.483	0.0414	0.0386
NF-E2(bZIP)/K562-NFE2-ChIP-Seq(GSE31477)/Homer	0.1	-3.316	0.0043	0.0035
Rfx5(HTH)/GM12878-Rfx5-ChIP-Seq(GSE31477)/Homer	0.1	-3.308	0.0267	0.0245
Brachyury(T-box)/Mesoendoderm-Brachyury-ChIP-exo(GSE54963)/Homer	0.1	-3.292	0.0311	0.0288
Rfx2(HTH)/LoVo-RFX2-ChIP-Seq(GSE49402)/Homer	0.1	-3.196	0.004	0.0032
Tbox:Smad(T-box,MAD)/ESCd5-Smad2_3-ChIP-Seq(GSE29422)/Homer	0.1	-3.141	0.0139	0.0124
RFX(HTH)/K562-RFX3-ChIP-Seq(SRA012198)/Homer	0.1	-2.993	0.0034	0.0027
Barx1(Homeobox)/Stomach-Barx1.3xFlag-ChIP-Seq(GSE69483)/Homer	0.1	-2.937	0.0934	0.0897
CArG(MADS)/PUER-Srf-ChIP-Seq(Sullivan_et_al.)/Homer	0.1	-2.579	0.0354	0.0334
ZNF669(Zf)/HEK293-ZNF669.GFP-ChIP-Seq(GSE58341)/Homer	0.1	-2.577	0.0025	0.002
Bach1(bZIP)/K562-Bach1-ChIP-Seq(GSE31477)/Homer	0.1	-2.446	0.0054	0.0047
PAX3:FKHR-fusion(Paired,Homeobox)/Rh4-PAX3:FKHR-ChIP-Seq(GSE19063)/Homer	0.1	-2.419	0.0269	0.0252
Lhx1(Homeobox)/EmbryoCarcinoma-Lhx1-ChIP-Seq(GSE70957)/Homer	0.1	-2.414	0.2086	0.2044
HEB(bHLH)/mES-Heb-ChIP-Seq(GSE53233)/Homer	0.1	-2.358	0.1213	0.118
Maz(Zf)/HepG2-Maz-ChIP-Seq(GSE31477)/Homer	0.1	-2.356	0.0259	0.0243
Max(bHLH)/K562-Max-ChIP-Seq(GSE31477)/Homer	1	-2.214	0.0429	0.041
Zfp809(Zf)/ES-Zfp809-ChIP-Seq(GSE70799)/Homer	1	-2.187	0.0045	0.0039
NPAS(bHLH)/Liver-NPAS-ChIP-Seq(GSE39860)/Homer	1	-2.143	0.1427	0.1395
n-Myc(bHLH)/mES-nMyc-ChIP-Seq(GSE11431)/Homer	1	-2.101	0.0341	0.0325
USF1(bHLH)/GM12878-Usf1-ChIP-Seq(GSE32465)/Homer	1	-2.021	0.0223	0.021
DMRT6(DM)/Testis-DMRT6-ChIP-Seq(GSE60440)/Homer	1	-1.961	0.031	0.0295
c-Myc(bHLH)/LNCAP-cMyc-ChIP-Seq(Unpublished)/Homer	1	-1.797	0.015	0.0141
GFY-Staf(?,Zf)/Promoter/Homer	1	-1.749	0.0017	0.0015
PU.1:IRF8(ETS:IRF)/pDC-Irf8-ChIP-Seq(GSE66899)/Homer	1	-1.63	0.018	0.0172
CTCF-SatelliteElement(Zf?)/CD4+-CTCF-ChIP-Seq(Barski_et_al.)/Homer	1	-1.546	0.001	0.0008
Tgif1(Homeobox)/mES-Tgif1-ChIP-Seq(GSE55404)/Homer	1	-1.442	0.3547	0.3521
E2F4(E2F)/K562-E2F4-ChIP-Seq(GSE31477)/Homer	1	-1.406	0.0069	0.0065
Pax7(Paired,Homeobox),long/Myoblast-Pax7-ChIP-Seq(GSE25064)/Homer	1	-1.398	0.0052	0.0049
ZBTB18(Zf)/HEK293-ZBTB18.GFP-ChIP-Seq(GSE58341)/Homer	1	-1.335	0.0359	0.035
RORgt(NR)/EL4-RORgt.Flag-ChIP-Seq(GSE56019)/Homer	1	-1.278	0.0113	0.0108
Otx2(Homeobox)/EpiLC-Otx2-ChIP-Seq(GSE56098)/Homer	1	-1.241	0.1172	0.1158
OCT:OCT(POU,Homeobox)/NPC-Brn1-ChIP-Seq(GSE35496)/Homer	1	-1.216	0.0013	0.0011
Znf263(Zf)/K562-Znf263-ChIP-Seq(GSE31477)/Homer	1	-1.133	0.0852	0.0842
HRE(HSF)/Striatum-HSF1-ChIP-Seq(GSE38000)/Homer	1	-1.117	0.0185	0.018
Hoxb4(Homeobox)/ES-Hoxb4-ChIP-Seq(GSE34014)/Homer	1	-1.054	0.0248	0.0244
Isl1(Homeobox)/Neuron-Isl1-ChIP-Seq(GSE31456)/Homer	1	-1.011	0.2826	0.2814
EBNA1(EBV-virus)/Raji-EBNA1-ChIP-Seq(GSE30709)/Homer	1	-1.001	0.0006	0.0005
NFkB-p65(RHD)/GM12787-p65-ChIP-Seq(GSE19485)/Homer	1	-0.9482	0.0298	0.0294
THRa(NR)/C17.2-THRa-ChIP-Seq(GSE38347)/Homer	1	-0.9301	0.027	0.0267
Reverb(NR),DR2/RAW-Reverba.biotin-ChIP-Seq(GSE45914)/Homer	1	-0.9275	0.0056	0.0054
Twist(bHLH)/HMLE-TWIST1-ChIP-Seq(Chang_et_al)/Homer	1	-0.9146	0.0058	0.0057
E2F(E2F)/Hela-CellCycle-Expression/Homer	1	-0.8659	0.0005	0.0004
DUX4(Homeobox)/Myoblasts-DUX4.V5-ChIP-Seq(GSE75791)/Homer	1	-0.827	0.0079	0.0078
Prop1(Homeobox)/GHFT1-PROP1.biotin-ChIP-Seq(GSE77302)/Homer	1	-0.8254	0.1394	0.1389
Egr2(Zf)/Thymocytes-Egr2-ChIP-Seq(GSE34254)/Homer	1	-0.7993	0.0028	0.0027
p53(p53)/mES-cMyc-ChIP-Seq(GSE11431)/Homer	1	-0.7907	0.0008	0.0008
ZFP3(Zf)/HEK293-ZFP3.GFP-ChIP-Seq(GSE58341)/Homer	1	-0.7591	0.0002	0.0002
Pitx1:Ebox(Homeobox,bHLH)/Hindlimb-Pitx1-ChIP-Seq(GSE41591)/Homer	1	-0.7342	0.033	0.0329
ZNF317(Zf)/HEK293-ZNF317.GFP-ChIP-Seq(GSE58341)/Homer	1	-0.6323	0.0065	0.0065
IRF:BATF(IRF:bZIP)/pDC-Irf8-ChIP-Seq(GSE66899)/Homer	1	-0.5844	0.0143	0.0145
PBX1(Homeobox)/MCF7-PBX1-ChIP-Seq(GSE28007)/Homer	1	-0.5551	0.0036	0.0037
c-Myc(bHLH)/mES-cMyc-ChIP-Seq(GSE11431)/Homer	1	-0.5548	0.0241	0.0243
STAT6(Stat)/Macrophage-Stat6-ChIP-Seq(GSE38377)/Homer	1	-0.5482	0.0614	0.0618
IRF4(IRF)/GM12878-IRF4-ChIP-Seq(GSE32465)/Homer	1	-0.5201	0.0483	0.0487
BMAL1(bHLH)/Liver-Bmal1-ChIP-Seq(GSE39860)/Homer	1	-0.505	0.1554	0.1562
FXR(NR),IR1/Liver-FXR-ChIP-Seq(Chong_et_al.)/Homer	1	-0.5044	0.0215	0.0218
ZEB1(Zf)/PDAC-ZEB1-ChIP-Seq(GSE64557)/Homer	1	-0.4961	0.1317	0.1324
bHLHE40(bHLH)/HepG2-BHLHE40-ChIP-Seq(GSE31477)/Homer	1	-0.4701	0.0115	0.0118
PAX5(Paired,Homeobox),condensed/GM12878-PAX5-ChIP-Seq(GSE32465)/Homer	1	-0.4063	0.0046	0.0048
Nrf2(bZIP)/Lymphoblast-Nrf2-ChIP-Seq(GSE37589)/Homer	1	-0.3946	0.0033	0.0035
ZNF382(Zf)/HEK293-ZNF382.GFP-ChIP-Seq(GSE58341)/Homer	1	-0.388	0.0029	0.0031
Usf2(bHLH)/C2C12-Usf2-ChIP-Seq(GSE36030)/Homer	1	-0.3699	0.02	0.0205
T1ISRE(IRF)/ThioMac-Ifnb-Expression/Homer	1	-0.3674	0.0011	0.0012
E2F7(E2F)/Hela-E2F7-ChIP-Seq(GSE32673)/Homer	1	-0.3516	0.0009	0.001
OCT:OCT(POU,Homeobox,IR1)/NPC-Brn2-ChIP-Seq(GSE35496)/Homer	1	-0.3291	0.0021	0.0023
MafF(bZIP)/HepG2-MafF-ChIP-Seq(GSE31477)/Homer	1	-0.3221	0.0469	0.0478
CTCF(Zf)/CD4+-CTCF-ChIP-Seq(Barski_et_al.)/Homer	1	-0.3188	0.0029	0.0031
NFkB-p50,p52(RHD)/Monocyte-p50-ChIP-Chip(Schreiber_et_al.)/Homer	1	-0.2977	0.0022	0.0025
Sp5(Zf)/mES-Sp5.Flag-ChIP-Seq(GSE72989)/Homer	1	-0.2923	0.0189	0.0196
ZNF165(Zf)/WHIM12-ZNF165-ChIP-Seq(GSE65937)/Homer	1	-0.27	0.0023	0.0026
E2F6(E2F)/Hela-E2F6-ChIP-Seq(GSE31477)/Homer	1	-0.2627	0.0096	0.0102
NPAS2(bHLH)/Liver-NPAS2-ChIP-Seq(GSE39860)/Homer	1	-0.2325	0.0803	0.082
E2A(bHLH)/proBcell-E2A-ChIP-Seq(GSE21978)/Homer	1	-0.2324	0.0871	0.0889
Egr1(Zf)/K562-Egr1-ChIP-Seq(GSE32465)/Homer	1	-0.2118	0.0165	0.0174
ZBTB33(Zf)/GM12878-ZBTB33-ChIP-Seq(GSE32465)/Homer	1	-0.1795	0.0002	0.0003
NRF1(NRF)/MCF7-NRF1-ChIP-Seq(Unpublished)/Homer	1	-0.1525	0.0002	0.0004
ZNF41(Zf)/HEK293-ZNF41.GFP-ChIP-Seq(GSE58341)/Homer	1	-0.1481	0.0023	0.0028
GFX(?)/Promoter/Homer	1	-0.1383	0.0001	0.0002
ZNF692(Zf)/HEK293-ZNF692.GFP-ChIP-Seq(GSE58341)/Homer	1	-0.1328	0.0024	0.0029
JunD(bZIP)/K562-JunD-ChIP-Seq/Homer	1	-0.1194	0.0045	0.0051
PRDM9(Zf)/Testis-DMC1-ChIP-Seq(GSE35498)/Homer	1	-0.08654	0.0271	0.0288
ZSCAN22(Zf)/HEK293-ZSCAN22.GFP-ChIP-Seq(GSE58341)/Homer	1	-0.08197	0.0016	0.0021
PRDM14(Zf)/H1-PRDM14-ChIP-Seq(GSE22767)/Homer	1	-0.07928	0.0214	0.023
ZNF143|STAF(Zf)/CUTLL-ZNF143-ChIP-Seq(GSE29600)/Homer	1	-0.0786	0.0121	0.0133
ZNF136(Zf)/HEK293-ZNF136.GFP-ChIP-Seq(GSE58341)/Homer	1	-0.0715	0.0137	0.015
E2F1(E2F)/Hela-E2F1-ChIP-Seq(GSE22478)/Homer	1	-0.0662	0.0023	0.003
Meis1(Homeobox)/MastCells-Meis1-ChIP-Seq(GSE48085)/Homer	1	-0.06437	0.1311	0.1351
IRF8(IRF)/BMDM-IRF8-ChIP-Seq(GSE77884)/Homer	1	-0.06385	0.0322	0.0343
E2F3(E2F)/MEF-E2F3-ChIP-Seq(GSE71376)/Homer	1	-0.05857	0.011	0.0123
CLOCK(bHLH)/Liver-Clock-ChIP-Seq(GSE39860)/Homer	1	-0.05448	0.0291	0.0312
BORIS(Zf)/K562-CTCFL-ChIP-Seq(GSE32465)/Homer	1	-0.04789	0.0023	0.003
CRX(Homeobox)/Retina-Crx-ChIP-Seq(GSE20012)/Homer	1	-0.03791	0.3451	0.3517
Pknox1(Homeobox)/ES-Prep1-ChIP-Seq(GSE63282)/Homer	1	-0.03446	0.0131	0.0147
CRE(bZIP)/Promoter/Homer	1	-0.02883	0.0067	0.008
ZNF16(Zf)/HEK293-ZNF16.GFP-ChIP-Seq(GSE58341)/Homer	1	-0.02869	0.0001	0.0002
HLF(bZIP)/HSC-HLF.Flag-ChIP-Seq(GSE69817)/Homer	1	-0.02728	0.1435	0.1487
GLI3(Zf)/Limb-GLI3-ChIP-Chip(GSE11077)/Homer	1	-0.02684	0.0023	0.0031
IRF2(IRF)/Erythroblas-IRF2-ChIP-Seq(GSE36985)/Homer	1	-0.02355	0.01	0.0117
EKLF(Zf)/Erythrocyte-Klf1-ChIP-Seq(GSE20478)/Homer	1	-0.02267	0.0062	0.0075
KLF6(Zf)/PDAC-KLF6-ChIP-Seq(GSE64557)/Homer	1	-0.02241	0.0238	0.0263
ZNF415(Zf)/HEK293-ZNF415.GFP-ChIP-Seq(GSE58341)/Homer	1	-0.021	0.0209	0.0232
ZNF416(Zf)/HEK293-ZNF416.GFP-ChIP-Seq(GSE58341)/Homer	1	-0.01869	0.0896	0.0942
CEBP(bZIP)/ThioMac-CEBPb-ChIP-Seq(GSE21512)/Homer	1	-0.01471	0.1029	0.1081
HOXA2(Homeobox)/mES-Hoxa2-ChIP-Seq(Donaldson_et_al.)/Homer	1	-0.011	0.0103	0.0122
Mef2d(MADS)/Retina-Mef2d-ChIP-Seq(GSE61391)/Homer	1	-0.008968	0.0274	0.0305
Gfi1b(Zf)/HPC7-Gfi1b-ChIP-Seq(GSE22178)/Homer	1	-0.008089	0.0713	0.0762
Atf2(bZIP)/3T3L1-Atf2-ChIP-Seq(GSE56872)/Homer	1	-0.008001	0.0205	0.0233
GFY(?)/Promoter/Homer	1	-0.00649	0.0023	0.0033
ISRE(IRF)/ThioMac-LPS-Expression(GSE23622)/Homer	1	-0.005509	0.0058	0.0075
STAT6(Stat)/CD4-Stat6-ChIP-Seq(GSE22104)/Homer	1	-0.004052	0.0582	0.0632
ZNF519(Zf)/HEK293-ZNF519.GFP-ChIP-Seq(GSE58341)/Homer	1	-0.003888	0.0032	0.0045
Mouse_Recombination_Hotspot(Zf)/Testis-DMC1-ChIP-Seq(GSE24438)/Homer	1	-0.003574	0.0066	0.0084
Pbx3(Homeobox)/GM12878-PBX3-ChIP-Seq(GSE32465)/Homer	1	-0.003404	0.0127	0.0152
KLF5(Zf)/LoVo-KLF5-ChIP-Seq(GSE49402)/Homer	1	-0.002582	0.0318	0.0357
Eomes(T-box)/H9-Eomes-ChIP-Seq(GSE26097)/Homer	1	-0.001663	0.2648	0.2749
Ronin(THAP)/ES-Thap11-ChIP-Seq(GSE51522)/Homer	1	-0.00106	0.0001	0.0006
CEBP:CEBP(bZIP)/MEF-Chop-ChIP-Seq(GSE35681)/Homer	1	-0.001025	0.0193	0.0228
NRF(NRF)/Promoter/Homer	1	-0.000941	0.0018	0.003
OCT4-SOX2-TCF-NANOG(POU,Homeobox,HMG)/mES-Oct4-ChIP-Seq(GSE11431)/Homer	1	-0.000804	0.0316	0.0361
c-Jun-CRE(bZIP)/K562-cJun-ChIP-Seq(GSE31477)/Homer	1	-0.000704	0.0211	0.0248
LXRE(NR),DR4/RAW-LXRb.biotin-ChIP-Seq(GSE21512)/Homer	1	-0.000633	0.0059	0.008
Klf9(Zf)/GBM-Klf9-ChIP-Seq(GSE62211)/Homer	1	-0.000539	0.0049	0.0068
Oct2(POU,Homeobox)/Bcell-Oct2-ChIP-Seq(GSE21512)/Homer	1	-0.000302	0.0525	0.0587
NFAT:AP1(RHD,bZIP)/Jurkat-NFATC1-ChIP-Seq(Jolma_et_al.)/Homer	1	-0.000208	0.0158	0.0194
PRDM1(Zf)/Hela-PRDM1-ChIP-Seq(GSE31477)/Homer	1	-0.0002	0.0572	0.0638
IRF1(IRF)/PBMC-IRF1-ChIP-Seq(GSE43036)/Homer	1	-0.00018	0.0137	0.0171
Oct4(POU,Homeobox)/mES-Oct4-ChIP-Seq(GSE11431)/Homer	1	-0.000178	0.0787	0.0864
KLF3(Zf)/MEF-Klf3-ChIP-Seq(GSE44748)/Homer	1	-9.5e-05	0.0076	0.0104
Sp1(Zf)/Promoter/Homer	1	-7.7e-05	0.0005	0.0015
Klf4(Zf)/mES-Klf4-ChIP-Seq(GSE11431)/Homer	1	-2e-05	0.0078	0.0109
Pax7(Paired,Homeobox),longest/Myoblast-Pax7-ChIP-Seq(GSE25064)/Homer	1	-1.1e-05	0.0038	0.0062
bZIP:IRF(bZIP,IRF)/Th17-BatF-ChIP-Seq(GSE39756)/Homer	1	-1e-05	0.0529	0.0606
Atf7(bZIP)/3T3L1-Atf7-ChIP-Seq(GSE56872)/Homer	1	-9e-06	0.0328	0.0391
Nkx2.5(Homeobox)/HL1-Nkx2.5.biotin-ChIP-Seq(GSE21529)/Homer	1	-7e-06	0.2232	0.2374
Chop(bZIP)/MEF-Chop-ChIP-Seq(GSE35681)/Homer	1	-5e-06	0.023	0.0285
Pax7(Paired,Homeobox)/Myoblast-Pax7-ChIP-Seq(GSE25064)/Homer	1	-5e-06	0.0135	0.0179
RUNX-AML(Runt)/CD4+-PolII-ChIP-Seq(Barski_et_al.)/Homer	1	-2e-06	0.0571	0.0657
Pit1(Homeobox)/GCrat-Pit1-ChIP-Seq(GSE58009)/Homer	1	-2e-06	0.1881	0.2022
KLF14(Zf)/HEK293-KLF14.GFP-ChIP-Seq(GSE58341)/Homer	1	-2e-06	0.0402	0.0477
PU.1-IRF(ETS:IRF)/Bcell-PU.1-ChIP-Seq(GSE21512)/Homer	1	-1e-06	0.1199	0.1324
Cux2(Homeobox)/Liver-Cux2-ChIP-Seq(GSE35985)/Homer	1	0	0.0632	0.073
GSC(Homeobox)/FrogEmbryos-GSC-ChIP-Seq(DRA000576)/Homer	1	0	0.1913	0.2068
RUNX(Runt)/HPC7-Runx1-ChIP-Seq(GSE22178)/Homer	1	0	0.0543	0.0634
CEBP:AP1(bZIP)/ThioMac-CEBPb-ChIP-Seq(GSE21512)/Homer	1	0	0.0932	0.1048
Pitx1(Homeobox)/Chicken-Pitx1-ChIP-Seq(GSE38910)/Homer	1	0	0.5497	0.5688
E2A(bHLH),near_PU.1/Bcell-PU.1-ChIP-Seq(GSE21512)/Homer	1	0	0.0809	0.0919
Pit1+1bp(Homeobox)/GCrat-Pit1-ChIP-Seq(GSE58009)/Homer	1	0	0.0601	0.0699
Slug(Zf)/Mesoderm-Snai2-ChIP-Seq(GSE61475)/Homer	1	0	0.0238	0.0306
Atf1(bZIP)/K562-ATF1-ChIP-Seq(GSE31477)/Homer	1	0	0.0549	0.065
Tbr1(T-box)/Cortex-Tbr1-ChIP-Seq(GSE71384)/Homer	1	0	0.162	0.1778
Brn2(POU,Homeobox)/NPC-Brn2-ChIP-Seq(GSE35496)/Homer	1	0	0.0133	0.0187
YY1(Zf)/Promoter/Homer	1	0	0.001	0.0029
Brn1(POU,Homeobox)/NPC-Brn1-ChIP-Seq(GSE35496)/Homer	1	0	0.0442	0.0534
IRF3(IRF)/BMDM-Irf3-ChIP-Seq(GSE67343)/Homer	1	0	0.0371	0.0457
Atf4(bZIP)/MEF-Atf4-ChIP-Seq(GSE35681)/Homer	1	0	0.0312	0.0393
RUNX1(Runt)/Jurkat-RUNX1-ChIP-Seq(GSE29180)/Homer	1	0	0.0875	0.1007
Oct6(POU,Homeobox)/NPC-Pou3f1-ChIP-Seq(GSE35496)/Homer	1	0	0.0584	0.0705
Srebp1a(bHLH)/HepG2-Srebp1a-ChIP-Seq(GSE31477)/Homer	1	0	0.0106	0.0165
NFAT(RHD)/Jurkat-NFATC1-ChIP-Seq(Jolma_et_al.)/Homer	1	0	0.0986	0.1148
RUNX2(Runt)/PCa-RUNX2-ChIP-Seq(GSE33889)/Homer	1	0	0.0685	0.0829
Mef2b(MADS)/HEK293-Mef2b.V5-ChIP-Seq(GSE67450)/Homer	1	0	0.1258	0.1446
Nkx2.1(Homeobox)/LungAC-Nkx2.1-ChIP-Seq(GSE43252)/Homer	1	0	0.2727	0.2978
Srebp2(bHLH)/HepG2-Srebp2-ChIP-Seq(GSE31477)/Homer	1	0	0.0054	0.0105
KLF10(Zf)/HEK293-KLF10.GFP-ChIP-Seq(GSE58341)/Homer	1	0	0.0231	0.0329
Mef2c(MADS)/GM12878-Mef2c-ChIP-Seq(GSE32465)/Homer	1	0	0.0691	0.0849
Nkx2.2(Homeobox)/NPC-Nkx2.2-ChIP-Seq(GSE61673)/Homer	1	0	0.1698	0.1925
Bapx1(Homeobox)/VertebralCol-Bapx1-ChIP-Seq(GSE36672)/Homer	1	0	0.2206	0.2587
CHR(?)/Hela-CellCycle-Expression/Homer	1	0	0.0777	0.0966
LRF(Zf)/Erythroblasts-ZBTB7A-ChIP-Seq(GSE74977)/Homer	1	0	0.0215	0.0518
Mef2a(MADS)/HL1-Mef2a.biotin-ChIP-Seq(GSE21529)/Homer	1	0	0.053	0.0701
OCT:OCT(POU,Homeobox)/NPC-OCT6-ChIP-Seq(GSE43916)/Homer	1	0	0.013	0.034
OCT:OCT-short(POU,Homeobox)/NPC-OCT6-ChIP-Seq(GSE43916)/Homer	1	0	0.108	0.1321
Tbet(T-box)/CD8-Tbet-ChIP-Seq(GSE33802)/Homer	1	0	0.1011	0.1304
Tbx5(T-box)/HL1-Tbx5.biotin-ChIP-Seq(GSE21529)/Homer	1	0	0.259	0.2987

## Sheet: Sheet2
VCaP,GR, ENZ-UN sites
Total Target Sequences = 1824, Total Background Sequences = 47065
Motif Name	P-value	Log P-value	% of Target Sequences with Motif	% of Background Sequences with Motif
FOXM1(Forkhead)/MCF7-FOXM1-ChIP-Seq(GSE72977)/Homer	1e-207	-478.9	0.492	0.1758
FOXA1(Forkhead)/LNCAP-FOXA1-ChIP-Seq(GSE27824)/Homer	1e-196	-453.1	0.5354	0.2141
FOXA1(Forkhead)/MCF7-FOXA1-ChIP-Seq(GSE26831)/Homer	1e-191	-440.1	0.4866	0.182
Foxa2(Forkhead)/Liver-Foxa2-ChIP-Seq(GSE25694)/Homer	1e-186	-430.5	0.3867	0.1188
Fox:Ebox(Forkhead,bHLH)/Panc1-Foxa2-ChIP-Seq(GSE47459)/Homer	1e-175	-404.6	0.3758	0.1178
HOXB13(Homeobox)/ProstateTumor-HOXB13-ChIP-Seq(GSE56288)/Homer	1e-138	-318.8	0.4449	0.1875
Foxa3(Forkhead)/Liver-Foxa3-ChIP-Seq(GSE77670)/Homer	1e-131	-302	0.2172	0.0511
HOXD13(Homeobox)/Chicken-Hoxd13-ChIP-Seq(GSE38910)/Homer	1e-106	-244.8	0.4553	0.2224
Gata6(Zf)/HUG1N-GATA6-ChIP-Seq(GSE51936)/Homer	1e-93	-215	0.316	0.13
Gata2(Zf)/K562-GATA2-ChIP-Seq(GSE18829)/Homer	1e-91	-211.4	0.2463	0.0859
Gata1(Zf)/K562-GATA1-ChIP-Seq(GSE18829)/Homer	1e-85	-196.7	0.2205	0.0743
Gata4(Zf)/Heart-Gata4-ChIP-Seq(GSE35151)/Homer	1e-82	-190.4	0.3187	0.1407
CDX4(Homeobox)/ZebrafishEmbryos-Cdx4.Myc-ChIP-Seq(GSE48254)/Homer	1e-81	-187.7	0.362	0.1735
Unknown(Homeobox)/Limb-p300-ChIP-Seq/Homer	1e-78	-181	0.2852	0.1206
FOXK1(Forkhead)/HEK293-FOXK1-ChIP-Seq(GSE51673)/Homer	1e-78	-180.9	0.3609	0.1756
GATA3(Zf)/iTreg-Gata3-ChIP-Seq(GSE20898)/Homer	1e-77	-178.8	0.4262	0.2282
FoxL2(Forkhead)/Ovary-FoxL2-ChIP-Seq(GSE60858)/Homer	1e-76	-176	0.3406	0.1624
Foxf1(Forkhead)/Lung-Foxf1-ChIP-Seq(GSE77951)/Homer	1e-73	-169.8	0.3659	0.1843
Cdx2(Homeobox)/mES-Cdx2-ChIP-Seq(GSE14586)/Homer	1e-71	-165.2	0.3187	0.1506
Foxo3(Forkhead)/U2OS-Foxo3-ChIP-Seq(E-MTAB-2701)/Homer	1e-69	-160.4	0.2863	0.129
ARE(NR)/LNCAP-AR-ChIP-Seq(GSE27824)/Homer	1e-66	-153.8	0.0867	0.0151
FOXK2(Forkhead)/U2OS-FOXK2-ChIP-Seq(E-MTAB-2204)/Homer	1e-64	-148.9	0.2244	0.0907
FOXP1(Forkhead)/H9-FOXP1-ChIP-Seq(GSE31006)/Homer	1e-61	-142.7	0.1843	0.0673
GRE(NR),IR3/RAW264.7-GRE-ChIP-Seq(Unpublished)/Homer	1e-59	-136.4	0.0916	0.0193
ETV1(ETS)/GIST48-ETV1-ChIP-Seq(GSE22441)/Homer	1e-51	-119.2	0.2139	0.0946
GRE(NR),IR3/A549-GR-ChIP-Seq(GSE32465)/Homer	1e-50	-115.6	0.0581	0.0088
PGR(NR)/EndoStromal-PGR-ChIP-Seq(GSE69539)/Homer	1e-48	-110.9	0.0993	0.0273
PR(NR)/T47D-PR-ChIP-Seq(GSE31130)/Homer	1e-47	-108.8	0.3664	0.2169
GABPA(ETS)/Jurkat-GABPa-ChIP-Seq(GSE17954)/Homer	1e-46	-107.9	0.147	0.0549
ERG(ETS)/VCaP-ERG-ChIP-Seq(GSE14097)/Homer	1e-46	-106.9	0.249	0.125
Etv2(ETS)/ES-ER71-ChIP-Seq(GSE59402)/Homer(0.967)	1e-43	-100.5	0.1695	0.0717
Fli1(ETS)/CD8-FLI-ChIP-Seq(GSE20898)/Homer	1e-43	-100.3	0.1711	0.0729
Foxo1(Forkhead)/RAW-Foxo1-ChIP-Seq(Fan_et_al.)/Homer	1e-39	-91.32	0.3598	0.2228
NF1:FOXA1(CTF,Forkhead)/LNCAP-FOXA1-ChIP-Seq(GSE27824)/Homer	1e-39	-89.81	0.0461	0.0072
ETS1(ETS)/Jurkat-ETS1-ChIP-Seq(GSE17954)/Homer	1e-38	-89.05	0.1657	0.0736
EWS:FLI1-fusion(ETS)/SK_N_MC-EWS:FLI1-ChIP-Seq(SRA014231)/Homer	1e-37	-87.5	0.1135	0.0408
Elk1(ETS)/Hela-Elk1-ChIP-Seq(GSE31477)/Homer	1e-35	-81.24	0.0762	0.0217
NF1-halfsite(CTF)/LNCaP-NF1-ChIP-Seq(Unpublished)/Homer	1e-34	-78.69	0.2381	0.1316
FOXA1:AR(Forkhead,NR)/LNCAP-AR-ChIP-Seq(GSE27824)/Homer	1e-31	-73.57	0.0532	0.0121
EHF(ETS)/LoVo-EHF-ChIP-Seq(GSE49402)/Homer	1e-31	-72.57	0.2178	0.1195
ELF3(ETS)/PDAC-ELF3-ChIP-Seq(GSE64557)/Homer	1e-29	-68.55	0.1503	0.0719
EWS:ERG-fusion(ETS)/CADO_ES1-EWS:ERG-ChIP-Seq(SRA014231)/Homer	1e-29	-66.89	0.1602	0.0797
ELF1(ETS)/Jurkat-ELF1-ChIP-Seq(SRA014231)/Homer	1e-27	-64.39	0.0642	0.0191
Ets1-distal(ETS)/CD4+-PolII-ChIP-Seq(Barski_et_al.)/Homer	1e-27	-63.42	0.0713	0.0232
AR-halfsite(NR)/LNCaP-AR-ChIP-Seq(GSE27824)/Homer	1e-23	-54.12	0.4399	0.3262
ETS(ETS)/Promoter/Homer	1e-20	-47.81	0.0455	0.0132
NF1(CTF)/LNCAP-NF1-ChIP-Seq(Unpublished)/Homer	1e-20	-47.76	0.0598	0.021
GATA(Zf),IR4/iTreg-Gata3-ChIP-Seq(GSE20898)/Homer	1e-20	-47.63	0.0395	0.0102
ELF5(ETS)/T47D-ELF5-ChIP-Seq(GSE30407)/Homer	1e-20	-46.95	0.1267	0.0658
Elk4(ETS)/Hela-Elk4-ChIP-Seq(GSE31477)/Homer	1e-20	-46.71	0.0642	0.0239
HOXA9(Homeobox)/HSC-Hoxa9-ChIP-Seq(GSE33509)/Homer	1e-19	-44.09	0.1887	0.1155
GATA(Zf),IR3/iTreg-Gata3-ChIP-Seq(GSE20898)/Homer	1e-18	-41.95	0.0642	0.0254
SPDEF(ETS)/VCaP-SPDEF-ChIP-Seq(SRA014231)/Homer	1e-17	-39.84	0.1437	0.083
GATA3(Zf),DR4/iTreg-Gata3-ChIP-Seq(GSE20898)/Homer	1e-16	-37.01	0.0406	0.0131
ZNF189(Zf)/HEK293-ZNF189.GFP-ChIP-Seq(GSE58341)/Homer	1e-15	-35.37	0.1163	0.0649
GRHL2(CP2)/HBE-GRHL2-ChIP-Seq(GSE46194)/Homer	1e-13	-30.85	0.0768	0.0386
TATA-Box(TBP)/Promoter/Homer	1e-12	-29.28	0.2359	0.169
Tlx?(NR)/NPC-H3K4me1-ChIP-Seq(GSE16256)/Homer	1e-12	-28.05	0.0466	0.0195
Hoxc9(Homeobox)/Ainv15-Hoxc9-ChIP-Seq(GSE21812)/Homer	1e-10	-25.23	0.1382	0.09
PU.1(ETS)/ThioMac-PU.1-ChIP-Seq(GSE21512)/Homer	1e-09	-21.7	0.0697	0.0387
COUP-TFII(NR)/Artia-Nr2f2-ChIP-Seq(GSE46497)/Homer	1e-08	-20.56	0.1525	0.1067
Esrrb(NR)/mES-Esrrb-ChIP-Seq(GSE11431)/Homer	1e-07	-17.91	0.073	0.0439
GATA3(Zf),DR8/iTreg-Gata3-ChIP-Seq(GSE20898)/Homer	1e-07	-16.64	0.0241	0.0096
THRb(NR)/Liver-NR1A2-ChIP-Seq(GSE52613)/Homer	1e-07	-16.57	0.3823	0.3234
Nr5a2(NR)/Pancreas-LRH1-ChIP-Seq(GSE34295)/Homer	1e-06	-15.86	0.0675	0.0412
STAT4(Stat)/CD4-Stat4-ChIP-Seq(GSE22104)/Homer	1e-06	-15.23	0.1454	0.107
Stat3+il21(Stat)/CD4-Stat3-ChIP-Seq(GSE19198)/Homer	1e-06	-15.13	0.0883	0.0586
STAT1(Stat)/HelaS3-STAT1-ChIP-Seq(GSE12782)/Homer	1e-05	-12.51	0.0549	0.034
SF1(NR)/H295R-Nr5a1-ChIP-Seq(GSE44220)/Homer	1e-05	-12.34	0.0466	0.0277
Nr5a2(NR)/mES-Nr5a2-ChIP-Seq(GSE19019)/Homer	0.0001	-11.49	0.0466	0.0284
Sox9(HMG)/Limb-SOX9-ChIP-Seq(GSE73225)/Homer	0.0001	-11.23	0.1081	0.0799
Sox10(HMG)/SciaticNerve-Sox3-ChIP-Seq(GSE35132)/Homer	0.0001	-11.1	0.2386	0.1985
Hnf1(Homeobox)/Liver-Foxa2-Chip-Seq(GSE25694)/Homer	0.0001	-10.72	0.0428	0.026
Erra(NR)/HepG2-Erra-ChIP-Seq(GSE31477)/Homer	0.0001	-10.63	0.1766	0.1422
Nur77(NR)/K562-NR4A1-ChIP-Seq(GSE31363)/Homer	0.0001	-10.19	0.0329	0.0188
Foxh1(Forkhead)/hESC-FOXH1-ChIP-Seq(GSE29422)/Homer	0.001	-9.05	0.1207	0.0943
BMYB(HTH)/Hela-BMYB-ChIP-Seq(GSE27030)/Homer	0.001	-8.042	0.1925	0.1622
HNF4a(NR),DR1/HepG2-HNF4a-ChIP-Seq(GSE25021)/Homer	0.001	-7.831	0.0466	0.0318
GATA:SCL(Zf,bHLH)/Ter119-SCL-ChIP-Seq(GSE18720)/Homer	0.001	-7.285	0.0181	0.0097
Sox2(HMG)/mES-Sox2-ChIP-Seq(GSE11431)/Homer	0.001	-7.043	0.1284	0.105
Sox4(HMG)/proB-Sox4-ChIP-Seq(GSE50066)/Homer	0.001	-7.028	0.1119	0.0901
STAT5(Stat)/mCD4+-Stat5-ChIP-Seq(GSE12346)/Homer	0.01	-6.787	0.051	0.0366
ZFX(Zf)/mES-Zfx-ChIP-Seq(GSE11431)/Homer	0.01	-6.651	0.0702	0.0534
NFkB-p65-Rel(RHD)/ThioMac-LPS-Expression(GSE23622)/Homer	0.01	-6.649	0.0082	0.0033
AP-2gamma(AP2)/MCF7-TFAP2C-ChIP-Seq(GSE21234)/Homer	0.01	-5.925	0.0395	0.0279
Sox15(HMG)/CPA-Sox15-ChIP-Seq(GSE62909)/Homer	0.01	-5.859	0.1607	0.1377
Sox3(HMG)/NPC-Sox3-ChIP-Seq(GSE33059)/Homer	0.01	-5.442	0.2562	0.2298
Stat3(Stat)/mES-Stat3-ChIP-Seq(GSE11431)/Homer	0.01	-5.397	0.0494	0.0371
Unknown-ESC-element(?)/mES-Nanog-ChIP-Seq(GSE11724)/Homer	0.01	-5.373	0.0324	0.0226
HNF1b(Homeobox)/PDAC-HNF1B-ChIP-Seq(GSE64557)/Homer	0.01	-5.231	0.0417	0.0307
ZNF322(Zf)/HEK293-ZNF322.GFP-ChIP-Seq(GSE58341)/Homer	0.01	-4.675	0.017	0.0107
Zic(Zf)/Cerebellum-ZIC1.2-ChIP-Seq(GSE60731)/Homer	0.01	-4.657	0.0549	0.0431
Prop1(Homeobox)/GHFT1-PROP1.biotin-ChIP-Seq(GSE77302)/Homer	0.01	-4.631	0.164	0.1442
HIF2a(bHLH)/785_O-HIF2a-ChIP-Seq(GSE34871)/Homer	0.1	-4.586	0.0307	0.0221
Oct4:Sox17(POU,Homeobox,HMG)/F9-Sox17-ChIP-Seq(GSE44553)/Homer	0.1	-4.576	0.034	0.0249
ETS:RUNX(ETS,Runt)/Jurkat-RUNX1-ChIP-Seq(GSE17954)/Homer	0.1	-4.544	0.0071	0.0034
p73(p53)/Trachea-p73-ChIP-Seq(PRJNA310161)/Homer	0.1	-4.472	0.0066	0.0031
MyoD(bHLH)/Myotube-MyoD-ChIP-Seq(GSE21614)/Homer	0.1	-4.362	0.0406	0.0309
Ascl1(bHLH)/NeuralTubes-Ascl1-ChIP-Seq(GSE55840)/Homer	0.1	-4.354	0.0965	0.0817
Zic3(Zf)/mES-Zic3-ChIP-Seq(GSE37889)/Homer	0.1	-4.325	0.0203	0.0137
Tcf21(bHLH)/ArterySmoothMuscle-Tcf21-ChIP-Seq(GSE61369)/Homer	0.1	-4.257	0.0653	0.0532
TR4(NR),DR1/Hela-TR4-ChIP-Seq(GSE24685)/Homer	0.1	-4.094	0.0071	0.0036
RXR(NR),DR1/3T3L1-RXR-ChIP-Seq(GSE13511)/Homer	0.1	-4.076	0.0708	0.0586
VDR(NR),DR3/GM10855-VDR+vitD-ChIP-Seq(GSE22484)/Homer	0.1	-3.957	0.0154	0.01
Nkx3.1(Homeobox)/LNCaP-Nkx3.1-ChIP-Seq(GSE28264)/Homer	0.1	-3.738	0.2792	0.2585
Tcf12(bHLH)/GM12878-Tcf12-ChIP-Seq(GSE32465)/Homer	0.1	-3.617	0.0527	0.043
Ap4(bHLH)/AML-Tfap4-ChIP-Seq(GSE45738)/Homer	0.1	-3.473	0.0817	0.0701
Jun-AP1(bZIP)/K562-cJun-ChIP-Seq(GSE31477)/Homer	0.1	-3.368	0.0197	0.0142
p63(p53)/Keratinocyte-p63-ChIP-Seq(GSE17611)/Homer	0.1	-3.233	0.0291	0.0225
MafA(bZIP)/Islet-MafA-ChIP-Seq(GSE30298)/Homer	0.1	-3.219	0.0614	0.0519
Sox17(HMG)/Endoderm-Sox17-ChIP-Seq(GSE61475)/Homer	0.1	-3.195	0.1097	0.0972
Phox2a(Homeobox)/Neuron-Phox2a-ChIP-Seq(GSE31456)/Homer	0.1	-3.099	0.1009	0.0892
GFY-Staf(?,Zf)/Promoter/Homer	0.1	-3.084	0.0033	0.0014
Sox6(HMG)/Myotubes-Sox6-ChIP-Seq(GSE32627)/Homer	0.1	-3.084	0.2474	0.2304
HNF6(Homeobox)/Liver-Hnf6-ChIP-Seq(ERP000394)/Homer	0.1	-3.017	0.1135	0.1014
HEB(bHLH)/mES-Heb-ChIP-Seq(GSE53233)/Homer	0.1	-2.998	0.1234	0.1109
ERE(NR),IR3/MCF7-ERa-ChIP-Seq(Unpublished)/Homer	0.1	-2.787	0.0148	0.0107
ZNF711(Zf)/SHSY5Y-ZNF711-ChIP-Seq(GSE20673)/Homer	0.1	-2.771	0.0856	0.0757
RARg(NR)/ES-RARg-ChIP-Seq(GSE30538)/Homer	0.1	-2.673	0.0027	0.0012
ZEB1(Zf)/PDAC-ZEB1-ChIP-Seq(GSE64557)/Homer	0.1	-2.624	0.1338	0.1223
SpiB(ETS)/OCILY3-SPIB-ChIP-Seq(GSE56857)/Homer	0.1	-2.531	0.0263	0.0212
Lhx3(Homeobox)/Neuron-Lhx3-ChIP-Seq(GSE31456)/Homer	0.1	-2.446	0.3116	0.2967
EBF(EBF)/proBcell-EBF-ChIP-Seq(GSE21978)/Homer	0.1	-2.423	0.0082	0.0056
SCL(bHLH)/HPC7-Scl-ChIP-Seq(GSE13511)/Homer	0.1	-2.412	0.3708	0.3555
AP-2alpha(AP2)/Hela-AP2alpha-ChIP-Seq(GSE31477)/Homer	0.1	-2.387	0.0247	0.02
EBF1(EBF)/Near-E2A-ChIP-Seq(GSE21512)/Homer	1	-2.264	0.0373	0.0318
HIF-1a(bHLH)/MCF7-HIF1a-ChIP-Seq(GSE28352)/Homer	1	-2.241	0.0187	0.0148
Rfx6(HTH)/Min6b1-Rfx6.HA-ChIP-Seq(GSE62844)/Homer	1	-2.207	0.0713	0.064
Nrf2(bZIP)/Lymphoblast-Nrf2-ChIP-Seq(GSE37589)/Homer	1	-2.159	0.0049	0.0031
Atoh1(bHLH)/Cerebellum-Atoh1-ChIP-Seq(GSE22111)/Homer	1	-2.111	0.0746	0.0674
Bach2(bZIP)/OCILy7-Bach2-ChIP-Seq(GSE44420)/Homer	1	-2.071	0.0165	0.0131
ZNF675(Zf)/HEK293-ZNF675.GFP-ChIP-Seq(GSE58341)/Homer	1	-2.034	0.017	0.0137
Reverb(NR),DR2/RAW-Reverba.biotin-ChIP-Seq(GSE45914)/Homer	1	-2.007	0.0077	0.0055
HLF(bZIP)/HSC-HLF.Flag-ChIP-Seq(GSE69817)/Homer	1	-1.992	0.1563	0.147
p53(p53)/Saos-p53-ChIP-Seq(GSE15780)/Homer	1	-1.98	0.0104	0.0079
p53(p53)/Saos-p53-ChIP-Seq/Homer	1	-1.98	0.0104	0.0079
MITF(bHLH)/MastCells-MITF-ChIP-Seq(GSE48085)/Homer	1	-1.932	0.0773	0.0707
Myf5(bHLH)/GM-Myf5-ChIP-Seq(GSE24852)/Homer	1	-1.93	0.0406	0.0357
Smad2(MAD)/ES-SMAD2-ChIP-Seq(GSE29422)/Homer	1	-1.911	0.102	0.0946
Isl1(Homeobox)/Neuron-Isl1-ChIP-Seq(GSE31456)/Homer	1	-1.906	0.2913	0.28
Tcfcp2l1(CP2)/mES-Tcfcp2l1-ChIP-Seq(GSE11431)/Homer	1	-1.88	0.0088	0.0066
NF-E2(bZIP)/K562-NFE2-ChIP-Seq(GSE31477)/Homer	1	-1.866	0.0055	0.0038
MYB(HTH)/ERMYB-Myb-ChIPSeq(GSE22095)/Homer	1	-1.842	0.1909	0.1816
Bapx1(Homeobox)/VertebralCol-Bapx1-ChIP-Seq(GSE36672)/Homer	1	-1.82	0.2534	0.2433
Olig2(bHLH)/Neuron-Olig2-ChIP-Seq(GSE30882)/Homer	1	-1.81	0.1975	0.1882
STAT6(Stat)/Macrophage-Stat6-ChIP-Seq(GSE38377)/Homer	1	-1.801	0.0697	0.0638
TEAD4(TEA)/Tropoblast-Tead4-ChIP-Seq(GSE37350)/Homer	1	-1.78	0.0943	0.0877
Ptf1a(bHLH)/Panc1-Ptf1a-ChIP-Seq(GSE47459)/Homer	1	-1.768	0.1898	0.181
AMYB(HTH)/Testes-AMYB-ChIP-Seq(GSE44588)/Homer	1	-1.726	0.1618	0.1538
MafB(bZIP)/BMM-Mafb-ChIP-Seq(GSE75722)/Homer	1	-1.705	0.0384	0.0343
EBNA1(EBV-virus)/Raji-EBNA1-ChIP-Seq(GSE30709)/Homer	1	-1.703	0.0011	0.0004
Fosl2(bZIP)/3T3L1-Fosl2-ChIP-Seq(GSE56872)/Homer	1	-1.67	0.0252	0.022
MyoG(bHLH)/C2C12-MyoG-ChIP-Seq(GSE36024)/Homer	1	-1.63	0.0576	0.0529
PPARE(NR),DR1/3T3L1-Pparg-ChIP-Seq(GSE13511)/Homer	1	-1.615	0.0636	0.0587
Barx1(Homeobox)/Stomach-Barx1.3xFlag-ChIP-Seq(GSE69483)/Homer	1	-1.541	0.0949	0.0894
DUX4(Homeobox)/Myoblasts-DUX4.V5-ChIP-Seq(GSE75791)/Homer	1	-1.529	0.0088	0.007
Bach1(bZIP)/K562-Bach1-ChIP-Seq(GSE31477)/Homer	1	-1.492	0.0055	0.0041
E2A(bHLH)/proBcell-E2A-ChIP-Seq(GSE21978)/Homer	1	-1.492	0.0861	0.0811
Bcl6(Zf)/Liver-Bcl6-ChIP-Seq(GSE31578)/Homer	1	-1.461	0.1371	0.1311
Nkx2.2(Homeobox)/NPC-Nkx2.2-ChIP-Seq(GSE61673)/Homer	1	-1.437	0.1975	0.1907
JunD(bZIP)/K562-JunD-ChIP-Seq/Homer	1	-1.411	0.0077	0.0062
Tcf3(HMG)/mES-Tcf3-ChIP-Seq(GSE11724)/Homer	1	-1.383	0.0313	0.0284
Znf263(Zf)/K562-Znf263-ChIP-Seq(GSE31477)/Homer	1	-1.366	0.0889	0.0844
Nkx2.5(Homeobox)/HL1-Nkx2.5.biotin-ChIP-Seq(GSE21529)/Homer	1	-1.34	0.2359	0.2294
Tbx20(T-box)/Heart-Tbx20-ChIP-Seq(GSE29636)/Homer	1	-1.334	0.0165	0.0145
Tcf4(HMG)/Hct116-Tcf4-ChIP-Seq(SRA012054)/Homer	1	-1.325	0.0598	0.0562
p53(p53)/mES-cMyc-ChIP-Seq(GSE11431)/Homer	1	-1.269	0.0011	0.0006
Pitx1:Ebox(Homeobox,bHLH)/Hindlimb-Pitx1-ChIP-Seq(GSE41591)/Homer	1	-1.244	0.0351	0.0326
PRDM9(Zf)/Testis-DMC1-ChIP-Seq(GSE35498)/Homer	1	-1.223	0.0302	0.0279
RAR:RXR(NR),DR5/ES-RAR-ChIP-Seq(GSE56893)/Homer	1	-1.22	0.0011	0.0006
ZNF669(Zf)/HEK293-ZNF669.GFP-ChIP-Seq(GSE58341)/Homer	1	-1.153	0.0033	0.0025
NeuroD1(bHLH)/Islet-NeuroD1-ChIP-Seq(GSE30298)/Homer	1	-1.15	0.0549	0.0522
PU.1:IRF8(ETS:IRF)/pDC-Irf8-ChIP-Seq(GSE66899)/Homer	1	-1.095	0.0203	0.0188
ZNF165(Zf)/WHIM12-ZNF165-ChIP-Seq(GSE65937)/Homer	1	-1.017	0.0027	0.0022
ZNF692(Zf)/HEK293-ZNF692.GFP-ChIP-Seq(GSE58341)/Homer	1	-0.9764	0.0027	0.0022
THRa(NR)/C17.2-THRa-ChIP-Seq(GSE38347)/Homer	1	-0.9724	0.0247	0.0234
PAX5(Paired,Homeobox)/GM12878-PAX5-ChIP-Seq(GSE32465)/Homer	1	-0.9534	0.0197	0.0187
ZNF467(Zf)/HEK293-ZNF467.GFP-ChIP-Seq(GSE58341)/Homer	1	-0.9516	0.0258	0.0246
Zfp281(Zf)/ES-Zfp281-ChIP-Seq(GSE81042)/Homer	1	-0.9308	0.0038	0.0033
ZNF382(Zf)/HEK293-ZNF382.GFP-ChIP-Seq(GSE58341)/Homer	1	-0.8992	0.0027	0.0023
TEAD(TEA)/Fibroblast-PU.1-ChIP-Seq(Unpublished)/Homer	1	-0.8977	0.0894	0.0877
NFY(CCAAT)/Promoter/Homer	1	-0.8437	0.0768	0.0755
Hand2(bHLH)/Mesoderm-Hand2-ChIP-Seq(GSE61475)/Homer	1	-0.8415	0.0335	0.0326
MafK(bZIP)/C2C12-MafK-ChIP-Seq(GSE36030)/Homer	1	-0.8298	0.0115	0.011
ZNF519(Zf)/HEK293-ZNF519.GFP-ChIP-Seq(GSE58341)/Homer	1	-0.8279	0.0049	0.0045
CArG(MADS)/PUER-Srf-ChIP-Seq(Sullivan_et_al.)/Homer	1	-0.811	0.0357	0.0349
ZBTB18(Zf)/HEK293-ZBTB18.GFP-ChIP-Seq(GSE58341)/Homer	1	-0.8083	0.0351	0.0343
CEBP:CEBP(bZIP)/MEF-Chop-ChIP-Seq(GSE35681)/Homer	1	-0.7988	0.023	0.0224
HRE(HSF)/HepG2-HSF1-ChIP-Seq(GSE31477)/Homer	1	-0.797	0.0088	0.0083
Tbox:Smad(T-box,MAD)/ESCd5-Smad2_3-ChIP-Seq(GSE29422)/Homer	1	-0.7871	0.0121	0.0116
Pax8(Paired,Homeobox)/Thyroid-Pax8-ChIP-Seq(GSE26938)/Homer	1	-0.7845	0.0148	0.0143
RBPJ:Ebox(?,bHLH)/Panc1-Rbpj1-ChIP-Seq(GSE47459)/Homer	1	-0.7807	0.0181	0.0176
Tgif2(Homeobox)/mES-Tgif2-ChIP-Seq(GSE55404)/Homer	1	-0.762	0.3609	0.3598
RORgt(NR)/EL4-RORgt.Flag-ChIP-Seq(GSE56019)/Homer	1	-0.749	0.011	0.0106
ETS:E-box(ETS,bHLH)/HPC7-Scl-ChIP-Seq(GSE22178)/Homer	1	-0.742	0.0066	0.0063
NFkB-p65(RHD)/GM12787-p65-ChIP-Seq(GSE19485)/Homer	1	-0.7407	0.0307	0.0303
NFkB-p50,p52(RHD)/Monocyte-p50-ChIP-Chip(Schreiber_et_al.)/Homer	1	-0.7312	0.0027	0.0025
Pax7(Paired,Homeobox),long/Myoblast-Pax7-ChIP-Seq(GSE25064)/Homer	1	-0.7262	0.006	0.0058
FXR(NR),IR1/Liver-FXR-ChIP-Seq(Chong_et_al.)/Homer	1	-0.7236	0.0197	0.0194
LXRE(NR),DR4/RAW-LXRb.biotin-ChIP-Seq(GSE21512)/Homer	1	-0.72	0.0071	0.0069
Ronin(THAP)/ES-Thap11-ChIP-Seq(GSE51522)/Homer	1	-0.689	0.0005	0.0004
Rfx5(HTH)/GM12878-Rfx5-ChIP-Seq(GSE31477)/Homer	1	-0.6864	0.023	0.0229
Slug(Zf)/Mesoderm-Snai2-ChIP-Seq(GSE61475)/Homer	1	-0.6549	0.0269	0.0269
JunB(bZIP)/DendriticCells-Junb-ChIP-Seq(GSE36099)/Homer	1	-0.6521	0.0505	0.0506
NPAS(bHLH)/Liver-NPAS-ChIP-Seq(GSE39860)/Homer	1	-0.6393	0.1536	0.154
E-box(bHLH)/Promoter/Homer	1	-0.6214	0.0016	0.0016
PRDM14(Zf)/H1-PRDM14-ChIP-Seq(GSE22767)/Homer	1	-0.6169	0.0203	0.0205
Sp5(Zf)/mES-Sp5.Flag-ChIP-Seq(GSE72989)/Homer	1	-0.6029	0.0203	0.0205
Nanog(Homeobox)/mES-Nanog-ChIP-Seq(GSE11724)/Homer	1	-0.5986	0.537	0.5382
Egr1(Zf)/K562-Egr1-ChIP-Seq(GSE32465)/Homer	1	-0.5887	0.0154	0.0156
CRE(bZIP)/Promoter/Homer	1	-0.568	0.0077	0.0079
RAR:RXR(NR),DR5/ES-RAR-ChIP-Seq(GSE56893)/Homer	1	-0.5657	0.006	0.0062
NeuroG2(bHLH)/Fibroblast-NeuroG2-ChIP-Seq(GSE75910)/Homer	1	-0.5644	0.1273	0.1284
Otx2(Homeobox)/EpiLC-Otx2-ChIP-Seq(GSE56098)/Homer	1	-0.5604	0.1201	0.1213
ISRE(IRF)/ThioMac-LPS-Expression(GSE23622)/Homer	1	-0.5577	0.0071	0.0073
RFX(HTH)/K562-RFX3-ChIP-Seq(SRA012198)/Homer	1	-0.5575	0.0027	0.0028
Six2(Homeobox)/NephronProgenitor-Six2-ChIP-Seq(GSE39837)/Homer	1	-0.5159	0.1201	0.1218
T1ISRE(IRF)/ThioMac-Ifnb-Expression/Homer	1	-0.5143	0.0011	0.0011
Rfx1(HTH)/NPC-H3K4me1-ChIP-Seq(GSE16256)/Homer	1	-0.5025	0.0104	0.0109
E2F6(E2F)/Hela-E2F6-ChIP-Seq(GSE31477)/Homer	1	-0.5011	0.0093	0.0098
DMRT6(DM)/Testis-DMRT6-ChIP-Seq(GSE60440)/Homer	1	-0.4944	0.0296	0.0306
c-Myc(bHLH)/mES-cMyc-ChIP-Seq(GSE11431)/Homer	1	-0.4845	0.0247	0.0256
E2A(bHLH),near_PU.1/Bcell-PU.1-ChIP-Seq(GSE21512)/Homer	1	-0.4778	0.0839	0.0857
CTCF-SatelliteElement(Zf?)/CD4+-CTCF-ChIP-Seq(Barski_et_al.)/Homer	1	-0.4775	0.0005	0.0005
Nkx6.1(Homeobox)/Islet-Nkx6.1-ChIP-Seq(GSE40975)/Homer	1	-0.4769	0.4712	0.4745
Rfx2(HTH)/LoVo-RFX2-ChIP-Seq(GSE49402)/Homer	1	-0.4583	0.0033	0.0036
ZNF528(Zf)/HEK293-ZNF528.GFP-ChIP-Seq(GSE58341)/Homer	1	-0.4545	0.0005	0.0006
AP-1(bZIP)/ThioMac-PU.1-ChIP-Seq(GSE21512)/Homer	1	-0.4505	0.0691	0.071
TEAD2(TEA)/Py2T-Tead2-ChIP-Seq(GSE55709)/Homer	1	-0.4426	0.0543	0.0561
ZNF415(Zf)/HEK293-ZNF415.GFP-ChIP-Seq(GSE58341)/Homer	1	-0.4316	0.023	0.0242
PAX3:FKHR-fusion(Paired,Homeobox)/Rh4-PAX3:FKHR-ChIP-Seq(GSE19063)/Homer	1	-0.4244	0.0269	0.0282
HIF-1b(HLH)/T47D-HIF1b-ChIP-Seq(GSE59937)/Homer	1	-0.4225	0.0746	0.0769
Fra2(bZIP)/Striatum-Fra2-ChIP-Seq(GSE43429)/Homer	1	-0.4208	0.04	0.0417
Smad3(MAD)/NPC-Smad3-ChIP-Seq(GSE36673)/Homer	1	-0.4153	0.2233	0.2271
E2F(E2F)/Hela-CellCycle-Expression/Homer	1	-0.4124	0.0005	0.0006
RUNX-AML(Runt)/CD4+-PolII-ChIP-Seq(Barski_et_al.)/Homer	1	-0.4093	0.0636	0.0659
Max(bHLH)/K562-Max-ChIP-Seq(GSE31477)/Homer	1	-0.384	0.0422	0.0443
IRF8(IRF)/BMDM-IRF8-ChIP-Seq(GSE77884)/Homer	1	-0.3812	0.0335	0.0353
PAX6(Paired,Homeobox)/Forebrain-Pax6-ChIP-Seq(GSE66961)/Homer	1	-0.3531	0.0071	0.008
ZNF317(Zf)/HEK293-ZNF317.GFP-ChIP-Seq(GSE58341)/Homer	1	-0.3439	0.0049	0.0057
c-Myc(bHLH)/LNCAP-cMyc-ChIP-Seq(Unpublished)/Homer	1	-0.3407	0.0132	0.0145
MafF(bZIP)/HepG2-MafF-ChIP-Seq(GSE31477)/Homer	1	-0.3327	0.0444	0.0471
IRF:BATF(IRF:bZIP)/pDC-Irf8-ChIP-Seq(GSE66899)/Homer	1	-0.3287	0.0143	0.0158
DMRT1(DM)/Testis-DMRT1-ChIP-Seq(GSE64892)/Homer	1	-0.3129	0.0378	0.0405
bHLHE40(bHLH)/HepG2-BHLHE40-ChIP-Seq(GSE31477)/Homer	1	-0.3024	0.011	0.0124
ZSCAN22(Zf)/HEK293-ZSCAN22.GFP-ChIP-Seq(GSE58341)/Homer	1	-0.289	0.0016	0.0022
n-Myc(bHLH)/mES-nMyc-ChIP-Seq(GSE11431)/Homer	1	-0.2862	0.0324	0.0351
Six1(Homeobox)/Myoblast-Six1-ChIP-Chip(GSE20150)/Homer	1	-0.2818	0.0236	0.0259
IRF2(IRF)/Erythroblas-IRF2-ChIP-Seq(GSE36985)/Homer	1	-0.2627	0.0099	0.0115
YY1(Zf)/Promoter/Homer	1	-0.2539	0.0022	0.0029
Pknox1(Homeobox)/ES-Prep1-ChIP-Seq(GSE63282)/Homer	1	-0.2464	0.0132	0.0152
CTCF(Zf)/CD4+-CTCF-ChIP-Seq(Barski_et_al.)/Homer	1	-0.236	0.0022	0.003
Brachyury(T-box)/Mesoendoderm-Brachyury-ChIP-exo(GSE54963)/Homer	1	-0.2358	0.0274	0.0304
KLF3(Zf)/MEF-Klf3-ChIP-Seq(GSE44748)/Homer	1	-0.234	0.0082	0.0099
Smad4(MAD)/ESC-SMAD4-ChIP-Seq(GSE29422)/Homer	1	-0.2221	0.0889	0.0944
Atf3(bZIP)/GBM-ATF3-ChIP-Seq(GSE33912)/Homer	1	-0.2179	0.0603	0.065
Atf2(bZIP)/3T3L1-Atf2-ChIP-Seq(GSE56872)/Homer	1	-0.2179	0.0247	0.0277
Zfp809(Zf)/ES-Zfp809-ChIP-Seq(GSE70799)/Homer	1	-0.2105	0.0027	0.0038
RUNX(Runt)/HPC7-Runx1-ChIP-Seq(GSE22178)/Homer	1	-0.199	0.0592	0.0642
OCT4-SOX2-TCF-NANOG(POU,Homeobox,HMG)/mES-Oct4-ChIP-Seq(GSE11431)/Homer	1	-0.1854	0.0324	0.0363
Pbx3(Homeobox)/GM12878-PBX3-ChIP-Seq(GSE32465)/Homer	1	-0.1757	0.0137	0.0164
Nkx2.1(Homeobox)/LungAC-Nkx2.1-ChIP-Seq(GSE43252)/Homer	1	-0.1689	0.2759	0.2864
PU.1-IRF(ETS:IRF)/Bcell-PU.1-ChIP-Seq(GSE21512)/Homer	1	-0.164	0.1256	0.1336
Mouse_Recombination_Hotspot(Zf)/Testis-DMC1-ChIP-Seq(GSE24438)/Homer	1	-0.1616	0.0055	0.0073
Maz(Zf)/HepG2-Maz-ChIP-Seq(GSE31477)/Homer	1	-0.1589	0.0208	0.0243
E2F4(E2F)/K562-E2F4-ChIP-Seq(GSE31477)/Homer	1	-0.1588	0.0055	0.0073
Atf7(bZIP)/3T3L1-Atf7-ChIP-Seq(GSE56872)/Homer	1	-0.1549	0.0378	0.0426
NFAT(RHD)/Jurkat-NFATC1-ChIP-Seq(Jolma_et_al.)/Homer	1	-0.152	0.1207	0.1288
IRF3(IRF)/BMDM-Irf3-ChIP-Seq(GSE67343)/Homer	1	-0.146	0.0368	0.0416
IRF1(IRF)/PBMC-IRF1-ChIP-Seq(GSE43036)/Homer	1	-0.1412	0.0132	0.0162
PAX5(Paired,Homeobox),condensed/GM12878-PAX5-ChIP-Seq(GSE32465)/Homer	1	-0.1373	0.0033	0.0048
c-Jun-CRE(bZIP)/K562-cJun-ChIP-Seq(GSE31477)/Homer	1	-0.1342	0.0263	0.0307
OCT:OCT(POU,Homeobox,IR1)/NPC-Brn2-ChIP-Seq(GSE35496)/Homer	1	-0.1301	0.0022	0.0035
TCFL2(HMG)/K562-TCF7L2-ChIP-Seq(GSE29196)/Homer	1	-0.1059	0.0055	0.0078
Pax7(Paired,Homeobox),longest/Myoblast-Pax7-ChIP-Seq(GSE25064)/Homer	1	-0.1044	0.0044	0.0065
BMAL1(bHLH)/Liver-Bmal1-ChIP-Seq(GSE39860)/Homer	1	-0.1028	0.158	0.169
USF1(bHLH)/GM12878-Usf1-ChIP-Seq(GSE32465)/Homer	1	-0.1012	0.0181	0.0223
NPAS2(bHLH)/Liver-NPAS2-ChIP-Seq(GSE39860)/Homer	1	-0.09998	0.0795	0.0879
BATF(bZIP)/Th17-BATF-ChIP-Seq(GSE39756)/Homer	1	-0.09409	0.0581	0.0656
X-box(HTH)/NPC-H3K4me1-ChIP-Seq(GSE16256)/Homer	1	-0.09063	0.0049	0.0073
Arnt:Ahr(bHLH)/MCF7-Arnt-ChIP-Seq(Lo_et_al.)/Homer	1	-0.08673	0.0302	0.0359
Tgif1(Homeobox)/mES-Tgif1-ChIP-Seq(GSE55404)/Homer	1	-0.08537	0.3363	0.3515
ZNF264(Zf)/HEK293-ZNF264.GFP-ChIP-Seq(GSE58341)/Homer	1	-0.08444	0.0362	0.0425
RUNX2(Runt)/PCa-RUNX2-ChIP-Seq(GSE33889)/Homer	1	-0.08442	0.0746	0.0833
Atf1(bZIP)/K562-ATF1-ChIP-Seq(GSE31477)/Homer	1	-0.07853	0.0592	0.0673
Egr2(Zf)/Thymocytes-Egr2-ChIP-Seq(GSE34254)/Homer	1	-0.07444	0.0011	0.0024
Twist(bHLH)/HMLE-TWIST1-ChIP-Seq(Chang_et_al)/Homer	1	-0.07301	0.0038	0.0062
Fra1(bZIP)/BT549-Fra1-ChIP-Seq(GSE46166)/Homer	1	-0.07056	0.0494	0.0571
EKLF(Zf)/Erythrocyte-Klf1-ChIP-Seq(GSE20478)/Homer	1	-0.06984	0.0044	0.0069
Lhx1(Homeobox)/EmbryoCarcinoma-Lhx1-ChIP-Seq(GSE70957)/Homer	1	-0.06869	0.1958	0.2098
GFY(?)/Promoter/Homer	1	-0.06727	0.0016	0.0033
ZNF136(Zf)/HEK293-ZNF136.GFP-ChIP-Seq(GSE58341)/Homer	1	-0.06586	0.011	0.0149
Mef2d(MADS)/Retina-Mef2d-ChIP-Seq(GSE61391)/Homer	1	-0.06549	0.0252	0.0311
KLF6(Zf)/PDAC-KLF6-ChIP-Seq(GSE64557)/Homer	1	-0.06488	0.0192	0.0243
Usf2(bHLH)/C2C12-Usf2-ChIP-Seq(GSE36030)/Homer	1	-0.05816	0.0181	0.0233
HRE(HSF)/Striatum-HSF1-ChIP-Seq(GSE38000)/Homer	1	-0.05785	0.0143	0.0189
CEBP(bZIP)/ThioMac-CEBPb-ChIP-Seq(GSE21512)/Homer	1	-0.05668	0.0976	0.1089
PBX1(Homeobox)/MCF7-PBX1-ChIP-Seq(GSE28007)/Homer	1	-0.05399	0.0022	0.0042
BORIS(Zf)/K562-CTCFL-ChIP-Seq(GSE32465)/Homer	1	-0.05363	0.0011	0.0026
ZNF416(Zf)/HEK293-ZNF416.GFP-ChIP-Seq(GSE58341)/Homer	1	-0.04853	0.079	0.0898
ZBTB12(Zf)/HEK293-ZBTB12.GFP-ChIP-Seq(GSE58341)/Homer	1	-0.04847	0.0236	0.0298
bZIP:IRF(bZIP,IRF)/Th17-BatF-ChIP-Seq(GSE39756)/Homer	1	-0.04275	0.051	0.0602
CLOCK(bHLH)/Liver-Clock-ChIP-Seq(GSE39860)/Homer	1	-0.03803	0.0274	0.0346
STAT6(Stat)/CD4-Stat6-ChIP-Seq(GSE22104)/Homer	1	-0.03732	0.056	0.0659
TFE3(bHLH)/MEF-TFE3-ChIP-Seq(GSE75757)/Homer	1	-0.03612	0.0022	0.0045
E2F3(E2F)/MEF-E2F3-ChIP-Seq(GSE71376)/Homer	1	-0.03594	0.0077	0.0118
HOXA2(Homeobox)/mES-Hoxa2-ChIP-Seq(Donaldson_et_al.)/Homer	1	-0.03456	0.0104	0.0152
Cux2(Homeobox)/Liver-Cux2-ChIP-Seq(GSE35985)/Homer	1	-0.03222	0.0762	0.0881
Rbpj1(?)/Panc1-Rbpj1-ChIP-Seq(GSE47459)/Homer	1	-0.03126	0.107	0.1208
Sp1(Zf)/Promoter/Homer	1	-0.02865	0.0005	0.002
NFAT:AP1(RHD,bZIP)/Jurkat-NFATC1-ChIP-Seq(Jolma_et_al.)/Homer	1	-0.02634	0.0143	0.0201
Meis1(Homeobox)/MastCells-Meis1-ChIP-Seq(GSE48085)/Homer	1	-0.02586	0.1141	0.129
NRF(NRF)/Promoter/Homer	1	-0.02448	0.0005	0.002
RUNX1(Runt)/Jurkat-RUNX1-ChIP-Seq(GSE29180)/Homer	1	-0.02238	0.0878	0.1015
ZNF41(Zf)/HEK293-ZNF41.GFP-ChIP-Seq(GSE58341)/Homer	1	-0.02092	0.0005	0.0021
KLF10(Zf)/HEK293-KLF10.GFP-ChIP-Seq(GSE58341)/Homer	1	-0.01983	0.0197	0.027
Brn1(POU,Homeobox)/NPC-Brn1-ChIP-Seq(GSE35496)/Homer	1	-0.01952	0.0483	0.0592
CEBP:AP1(bZIP)/ThioMac-CEBPb-ChIP-Seq(GSE21512)/Homer	1	-0.01878	0.0911	0.1055
KLF14(Zf)/HEK293-KLF14.GFP-ChIP-Seq(GSE58341)/Homer	1	-0.01381	0.0351	0.0452
Oct6(POU,Homeobox)/NPC-Pou3f1-ChIP-Seq(GSE35496)/Homer	1	-0.01241	0.0658	0.0795
Pax7(Paired,Homeobox)/Myoblast-Pax7-ChIP-Seq(GSE25064)/Homer	1	-0.01165	0.0137	0.0206
Pit1(Homeobox)/GCrat-Pit1-ChIP-Seq(GSE58009)/Homer	1	-0.01152	0.1936	0.215
Srebp1a(bHLH)/HepG2-Srebp1a-ChIP-Seq(GSE31477)/Homer	1	-0.007952	0.0093	0.0156
Chop(bZIP)/MEF-Chop-ChIP-Seq(GSE35681)/Homer	1	-0.007589	0.0219	0.0311
Atf4(bZIP)/MEF-Atf4-ChIP-Seq(GSE35681)/Homer	1	-0.007511	0.0302	0.0407
Klf4(Zf)/mES-Klf4-ChIP-Seq(GSE11431)/Homer	1	-0.005289	0.0049	0.0101
E2F1(E2F)/Hela-E2F1-ChIP-Seq(GSE22478)/Homer	1	-0.004935	0.0005	0.0029
Klf9(Zf)/GBM-Klf9-ChIP-Seq(GSE62211)/Homer	1	-0.00484	0.0022	0.0061
GLI3(Zf)/Limb-GLI3-ChIP-Chip(GSE11077)/Homer	1	-0.004565	0.0005	0.003
Hoxb4(Homeobox)/ES-Hoxb4-ChIP-Seq(GSE34014)/Homer	1	-0.004245	0.0165	0.0253
KLF5(Zf)/LoVo-KLF5-ChIP-Seq(GSE49402)/Homer	1	-0.003632	0.0236	0.0342
Tbr1(T-box)/Cortex-Tbr1-ChIP-Seq(GSE71384)/Homer	1	-0.002088	0.1492	0.1739
Oct4(POU,Homeobox)/mES-Oct4-ChIP-Seq(GSE11431)/Homer	1	-0.001635	0.0719	0.0908
Pdx1(Homeobox)/Islet-Pdx1-ChIP-Seq(SRA008281)/Homer	1	-0.001554	0.1415	0.1666
Lhx2(Homeobox)/HFSC-Lhx2-ChIP-Seq(GSE48068)/Homer	1	-0.001176	0.1624	0.1896
Oct2(POU,Homeobox)/Bcell-Oct2-ChIP-Seq(GSE21512)/Homer	1	-0.001125	0.0477	0.0643
Brn2(POU,Homeobox)/NPC-Brn2-ChIP-Seq(GSE35496)/Homer	1	-0.001091	0.0121	0.0214
CRX(Homeobox)/Retina-Crx-ChIP-Seq(GSE20012)/Homer	1	-0.000966	0.3214	0.3557
Mef2b(MADS)/HEK293-Mef2b.V5-ChIP-Seq(GSE67450)/Homer	1	-0.000883	0.1146	0.1391
CHR(?)/Hela-CellCycle-Expression/Homer	1	-0.000785	0.0784	0.0997
ZNF143|STAF(Zf)/CUTLL-ZNF143-ChIP-Seq(GSE29600)/Homer	1	-0.000631	0.0071	0.0152
GSC(Homeobox)/FrogEmbryos-GSC-ChIP-Seq(DRA000576)/Homer	1	-0.000628	0.1843	0.2145
Gfi1b(Zf)/HPC7-Gfi1b-ChIP-Seq(GSE22178)/Homer	1	-0.000447	0.0576	0.0773
IRF4(IRF)/GM12878-IRF4-ChIP-Seq(GSE32465)/Homer	1	-0.000403	0.0368	0.0532
Tbet(T-box)/CD8-Tbet-ChIP-Seq(GSE33802)/Homer	1	-0.000329	0.1004	0.1258
Srebp2(bHLH)/HepG2-Srebp2-ChIP-Seq(GSE31477)/Homer	1	-0.000265	0.0038	0.0109
Mef2c(MADS)/GM12878-Mef2c-ChIP-Seq(GSE32465)/Homer	1	-0.000254	0.0603	0.0815
Pitx1(Homeobox)/Chicken-Pitx1-ChIP-Seq(GSE38910)/Homer	1	-9.8e-05	0.5283	0.5713
Tbx5(T-box)/HL1-Tbx5.biotin-ChIP-Seq(GSE21529)/Homer	1	-4.8e-05	0.243	0.2833
PRDM1(Zf)/Hela-PRDM1-ChIP-Seq(GSE31477)/Homer	1	-3.4e-05	0.04	0.0608
Mef2a(MADS)/HL1-Mef2a.biotin-ChIP-Seq(GSE21529)/Homer	1	-2.1e-05	0.0439	0.0662
Eomes(T-box)/H9-Eomes-ChIP-Seq(GSE26097)/Homer	1	-1.8e-05	0.2265	0.2685
OCT:OCT-short(POU,Homeobox)/NPC-OCT6-ChIP-Seq(GSE43916)/Homer	1	-7e-06	0.113	0.1478
Pit1+1bp(Homeobox)/GCrat-Pit1-ChIP-Seq(GSE58009)/Homer	1	-1e-06	0.0505	0.0782
LRF(Zf)/Erythroblasts-ZBTB7A-ChIP-Seq(GSE74977)/Homer	1	0	0.0181	0.0456
OCT:OCT(POU,Homeobox)/NPC-OCT6-ChIP-Seq(GSE43916)/Homer	1	0	0.0088	0.0329
E2F7(E2F)/Hela-E2F7-ChIP-Seq(GSE32673)/Homer	1	0	0	0.0013
GFX(?)/Promoter/Homer	1	0	0	0.0001
NRF1(NRF)/MCF7-NRF1-ChIP-Seq(Unpublished)/Homer	1	0	0	0.0004
OCT:OCT(POU,Homeobox)/NPC-Brn1-ChIP-Seq(GSE35496)/Homer	1	0	0	0.0016
REST-NRSF(Zf)/Jurkat-NRSF-ChIP-Seq/Homer	1	0	0	0.0002
ZBTB33(Zf)/GM12878-ZBTB33-ChIP-Seq(GSE32465)/Homer	1	0	0	0.0001
ZFP3(Zf)/HEK293-ZFP3.GFP-ChIP-Seq(GSE58341)/Homer	1	0	0	0.0003
ZNF16(Zf)/HEK293-ZNF16.GFP-ChIP-Seq(GSE58341)/Homer	1	0	0	0.0001

## Sheet: Sheet3
VCaP,GR, ENZ-UP sites
Total Target Sequences = 14801, Total Background Sequences = 34303
Motif Name	P-value	Log P-value	% of Target Sequences with Motif	% of Background Sequences with Motif
GRE(NR),IR3/A549-GR-ChIP-Seq(GSE32465)/Homer	1e-2095	-4825	0.1606	0.0089
GRE(NR),IR3/RAW264.7-GRE-ChIP-Seq(Unpublished)/Homer	1e-2094	-4823	0.2049	0.0185
ARE(NR)/LNCAP-AR-ChIP-Seq(GSE27824)/Homer	1e-2093	-4820	0.1929	0.0156
PGR(NR)/EndoStromal-PGR-ChIP-Seq(GSE69539)/Homer	1e-1656	-3814	0.2109	0.0286
FOXM1(Forkhead)/MCF7-FOXM1-ChIP-Seq(GSE72977)/Homer	1e-1616	-3723	0.5048	0.1892
FOXA1(Forkhead)/LNCAP-FOXA1-ChIP-Seq(GSE27824)/Homer	1e-1575	-3628	0.5573	0.2318
FOXA1(Forkhead)/MCF7-FOXA1-ChIP-Seq(GSE26831)/Homer	1e-1524	-3509	0.5046	0.1962
Fox:Ebox(Forkhead,bHLH)/Panc1-Foxa2-ChIP-Seq(GSE47459)/Homer	1e-1405	-3237	0.3911	0.1279
Foxa2(Forkhead)/Liver-Foxa2-ChIP-Seq(GSE25694)/Homer	1e-1325	-3052	0.384	0.1289
HOXB13(Homeobox)/ProstateTumor-HOXB13-ChIP-Seq(GSE56288)/Homer	1e-1235	-2845	0.4603	0.1879
PR(NR)/T47D-PR-ChIP-Seq(GSE31130)/Homer	1e-1020	-2351	0.4773	0.2213
Foxa3(Forkhead)/Liver-Foxa3-ChIP-Seq(GSE77670)/Homer	1e-989	-2278	0.219	0.0551
HOXD13(Homeobox)/Chicken-Hoxd13-ChIP-Seq(GSE38910)/Homer	1e-872	-2010	0.4546	0.2196
CDX4(Homeobox)/ZebrafishEmbryos-Cdx4.Myc-ChIP-Seq(GSE48254)/Homer	1e-756	-1741	0.3713	0.1687
Unknown(Homeobox)/Limb-p300-ChIP-Seq/Homer	1e-689	-1587	0.2862	0.1154
Gata6(Zf)/HUG1N-GATA6-ChIP-Seq(GSE51936)/Homer	1e-622	-1432	0.3108	0.1392
FOXK1(Forkhead)/HEK293-FOXK1-ChIP-Seq(GSE51673)/Homer	1e-615	-1417	0.3673	0.182
Gata4(Zf)/Heart-Gata4-ChIP-Seq(GSE35151)/Homer	1e-592	-1364	0.3177	0.1475
Cdx2(Homeobox)/mES-Cdx2-ChIP-Seq(GSE14586)/Homer	1e-564	-1301	0.3119	0.1464
Gata2(Zf)/K562-GATA2-ChIP-Seq(GSE18829)/Homer	1e-564	-1300	0.2313	0.0907
FoxL2(Forkhead)/Ovary-FoxL2-ChIP-Seq(GSE60858)/Homer	1e-563	-1297	0.3458	0.172
AR-halfsite(NR)/LNCaP-AR-ChIP-Seq(GSE27824)/Homer	1e-558	-1286	0.5314	0.329
Foxf1(Forkhead)/Lung-Foxf1-ChIP-Seq(GSE77951)/Homer	1e-540	-1244	0.3668	0.1914
Gata1(Zf)/K562-GATA1-ChIP-Seq(GSE18829)/Homer	1e-540	-1244	0.207	0.0774
GATA3(Zf)/iTreg-Gata3-ChIP-Seq(GSE20898)/Homer	1e-528	-1218	0.4224	0.2383
Foxo3(Forkhead)/U2OS-Foxo3-ChIP-Seq(E-MTAB-2701)/Homer	1e-503	-1158	0.2866	0.1353
NF1-halfsite(CTF)/LNCaP-NF1-ChIP-Seq(Unpublished)/Homer	1e-464	-1069	0.2821	0.1367
FOXK2(Forkhead)/U2OS-FOXK2-ChIP-Seq(E-MTAB-2204)/Homer	1e-435	-1002	0.2165	0.0936
FOXP1(Forkhead)/H9-FOXP1-ChIP-Seq(GSE31006)/Homer	1e-334	-770.1	0.1736	0.0756
NF1(CTF)/LNCAP-NF1-ChIP-Seq(Unpublished)/Homer	1e-328	-756.7	0.0755	0.0185
NF1:FOXA1(CTF,Forkhead)/LNCAP-FOXA1-ChIP-Seq(GSE27824)/Homer	1e-289	-666.6	0.0441	0.007
Foxo1(Forkhead)/RAW-Foxo1-ChIP-Seq(Fan_et_al.)/Homer	1e-264	-609	0.366	0.2381
Tlx?(NR)/NPC-H3K4me1-ChIP-Seq(GSE16256)/Homer	1e-197	-454.6	0.0599	0.0183
HOXA9(Homeobox)/HSC-Hoxa9-ChIP-Seq(GSE33509)/Homer	1e-189	-435.7	0.1878	0.1063
ETV1(ETS)/GIST48-ETV1-ChIP-Seq(GSE22441)/Homer	1e-188	-435.1	0.1706	0.0932
GATA(Zf),IR3/iTreg-Gata3-ChIP-Seq(GSE20898)/Homer	1e-185	-428.3	0.0672	0.0231
GRHL2(CP2)/HBE-GRHL2-ChIP-Seq(GSE46194)/Homer	1e-174	-401.6	0.0937	0.0405
ERG(ETS)/VCaP-ERG-ChIP-Seq(GSE14097)/Homer	1e-173	-400.2	0.2044	0.1224
GATA(Zf),IR4/iTreg-Gata3-ChIP-Seq(GSE20898)/Homer	1e-173	-400.1	0.0415	0.0104
Fli1(ETS)/CD8-FLI-ChIP-Seq(GSE20898)/Homer	1e-173	-398.6	0.1334	0.0682
Etv2(ETS)/ES-ER71-ChIP-Seq(GSE59402)/Homer(0.967)	1e-164	-378.1	0.1319	0.0685
ETS1(ETS)/Jurkat-ETS1-ChIP-Seq(GSE17954)/Homer	1e-152	-351	0.1321	0.0705
GABPA(ETS)/Jurkat-GABPa-ChIP-Seq(GSE17954)/Homer	1e-137	-317.5	0.1065	0.0541
SPDEF(ETS)/VCaP-SPDEF-ChIP-Seq(SRA014231)/Homer	1e-123	-285.2	0.1379	0.0801
EWS:FLI1-fusion(ETS)/SK_N_MC-EWS:FLI1-ChIP-Seq(SRA014231)/Homer	1e-122	-281	0.082	0.0391
Ets1-distal(ETS)/CD4+-PolII-ChIP-Seq(Barski_et_al.)/Homer	1e-121	-278.8	0.0569	0.0228
Elk4(ETS)/Hela-Elk4-ChIP-Seq(GSE31477)/Homer	1e-112	-259.4	0.0533	0.0214
EWS:ERG-fusion(ETS)/CADO_ES1-EWS:ERG-ChIP-Seq(SRA014231)/Homer	1e-108	-250.5	0.1267	0.0744
Elk1(ETS)/Hela-Elk1-ChIP-Seq(GSE31477)/Homer	1e-104	-241.2	0.0501	0.0202
ELF3(ETS)/PDAC-ELF3-ChIP-Seq(GSE64557)/Homer	1e-102	-235.6	0.1175	0.0686
EHF(ETS)/LoVo-EHF-ChIP-Seq(GSE49402)/Homer	1e-99	-229.6	0.1757	0.1161
GATA3(Zf),DR8/iTreg-Gata3-ChIP-Seq(GSE20898)/Homer	1e-90	-209	0.0286	0.0089
ELF5(ETS)/T47D-ELF5-ChIP-Seq(GSE30407)/Homer	1e-89	-206.7	0.1084	0.0641
Hoxc9(Homeobox)/Ainv15-Hoxc9-ChIP-Seq(GSE21812)/Homer	1e-85	-196.4	0.1357	0.0869
GATA3(Zf),DR4/iTreg-Gata3-ChIP-Seq(GSE20898)/Homer	1e-75	-174.9	0.0347	0.0136
THRb(NR)/Liver-NR1A2-ChIP-Seq(GSE52613)/Homer	1e-69	-159	0.3971	0.328
TATA-Box(TBP)/Promoter/Homer	1e-65	-150.2	0.2403	0.1838
ELF1(ETS)/Jurkat-ELF1-ChIP-Seq(SRA014231)/Homer	1e-60	-139.2	0.0401	0.0189
TEAD4(TEA)/Tropoblast-Tead4-ChIP-Seq(GSE37350)/Homer	1e-53	-123.4	0.1136	0.0774
Stat3+il21(Stat)/CD4-Stat3-ChIP-Seq(GSE19198)/Homer	1e-52	-121.4	0.0884	0.0569
STAT4(Stat)/CD4-Stat4-ChIP-Seq(GSE22104)/Homer	1e-50	-115.1	0.1426	0.1033
Esrrb(NR)/mES-Esrrb-ChIP-Seq(GSE11431)/Homer	1e-49	-114	0.0734	0.0457
ETS(ETS)/Promoter/Homer	1e-49	-113.7	0.0297	0.0135
Stat3(Stat)/mES-Stat3-ChIP-Seq(GSE11431)/Homer	1e-43	-101.1	0.0568	0.034
Nur77(NR)/K562-NR4A1-ChIP-Seq(GSE31363)/Homer	1e-43	-99.95	0.036	0.0186
Sox15(HMG)/CPA-Sox15-ChIP-Seq(GSE62909)/Homer	1e-38	-89.62	0.1778	0.1391
PU.1(ETS)/ThioMac-PU.1-ChIP-Seq(GSE21512)/Homer	1e-37	-85.24	0.0559	0.035
Nr5a2(NR)/Pancreas-LRH1-ChIP-Seq(GSE34295)/Homer	1e-35	-81.04	0.0661	0.0437
ZNF189(Zf)/HEK293-ZNF189.GFP-ChIP-Seq(GSE58341)/Homer	1e-35	-80.85	0.0863	0.0604
COUP-TFII(NR)/Artia-Nr2f2-ChIP-Seq(GSE46497)/Homer	1e-32	-73.98	0.1497	0.1171
Erra(NR)/HepG2-Erra-ChIP-Seq(GSE31477)/Homer	1e-31	-73.42	0.1857	0.1499
Sox10(HMG)/SciaticNerve-Sox3-ChIP-Seq(GSE35132)/Homer	1e-31	-72.91	0.2408	0.201
SF1(NR)/H295R-Nr5a1-ChIP-Seq(GSE44220)/Homer	1e-31	-71.54	0.0464	0.0289
Bcl6(Zf)/Liver-Bcl6-ChIP-Seq(GSE31578)/Homer	1e-29	-69.01	0.1569	0.1247
TEAD2(TEA)/Py2T-Tead2-ChIP-Seq(GSE55709)/Homer	1e-29	-68.51	0.0732	0.0512
Hnf1(Homeobox)/Liver-Foxa2-Chip-Seq(GSE25694)/Homer	1e-28	-66.05	0.0442	0.0278
TEAD(TEA)/Fibroblast-PU.1-ChIP-Seq(Unpublished)/Homer	1e-28	-64.94	0.1049	0.0792
Sox4(HMG)/proB-Sox4-ChIP-Seq(GSE50066)/Homer	1e-28	-64.67	0.1245	0.0965
Sox2(HMG)/mES-Sox2-ChIP-Seq(GSE11431)/Homer	1e-26	-62.02	0.1383	0.1095
RXR(NR),DR1/3T3L1-RXR-ChIP-Seq(GSE13511)/Homer	1e-25	-58.22	0.082	0.0604
Sox6(HMG)/Myotubes-Sox6-ChIP-Seq(GSE32627)/Homer	1e-25	-57.58	0.2607	0.2243
Nr5a2(NR)/mES-Nr5a2-ChIP-Seq(GSE19019)/Homer	1e-23	-54.82	0.0463	0.0308
Sox9(HMG)/Limb-SOX9-ChIP-Seq(GSE73225)/Homer	1e-23	-53.51	0.1106	0.0865
HNF4a(NR),DR1/HepG2-HNF4a-ChIP-Seq(GSE25021)/Homer	1e-22	-50.8	0.0474	0.0322
EBF1(EBF)/Near-E2A-ChIP-Seq(GSE21512)/Homer	1e-21	-50.09	0.0477	0.0326
HNF1b(Homeobox)/PDAC-HNF1B-ChIP-Seq(GSE64557)/Homer	1e-21	-49.01	0.0453	0.0307
Ap4(bHLH)/AML-Tfap4-ChIP-Seq(GSE45738)/Homer	1e-19	-44.66	0.0939	0.0736
AP-2gamma(AP2)/MCF7-TFAP2C-ChIP-Seq(GSE21234)/Homer	1e-19	-43.82	0.0446	0.0309
AP-2alpha(AP2)/Hela-AP2alpha-ChIP-Seq(GSE31477)/Homer	1e-18	-42.88	0.0343	0.0226
Six1(Homeobox)/Myoblast-Six1-ChIP-Chip(GSE20150)/Homer	1e-16	-39.02	0.0376	0.0258
ERE(NR),IR3/MCF7-ERa-ChIP-Seq(Unpublished)/Homer	1e-16	-38.86	0.0202	0.0119
GATA:SCL(Zf,bHLH)/Ter119-SCL-ChIP-Seq(GSE18720)/Homer	1e-16	-38.72	0.0186	0.0108
Sox3(HMG)/NPC-Sox3-ChIP-Seq(GSE33059)/Homer	1e-15	-36.68	0.2619	0.233
BMYB(HTH)/Hela-BMYB-ChIP-Seq(GSE27030)/Homer	1e-15	-36.09	0.1999	0.1741
Olig2(bHLH)/Neuron-Olig2-ChIP-Seq(GSE30882)/Homer	1e-15	-35.56	0.2125	0.1862
Sox17(HMG)/Endoderm-Sox17-ChIP-Seq(GSE61475)/Homer	1e-13	-32.01	0.1108	0.0922
MyoG(bHLH)/C2C12-MyoG-ChIP-Seq(GSE36024)/Homer	1e-12	-29.05	0.0694	0.0553
Ascl1(bHLH)/NeuralTubes-Ascl1-ChIP-Seq(GSE55840)/Homer	1e-12	-28.45	0.102	0.0851
BATF(bZIP)/Th17-BATF-ChIP-Seq(GSE39756)/Homer	1e-12	-28.28	0.0747	0.0603
Fra2(bZIP)/Striatum-Fra2-ChIP-Seq(GSE43429)/Homer	1e-11	-26.82	0.0493	0.0379
RAR:RXR(NR),DR5/ES-RAR-ChIP-Seq(GSE56893)/Homer	1e-11	-26.53	0.0021	0.0005
FOXA1:AR(Forkhead,NR)/LNCAP-AR-ChIP-Seq(GSE27824)/Homer	1e-11	-26.11	0.023	0.0156
JunB(bZIP)/DendriticCells-Junb-ChIP-Seq(GSE36099)/Homer	1e-11	-25.9	0.0599	0.0475
HIF2a(bHLH)/785_O-HIF2a-ChIP-Seq(GSE34871)/Homer	1e-10	-25.05	0.0272	0.0192
Rfx6(HTH)/Min6b1-Rfx6.HA-ChIP-Seq(GSE62844)/Homer	1e-10	-24.79	0.0833	0.0691
MyoD(bHLH)/Myotube-MyoD-ChIP-Seq(GSE21614)/Homer	1e-10	-24.41	0.0478	0.0372
MafB(bZIP)/BMM-Mafb-ChIP-Seq(GSE75722)/Homer	1e-10	-24.31	0.0441	0.0339
Fra1(bZIP)/BT549-Fra1-ChIP-Seq(GSE46166)/Homer	1e-10	-24.13	0.0628	0.0506
STAT1(Stat)/HelaS3-STAT1-ChIP-Seq(GSE12782)/Homer	1e-10	-23.63	0.0424	0.0326
Tcf12(bHLH)/GM12878-Tcf12-ChIP-Seq(GSE32465)/Homer	1e-10	-23.31	0.0597	0.048
HIF-1a(bHLH)/MCF7-HIF1a-ChIP-Seq(GSE28352)/Homer	1e-09	-22.75	0.02	0.0136
ZNF675(Zf)/HEK293-ZNF675.GFP-ChIP-Seq(GSE58341)/Homer	1e-09	-22.2	0.0197	0.0134
Foxh1(Forkhead)/hESC-FOXH1-ChIP-Seq(GSE29422)/Homer	1e-09	-22.14	0.1035	0.0886
VDR(NR),DR3/GM10855-VDR+vitD-ChIP-Seq(GSE22484)/Homer	1e-09	-21.58	0.0164	0.0108
Rbpj1(?)/Panc1-Rbpj1-ChIP-Seq(GSE47459)/Homer	1e-09	-21.01	0.127	0.1111
AMYB(HTH)/Testes-AMYB-ChIP-Seq(GSE44588)/Homer	1e-08	-19.82	0.1828	0.1647
Tcf21(bHLH)/ArterySmoothMuscle-Tcf21-ChIP-Seq(GSE61369)/Homer	1e-08	-19.8	0.0692	0.0576
PPARE(NR),DR1/3T3L1-Pparg-ChIP-Seq(GSE13511)/Homer	1e-08	-19.55	0.0724	0.0606
Fosl2(bZIP)/3T3L1-Fosl2-ChIP-Seq(GSE56872)/Homer	1e-08	-18.94	0.0284	0.0213
Atf3(bZIP)/GBM-ATF3-ChIP-Seq(GSE33912)/Homer	1e-08	-18.82	0.0737	0.0621
Tgif2(Homeobox)/mES-Tgif2-ChIP-Seq(GSE55404)/Homer	1e-08	-18.63	0.3846	0.3622
SCL(bHLH)/HPC7-Scl-ChIP-Seq(GSE13511)/Homer	1e-08	-18.53	0.3884	0.366
Myf5(bHLH)/GM-Myf5-ChIP-Seq(GSE24852)/Homer	1e-07	-18.12	0.0489	0.0397
TR4(NR),DR1/Hela-TR4-ChIP-Seq(GSE24685)/Homer	1e-07	-18.08	0.0074	0.0041
Jun-AP1(bZIP)/K562-cJun-ChIP-Seq(GSE31477)/Homer	1e-07	-16.98	0.0201	0.0145
EBF(EBF)/proBcell-EBF-ChIP-Seq(GSE21978)/Homer	1e-07	-16.97	0.0095	0.0059
Bach2(bZIP)/OCILy7-Bach2-ChIP-Seq(GSE44420)/Homer	1e-07	-16.23	0.0169	0.0119
Atoh1(bHLH)/Cerebellum-Atoh1-ChIP-Seq(GSE22111)/Homer	1e-06	-15.77	0.0788	0.068
AP-1(bZIP)/ThioMac-PU.1-ChIP-Seq(GSE21512)/Homer	1e-06	-15.18	0.077	0.0664
Hand2(bHLH)/Mesoderm-Hand2-ChIP-Seq(GSE61475)/Homer	1e-06	-15.1	0.0405	0.0329
Zic(Zf)/Cerebellum-ZIC1.2-ChIP-Seq(GSE60731)/Homer	1e-06	-14.76	0.055	0.0462
NeuroD1(bHLH)/Islet-NeuroD1-ChIP-Seq(GSE30298)/Homer	1e-06	-14.14	0.06	0.0511
PAX6(Paired,Homeobox)/Forebrain-Pax6-ChIP-Seq(GSE66961)/Homer	1e-06	-14.1	0.0105	0.007
Smad3(MAD)/NPC-Smad3-ChIP-Seq(GSE36673)/Homer	1e-06	-13.88	0.2557	0.2388
NFkB-p65-Rel(RHD)/ThioMac-LPS-Expression(GSE23622)/Homer	1e-05	-13.14	0.006	0.0035
NeuroG2(bHLH)/Fibroblast-NeuroG2-ChIP-Seq(GSE75910)/Homer	1e-05	-12.89	0.1415	0.1287
p63(p53)/Keratinocyte-p63-ChIP-Seq(GSE17611)/Homer	1e-05	-12.22	0.0301	0.0243
ZNF467(Zf)/HEK293-ZNF467.GFP-ChIP-Seq(GSE58341)/Homer	1e-05	-12.1	0.03	0.0242
Nanog(Homeobox)/mES-Nanog-ChIP-Seq(GSE11724)/Homer	1e-05	-11.73	0.5209	0.5032
Six2(Homeobox)/NephronProgenitor-Six2-ChIP-Seq(GSE39837)/Homer	0.0001	-11.41	0.132	0.1205
Nkx3.1(Homeobox)/LNCaP-Nkx3.1-ChIP-Seq(GSE28264)/Homer	0.0001	-11.22	0.2877	0.2722
ETS:E-box(ETS,bHLH)/HPC7-Scl-ChIP-Seq(GSE22178)/Homer	0.0001	-9.686	0.008	0.0055
HNF6(Homeobox)/Liver-Hnf6-ChIP-Seq(ERP000394)/Homer	0.0001	-9.677	0.0899	0.0811
Tcfcp2l1(CP2)/mES-Tcfcp2l1-ChIP-Seq(GSE11431)/Homer	0.0001	-9.547	0.01	0.0072
Pdx1(Homeobox)/Islet-Pdx1-ChIP-Seq(SRA008281)/Homer	0.0001	-9.249	0.159	0.148
SpiB(ETS)/OCILY3-SPIB-ChIP-Seq(GSE56857)/Homer	0.001	-9.078	0.0242	0.0198
MafA(bZIP)/Islet-MafA-ChIP-Seq(GSE30298)/Homer	0.001	-8.981	0.0628	0.0557
Nkx6.1(Homeobox)/Islet-Nkx6.1-ChIP-Seq(GSE40975)/Homer	0.001	-8.856	0.4652	0.4504
STAT5(Stat)/mCD4+-Stat5-ChIP-Seq(GSE12346)/Homer	0.001	-8.776	0.0391	0.0336
HIF-1b(HLH)/T47D-HIF1b-ChIP-Seq(GSE59937)/Homer	0.001	-8.65	0.0823	0.0744
Tcf4(HMG)/Hct116-Tcf4-ChIP-Seq(SRA012054)/Homer	0.001	-8.549	0.06	0.0533
Smad2(MAD)/ES-SMAD2-ChIP-Seq(GSE29422)/Homer	0.001	-7.989	0.1053	0.0969
ZBTB12(Zf)/HEK293-ZBTB12.GFP-ChIP-Seq(GSE58341)/Homer	0.001	-7.932	0.0331	0.0284
p73(p53)/Trachea-p73-ChIP-Seq(PRJNA310161)/Homer	0.001	-7.88	0.0048	0.0031
Lhx3(Homeobox)/Neuron-Lhx3-ChIP-Seq(GSE31456)/Homer	0.001	-7.801	0.3045	0.2919
MYB(HTH)/ERMYB-Myb-ChIPSeq(GSE22095)/Homer	0.001	-7.777	0.2025	0.1916
Tbx20(T-box)/Heart-Tbx20-ChIP-Seq(GSE29636)/Homer	0.001	-7.697	0.0201	0.0165
Hoxb4(Homeobox)/ES-Hoxb4-ChIP-Seq(GSE34014)/Homer	0.001	-7.64	0.0259	0.0218
Arnt:Ahr(bHLH)/MCF7-Arnt-ChIP-Seq(Lo_et_al.)/Homer	0.001	-7.203	0.0388	0.034
ZNF264(Zf)/HEK293-ZNF264.GFP-ChIP-Seq(GSE58341)/Homer	0.001	-7.004	0.0485	0.0432
ZNF322(Zf)/HEK293-ZNF322.GFP-ChIP-Seq(GSE58341)/Homer	0.01	-6.884	0.0148	0.0119
MafK(bZIP)/C2C12-MafK-ChIP-Seq(GSE36030)/Homer	0.01	-6.854	0.0128	0.0102
Unknown-ESC-element(?)/mES-Nanog-ChIP-Seq(GSE11724)/Homer	0.01	-6.564	0.0282	0.0243
TCFL2(HMG)/K562-TCF7L2-ChIP-Seq(GSE29196)/Homer	0.01	-6.483	0.0107	0.0084
ZFX(Zf)/mES-Zfx-ChIP-Seq(GSE11431)/Homer	0.01	-6.079	0.0634	0.0578
Oct4:Sox17(POU,Homeobox,HMG)/F9-Sox17-ChIP-Seq(GSE44553)/Homer	0.01	-5.915	0.0275	0.0239
RBPJ:Ebox(?,bHLH)/Panc1-Rbpj1-ChIP-Seq(GSE47459)/Homer	0.01	-5.862	0.0199	0.0168
Brachyury(T-box)/Mesoendoderm-Brachyury-ChIP-exo(GSE54963)/Homer	0.01	-5.814	0.0316	0.0278
Tcf3(HMG)/mES-Tcf3-ChIP-Seq(GSE11724)/Homer	0.01	-5.474	0.0326	0.0289
Smad4(MAD)/ESC-SMAD4-ChIP-Seq(GSE29422)/Homer	0.01	-5.354	0.1054	0.099
ETS:RUNX(ETS,Runt)/Jurkat-RUNX1-ChIP-Seq(GSE17954)/Homer	0.01	-5.099	0.0053	0.0039
Rfx5(HTH)/GM12878-Rfx5-ChIP-Seq(GSE31477)/Homer	0.01	-5.018	0.0272	0.024
FXR(NR),IR1/Liver-FXR-ChIP-Seq(Chong_et_al.)/Homer	0.01	-4.993	0.0217	0.0188
Zic3(Zf)/mES-Zic3-ChIP-Seq(GSE37889)/Homer	0.01	-4.945	0.0176	0.0151
Rfx1(HTH)/NPC-H3K4me1-ChIP-Seq(GSE16256)/Homer	0.01	-4.827	0.0136	0.0115
Bach1(bZIP)/K562-Bach1-ChIP-Seq(GSE31477)/Homer	0.1	-4.314	0.0054	0.0042
RAR:RXR(NR),DR5/ES-RAR-ChIP-Seq(GSE56893)/Homer	0.1	-4.222	0.0091	0.0075
RARg(NR)/ES-RARg-ChIP-Seq(GSE30538)/Homer	0.1	-4.045	0.0024	0.0017
Ptf1a(bHLH)/Panc1-Ptf1a-ChIP-Seq(GSE47459)/Homer	0.1	-3.88	0.1974	0.1907
Lhx2(Homeobox)/HFSC-Lhx2-ChIP-Seq(GSE48068)/Homer	0.1	-3.823	0.1921	0.1857
Phox2a(Homeobox)/Neuron-Phox2a-ChIP-Seq(GSE31456)/Homer	0.1	-3.561	0.0899	0.0854
USF1(bHLH)/GM12878-Usf1-ChIP-Seq(GSE32465)/Homer	0.1	-3.543	0.0228	0.0205
Pax8(Paired,Homeobox)/Thyroid-Pax8-ChIP-Seq(GSE26938)/Homer	0.1	-3.378	0.0172	0.0153
p53(p53)/Saos-p53-ChIP-Seq(GSE15780)/Homer	0.1	-3.092	0.0093	0.008
p53(p53)/Saos-p53-ChIP-Seq/Homer	0.1	-3.092	0.0093	0.008
X-box(HTH)/NPC-H3K4me1-ChIP-Seq(GSE16256)/Homer	0.1	-2.97	0.0086	0.0075
PAX5(Paired,Homeobox)/GM12878-PAX5-ChIP-Seq(GSE32465)/Homer	0.1	-2.89	0.0203	0.0185
ZNF711(Zf)/SHSY5Y-ZNF711-ChIP-Seq(GSE20673)/Homer	0.1	-2.849	0.085	0.0814
Maz(Zf)/HepG2-Maz-ChIP-Seq(GSE31477)/Homer	0.1	-2.782	0.0265	0.0245
ZNF669(Zf)/HEK293-ZNF669.GFP-ChIP-Seq(GSE58341)/Homer	0.1	-2.673	0.0024	0.0019
Zfp281(Zf)/ES-Zfp281-ChIP-Seq(GSE81042)/Homer	0.1	-2.417	0.0035	0.0029
CTCF-SatelliteElement(Zf?)/CD4+-CTCF-ChIP-Seq(Barski_et_al.)/Homer	1	-2.287	0.001	0.0007
Barx1(Homeobox)/Stomach-Barx1.3xFlag-ChIP-Seq(GSE69483)/Homer	1	-2.244	0.0932	0.0902
STAT6(Stat)/Macrophage-Stat6-ChIP-Seq(GSE38377)/Homer	1	-2.233	0.0604	0.058
HRE(HSF)/HepG2-HSF1-ChIP-Seq(GSE31477)/Homer	1	-2.027	0.0098	0.0089
NFY(CCAAT)/Promoter/Homer	1	-1.951	0.0758	0.0735
ZNF317(Zf)/HEK293-ZNF317.GFP-ChIP-Seq(GSE58341)/Homer	1	-1.915	0.0067	0.006
THRa(NR)/C17.2-THRa-ChIP-Seq(GSE38347)/Homer	1	-1.83	0.0273	0.026
Twist(bHLH)/HMLE-TWIST1-ChIP-Seq(Chang_et_al)/Homer	1	-1.781	0.0061	0.0055
Lhx1(Homeobox)/EmbryoCarcinoma-Lhx1-ChIP-Seq(GSE70957)/Homer	1	-1.754	0.2102	0.207
PU.1:IRF8(ETS:IRF)/pDC-Irf8-ChIP-Seq(GSE66899)/Homer	1	-1.707	0.0178	0.0168
Max(bHLH)/K562-Max-ChIP-Seq(GSE31477)/Homer	1	-1.701	0.043	0.0415
n-Myc(bHLH)/mES-nMyc-ChIP-Seq(GSE11431)/Homer	1	-1.69	0.0343	0.033
Tbox:Smad(T-box,MAD)/ESCd5-Smad2_3-ChIP-Seq(GSE29422)/Homer	1	-1.625	0.0141	0.0133
ZNF528(Zf)/HEK293-ZNF528.GFP-ChIP-Seq(GSE58341)/Homer	1	-1.607	0.0008	0.0006
NF-E2(bZIP)/K562-NFE2-ChIP-Seq(GSE31477)/Homer	1	-1.57	0.0042	0.0038
HEB(bHLH)/mES-Heb-ChIP-Seq(GSE53233)/Homer	1	-1.559	0.121	0.1188
Tgif1(Homeobox)/mES-Tgif1-ChIP-Seq(GSE55404)/Homer	1	-1.543	0.357	0.3539
E-box(bHLH)/Promoter/Homer	1	-1.513	0.0026	0.0022
Pitx1:Ebox(Homeobox,bHLH)/Hindlimb-Pitx1-ChIP-Seq(GSE41591)/Homer	1	-1.402	0.0328	0.0318
RFX(HTH)/K562-RFX3-ChIP-Seq(SRA012198)/Homer	1	-1.382	0.0034	0.0031
Zfp809(Zf)/ES-Zfp809-ChIP-Seq(GSE70799)/Homer	1	-1.33	0.0047	0.0044
Rfx2(HTH)/LoVo-RFX2-ChIP-Seq(GSE49402)/Homer	1	-1.323	0.0041	0.0038
NFkB-p65(RHD)/GM12787-p65-ChIP-Seq(GSE19485)/Homer	1	-1.14	0.0297	0.029
E2F4(E2F)/K562-E2F4-ChIP-Seq(GSE31477)/Homer	1	-1.106	0.0071	0.0068
ZBTB18(Zf)/HEK293-ZBTB18.GFP-ChIP-Seq(GSE58341)/Homer	1	-1.075	0.0359	0.0353
MafF(bZIP)/HepG2-MafF-ChIP-Seq(GSE31477)/Homer	1	-1.052	0.0472	0.0465
ZFP3(Zf)/HEK293-ZFP3.GFP-ChIP-Seq(GSE58341)/Homer	1	-1.01	0.0002	0.0002
CArG(MADS)/PUER-Srf-ChIP-Seq(Sullivan_et_al.)/Homer	1	-0.9662	0.0354	0.0349
CTCF(Zf)/CD4+-CTCF-ChIP-Seq(Barski_et_al.)/Homer	1	-0.8929	0.003	0.0029
Egr2(Zf)/Thymocytes-Egr2-ChIP-Seq(GSE34254)/Homer	1	-0.8312	0.003	0.0029
Usf2(bHLH)/C2C12-Usf2-ChIP-Seq(GSE36030)/Homer	1	-0.7768	0.0202	0.0201
TFE3(bHLH)/MEF-TFE3-ChIP-Seq(GSE75757)/Homer	1	-0.7415	0.005	0.0049
REST-NRSF(Zf)/Jurkat-NRSF-ChIP-Seq/Homer	1	-0.7401	0.0002	0.0002
MITF(bHLH)/MastCells-MITF-ChIP-Seq(GSE48085)/Homer	1	-0.7344	0.0692	0.0691
DUX4(Homeobox)/Myoblasts-DUX4.V5-ChIP-Seq(GSE75791)/Homer	1	-0.6857	0.0078	0.0078
NPAS(bHLH)/Liver-NPAS-ChIP-Seq(GSE39860)/Homer	1	-0.674	0.1414	0.1415
E2F1(E2F)/Hela-E2F1-ChIP-Seq(GSE22478)/Homer	1	-0.6669	0.0026	0.0026
Nrf2(bZIP)/Lymphoblast-Nrf2-ChIP-Seq(GSE37589)/Homer	1	-0.6492	0.0031	0.0031
PAX3:FKHR-fusion(Paired,Homeobox)/Rh4-PAX3:FKHR-ChIP-Seq(GSE19063)/Homer	1	-0.6428	0.0269	0.027
HRE(HSF)/Striatum-HSF1-ChIP-Seq(GSE38000)/Homer	1	-0.6171	0.019	0.0191
E2F7(E2F)/Hela-E2F7-ChIP-Seq(GSE32673)/Homer	1	-0.6148	0.001	0.001
ZNF382(Zf)/HEK293-ZNF382.GFP-ChIP-Seq(GSE58341)/Homer	1	-0.6006	0.0029	0.0029
ZNF41(Zf)/HEK293-ZNF41.GFP-ChIP-Seq(GSE58341)/Homer	1	-0.5649	0.0026	0.0026
EBNA1(EBV-virus)/Raji-EBNA1-ChIP-Seq(GSE30709)/Homer	1	-0.5596	0.0005	0.0006
Isl1(Homeobox)/Neuron-Isl1-ChIP-Seq(GSE31456)/Homer	1	-0.5265	0.2815	0.2824
E2F6(E2F)/Hela-E2F6-ChIP-Seq(GSE31477)/Homer	1	-0.5236	0.0097	0.0098
c-Myc(bHLH)/mES-cMyc-ChIP-Seq(GSE11431)/Homer	1	-0.5126	0.024	0.0243
HOXA2(Homeobox)/mES-Hoxa2-ChIP-Seq(Donaldson_et_al.)/Homer	1	-0.5037	0.0103	0.0105
DMRT1(DM)/Testis-DMRT1-ChIP-Seq(GSE64892)/Homer	1	-0.4989	0.0418	0.0423
OCT:OCT(POU,Homeobox,IR1)/NPC-Brn2-ChIP-Seq(GSE35496)/Homer	1	-0.4899	0.0021	0.0022
c-Myc(bHLH)/LNCAP-cMyc-ChIP-Seq(Unpublished)/Homer	1	-0.4223	0.0152	0.0156
NFkB-p50,p52(RHD)/Monocyte-p50-ChIP-Chip(Schreiber_et_al.)/Homer	1	-0.4195	0.0022	0.0023
RORgt(NR)/EL4-RORgt.Flag-ChIP-Seq(GSE56019)/Homer	1	-0.4167	0.0114	0.0117
PAX5(Paired,Homeobox),condensed/GM12878-PAX5-ChIP-Seq(GSE32465)/Homer	1	-0.4152	0.0047	0.005
OCT:OCT(POU,Homeobox)/NPC-Brn1-ChIP-Seq(GSE35496)/Homer	1	-0.3915	0.0014	0.0016
ZNF692(Zf)/HEK293-ZNF692.GFP-ChIP-Seq(GSE58341)/Homer	1	-0.3897	0.0024	0.0026
T1ISRE(IRF)/ThioMac-Ifnb-Expression/Homer	1	-0.3788	0.0011	0.0012
ZEB1(Zf)/PDAC-ZEB1-ChIP-Seq(GSE64557)/Homer	1	-0.3581	0.1315	0.1329
Znf263(Zf)/K562-Znf263-ChIP-Seq(GSE31477)/Homer	1	-0.3558	0.0848	0.086
E2A(bHLH)/proBcell-E2A-ChIP-Seq(GSE21978)/Homer	1	-0.3388	0.0872	0.0885
CRX(Homeobox)/Retina-Crx-ChIP-Seq(GSE20012)/Homer	1	-0.3111	0.348	0.3504
bHLHE40(bHLH)/HepG2-BHLHE40-ChIP-Seq(GSE31477)/Homer	1	-0.3107	0.0116	0.0122
Otx2(Homeobox)/EpiLC-Otx2-ChIP-Seq(GSE56098)/Homer	1	-0.2938	0.1168	0.1186
NRF1(NRF)/MCF7-NRF1-ChIP-Seq(Unpublished)/Homer	1	-0.278	0.0003	0.0004
NRF(NRF)/Promoter/Homer	1	-0.2676	0.002	0.0022
BORIS(Zf)/K562-CTCFL-ChIP-Seq(GSE32465)/Homer	1	-0.2494	0.0024	0.0027
Pax7(Paired,Homeobox),long/Myoblast-Pax7-ChIP-Seq(GSE25064)/Homer	1	-0.2457	0.0051	0.0056
IRF8(IRF)/BMDM-IRF8-ChIP-Seq(GSE77884)/Homer	1	-0.2446	0.032	0.0332
ZBTB33(Zf)/GM12878-ZBTB33-ChIP-Seq(GSE32465)/Homer	1	-0.2192	0.0002	0.0003
p53(p53)/mES-cMyc-ChIP-Seq(GSE11431)/Homer	1	-0.1991	0.0008	0.001
DMRT6(DM)/Testis-DMRT6-ChIP-Seq(GSE60440)/Homer	1	-0.192	0.0311	0.0325
IRF:BATF(IRF:bZIP)/pDC-Irf8-ChIP-Seq(GSE66899)/Homer	1	-0.1911	0.0143	0.0152
GFY-Staf(?,Zf)/Promoter/Homer	1	-0.1844	0.0016	0.0019
JunD(bZIP)/K562-JunD-ChIP-Seq/Homer	1	-0.1368	0.0041	0.0047
BMAL1(bHLH)/Liver-Bmal1-ChIP-Seq(GSE39860)/Homer	1	-0.1263	0.1551	0.1587
GFX(?)/Promoter/Homer	1	-0.1068	0.0001	0.0003
GLI3(Zf)/Limb-GLI3-ChIP-Chip(GSE11077)/Homer	1	-0.106	0.0026	0.0031
OCT4-SOX2-TCF-NANOG(POU,Homeobox,HMG)/mES-Oct4-ChIP-Seq(GSE11431)/Homer	1	-0.1048	0.0316	0.0334
E2F(E2F)/Hela-CellCycle-Expression/Homer	1	-0.09322	0.0005	0.0007
Mouse_Recombination_Hotspot(Zf)/Testis-DMC1-ChIP-Seq(GSE24438)/Homer	1	-0.09073	0.0067	0.0076
ZNF519(Zf)/HEK293-ZNF519.GFP-ChIP-Seq(GSE58341)/Homer	1	-0.08849	0.003	0.0036
E2F3(E2F)/MEF-E2F3-ChIP-Seq(GSE71376)/Homer	1	-0.08634	0.0114	0.0127
Pknox1(Homeobox)/ES-Prep1-ChIP-Seq(GSE63282)/Homer	1	-0.08435	0.013	0.0144
IRF4(IRF)/GM12878-IRF4-ChIP-Seq(GSE32465)/Homer	1	-0.08118	0.0497	0.0523
Mef2d(MADS)/Retina-Mef2d-ChIP-Seq(GSE61391)/Homer	1	-0.07124	0.0276	0.0297
EKLF(Zf)/Erythrocyte-Klf1-ChIP-Seq(GSE20478)/Homer	1	-0.06643	0.0064	0.0075
ZNF165(Zf)/WHIM12-ZNF165-ChIP-Seq(GSE65937)/Homer	1	-0.0623	0.0023	0.003
Meis1(Homeobox)/MastCells-Meis1-ChIP-Seq(GSE48085)/Homer	1	-0.05664	0.1332	0.1377
ZNF143|STAF(Zf)/CUTLL-ZNF143-ChIP-Seq(GSE29600)/Homer	1	-0.05506	0.0127	0.0142
Prop1(Homeobox)/GHFT1-PROP1.biotin-ChIP-Seq(GSE77302)/Homer	1	-0.05064	0.1363	0.141
ZNF16(Zf)/HEK293-ZNF16.GFP-ChIP-Seq(GSE58341)/Homer	1	-0.05041	0.0001	0.0002
CRE(bZIP)/Promoter/Homer	1	-0.04991	0.0066	0.0078
HLF(bZIP)/HSC-HLF.Flag-ChIP-Seq(GSE69817)/Homer	1	-0.04876	0.1419	0.1467
ZNF136(Zf)/HEK293-ZNF136.GFP-ChIP-Seq(GSE58341)/Homer	1	-0.04782	0.014	0.0156
Gfi1b(Zf)/HPC7-Gfi1b-ChIP-Seq(GSE22178)/Homer	1	-0.04512	0.073	0.0766
Sp5(Zf)/mES-Sp5.Flag-ChIP-Seq(GSE72989)/Homer	1	-0.03703	0.0187	0.0208
ZNF415(Zf)/HEK293-ZNF415.GFP-ChIP-Seq(GSE58341)/Homer	1	-0.03584	0.0206	0.0228
NPAS2(bHLH)/Liver-NPAS2-ChIP-Seq(GSE39860)/Homer	1	-0.03154	0.0804	0.0846
KLF6(Zf)/PDAC-KLF6-ChIP-Seq(GSE64557)/Homer	1	-0.03146	0.0244	0.0268
Reverb(NR),DR2/RAW-Reverba.biotin-ChIP-Seq(GSE45914)/Homer	1	-0.02813	0.0053	0.0066
CLOCK(bHLH)/Liver-Clock-ChIP-Seq(GSE39860)/Homer	1	-0.02717	0.0293	0.032
STAT6(Stat)/CD4-Stat6-ChIP-Seq(GSE22104)/Homer	1	-0.02294	0.0585	0.0624
PRDM14(Zf)/H1-PRDM14-ChIP-Seq(GSE22767)/Homer	1	-0.02068	0.0215	0.024
PBX1(Homeobox)/MCF7-PBX1-ChIP-Seq(GSE28007)/Homer	1	-0.02064	0.0038	0.0049
IRF2(IRF)/Erythroblas-IRF2-ChIP-Seq(GSE36985)/Homer	1	-0.01806	0.0101	0.0119
ZSCAN22(Zf)/HEK293-ZSCAN22.GFP-ChIP-Seq(GSE58341)/Homer	1	-0.01111	0.0016	0.0025
Egr1(Zf)/K562-Egr1-ChIP-Seq(GSE32465)/Homer	1	-0.01035	0.0167	0.0192
PRDM9(Zf)/Testis-DMC1-ChIP-Seq(GSE35498)/Homer	1	-0.009003	0.0267	0.0299
Klf9(Zf)/GBM-Klf9-ChIP-Seq(GSE62211)/Homer	1	-0.005379	0.0052	0.0068
Oct2(POU,Homeobox)/Bcell-Oct2-ChIP-Seq(GSE21512)/Homer	1	-0.005339	0.0531	0.0579
NFAT:AP1(RHD,bZIP)/Jurkat-NFATC1-ChIP-Seq(Jolma_et_al.)/Homer	1	-0.003654	0.0159	0.0189
Pbx3(Homeobox)/GM12878-PBX3-ChIP-Seq(GSE32465)/Homer	1	-0.002674	0.0126	0.0153
Eomes(T-box)/H9-Eomes-ChIP-Seq(GSE26097)/Homer	1	-0.00196	0.2695	0.2801
KLF5(Zf)/LoVo-KLF5-ChIP-Seq(GSE49402)/Homer	1	-0.001407	0.0328	0.0373
CEBP(bZIP)/ThioMac-CEBPb-ChIP-Seq(GSE21512)/Homer	1	-0.001296	0.1035	0.1112
ZNF416(Zf)/HEK293-ZNF416.GFP-ChIP-Seq(GSE58341)/Homer	1	-0.001154	0.0909	0.0982
Atf2(bZIP)/3T3L1-Atf2-ChIP-Seq(GSE56872)/Homer	1	-0.001115	0.02	0.0237
PRDM1(Zf)/Hela-PRDM1-ChIP-Seq(GSE31477)/Homer	1	-0.000965	0.0593	0.0655
Oct4(POU,Homeobox)/mES-Oct4-ChIP-Seq(GSE11431)/Homer	1	-0.000282	0.0796	0.0875
Pitx1(Homeobox)/Chicken-Pitx1-ChIP-Seq(GSE38910)/Homer	1	-0.00028	0.5523	0.5664
LXRE(NR),DR4/RAW-LXRb.biotin-ChIP-Seq(GSE21512)/Homer	1	-0.000232	0.0057	0.0082
Brn2(POU,Homeobox)/NPC-Brn2-ChIP-Seq(GSE35496)/Homer	1	-0.000154	0.0134	0.0171
IRF3(IRF)/BMDM-Irf3-ChIP-Seq(GSE67343)/Homer	1	-0.000144	0.0371	0.043
RUNX(Runt)/HPC7-Runx1-ChIP-Seq(GSE22178)/Homer	1	-0.000116	0.0536	0.0607
IRF1(IRF)/PBMC-IRF1-ChIP-Seq(GSE43036)/Homer	1	-9.7e-05	0.0137	0.0176
GFY(?)/Promoter/Homer	1	-9e-05	0.0024	0.0042
Cux2(Homeobox)/Liver-Cux2-ChIP-Seq(GSE35985)/Homer	1	-7.4e-05	0.0616	0.0694
RUNX-AML(Runt)/CD4+-PolII-ChIP-Seq(Barski_et_al.)/Homer	1	-7.4e-05	0.0563	0.0638
Sp1(Zf)/Promoter/Homer	1	-6e-05	0.0005	0.0016
Ronin(THAP)/ES-Thap11-ChIP-Seq(GSE51522)/Homer	1	-5e-05	0.0001	0.0007
CEBP:CEBP(bZIP)/MEF-Chop-ChIP-Seq(GSE35681)/Homer	1	-4.3e-05	0.0189	0.0236
ISRE(IRF)/ThioMac-LPS-Expression(GSE23622)/Homer	1	-3.6e-05	0.0057	0.0085
Srebp1a(bHLH)/HepG2-Srebp1a-ChIP-Seq(GSE31477)/Homer	1	-3.2e-05	0.0108	0.0145
KLF14(Zf)/HEK293-KLF14.GFP-ChIP-Seq(GSE58341)/Homer	1	-1.9e-05	0.0409	0.0479
c-Jun-CRE(bZIP)/K562-cJun-ChIP-Seq(GSE31477)/Homer	1	-1.8e-05	0.0204	0.0256
Pit1(Homeobox)/GCrat-Pit1-ChIP-Seq(GSE58009)/Homer	1	-8e-06	0.1874	0.2015
Slug(Zf)/Mesoderm-Snai2-ChIP-Seq(GSE61475)/Homer	1	-6e-06	0.0234	0.0293
Chop(bZIP)/MEF-Chop-ChIP-Seq(GSE35681)/Homer	1	-6e-06	0.0232	0.029
PU.1-IRF(ETS:IRF)/Bcell-PU.1-ChIP-Seq(GSE21512)/Homer	1	-5e-06	0.1192	0.1312
Pax7(Paired,Homeobox)/Myoblast-Pax7-ChIP-Seq(GSE25064)/Homer	1	-5e-06	0.0135	0.0181
Klf4(Zf)/mES-Klf4-ChIP-Seq(GSE11431)/Homer	1	-4e-06	0.0081	0.0118
Pax7(Paired,Homeobox),longest/Myoblast-Pax7-ChIP-Seq(GSE25064)/Homer	1	-4e-06	0.0037	0.0064
KLF3(Zf)/MEF-Klf3-ChIP-Seq(GSE44748)/Homer	1	-2e-06	0.0076	0.0113
bZIP:IRF(bZIP,IRF)/Th17-BatF-ChIP-Seq(GSE39756)/Homer	1	-1e-06	0.0531	0.0624
Tbr1(T-box)/Cortex-Tbr1-ChIP-Seq(GSE71384)/Homer	1	-1e-06	0.1636	0.1788
CEBP:AP1(bZIP)/ThioMac-CEBPb-ChIP-Seq(GSE21512)/Homer	1	0	0.0934	0.1056
Atf7(bZIP)/3T3L1-Atf7-ChIP-Seq(GSE56872)/Homer	1	0	0.0322	0.0398
Atf1(bZIP)/K562-ATF1-ChIP-Seq(GSE31477)/Homer	1	0	0.0544	0.0642
Mef2b(MADS)/HEK293-Mef2b.V5-ChIP-Seq(GSE67450)/Homer	1	0	0.1272	0.1416
GSC(Homeobox)/FrogEmbryos-GSC-ChIP-Seq(DRA000576)/Homer	1	0	0.1922	0.2092
E2A(bHLH),near_PU.1/Bcell-PU.1-ChIP-Seq(GSE21512)/Homer	1	0	0.0805	0.0928
RUNX1(Runt)/Jurkat-RUNX1-ChIP-Seq(GSE29180)/Homer	1	0	0.0874	0.1002
Atf4(bZIP)/MEF-Atf4-ChIP-Seq(GSE35681)/Homer	1	0	0.0313	0.0397
RUNX2(Runt)/PCa-RUNX2-ChIP-Seq(GSE33889)/Homer	1	0	0.0678	0.0797
YY1(Zf)/Promoter/Homer	1	0	0.0008	0.0029
Pit1+1bp(Homeobox)/GCrat-Pit1-ChIP-Seq(GSE58009)/Homer	1	0	0.0613	0.0732
Nkx2.5(Homeobox)/HL1-Nkx2.5.biotin-ChIP-Seq(GSE21529)/Homer	1	0	0.2217	0.2419
Mef2c(MADS)/GM12878-Mef2c-ChIP-Seq(GSE32465)/Homer	1	0	0.0702	0.0839
Brn1(POU,Homeobox)/NPC-Brn1-ChIP-Seq(GSE35496)/Homer	1	0	0.0436	0.055
Oct6(POU,Homeobox)/NPC-Pou3f1-ChIP-Seq(GSE35496)/Homer	1	0	0.0575	0.0707
NFAT(RHD)/Jurkat-NFATC1-ChIP-Seq(Jolma_et_al.)/Homer	1	0	0.0959	0.1124
Mef2a(MADS)/HL1-Mef2a.biotin-ChIP-Seq(GSE21529)/Homer	1	0	0.0541	0.0682
Srebp2(bHLH)/HepG2-Srebp2-ChIP-Seq(GSE31477)/Homer	1	0	0.0055	0.0111
Nkx2.1(Homeobox)/LungAC-Nkx2.1-ChIP-Seq(GSE43252)/Homer	1	0	0.2723	0.2998
KLF10(Zf)/HEK293-KLF10.GFP-ChIP-Seq(GSE58341)/Homer	1	0	0.0235	0.0341
Bapx1(Homeobox)/VertebralCol-Bapx1-ChIP-Seq(GSE36672)/Homer	1	0	0.2165	0.2577
CHR(?)/Hela-CellCycle-Expression/Homer	1	0	0.0776	0.0976
LRF(Zf)/Erythroblasts-ZBTB7A-ChIP-Seq(GSE74977)/Homer	1	0	0.0219	0.054
Nkx2.2(Homeobox)/NPC-Nkx2.2-ChIP-Seq(GSE61673)/Homer	1	0	0.1663	0.1995
OCT:OCT(POU,Homeobox)/NPC-OCT6-ChIP-Seq(GSE43916)/Homer	1	0	0.0135	0.0332
OCT:OCT-short(POU,Homeobox)/NPC-OCT6-ChIP-Seq(GSE43916)/Homer	1	0	0.1074	0.1332
Tbet(T-box)/CD8-Tbet-ChIP-Seq(GSE33802)/Homer	1	0	0.1011	0.1293
Tbx5(T-box)/HL1-Tbx5.biotin-ChIP-Seq(GSE21529)/Homer	1	0	0.261	0.3042

## Sheet: Sheet4
22Rv1,GR, all sites
Total Target Sequences = 9210, Total Background Sequences = 39168
Motif Name	P-value	Log P-value	% of Target Sequences with Motif	% of Background Sequences with Motif
GRE(NR),IR3/RAW264.7-GRE-ChIP-Seq(Unpublished)/Homer	1e-2850	-6563	0.338	0.019
GRE(NR),IR3/A549-GR-ChIP-Seq(GSE32465)/Homer	1e-2784	-6411	0.2727	0.0093
ARE(NR)/LNCAP-AR-ChIP-Seq(GSE27824)/Homer	1e-2730	-6286	0.3179	0.017
PGR(NR)/EndoStromal-PGR-ChIP-Seq(GSE69539)/Homer	1e-2295	-5286	0.3385	0.0294
PR(NR)/T47D-PR-ChIP-Seq(GSE31130)/Homer	1e-1505	-3467	0.6258	0.2215
FOXM1(Forkhead)/MCF7-FOXM1-ChIP-Seq(GSE72977)/Homer	1e-1493	-3438	0.5773	0.1876
FOXA1(Forkhead)/MCF7-FOXA1-ChIP-Seq(GSE26831)/Homer	1e-1463	-3370	0.5859	0.1966
FOXA1(Forkhead)/LNCAP-FOXA1-ChIP-Seq(GSE27824)/Homer	1e-1462	-3367	0.6337	0.2322
Foxa2(Forkhead)/Liver-Foxa2-ChIP-Seq(GSE25694)/Homer	1e-1304	-3004	0.4653	0.1325
Fox:Ebox(Forkhead,bHLH)/Panc1-Foxa2-ChIP-Seq(GSE47459)/Homer	1e-1176	-2710	0.4431	0.1304
Foxa3(Forkhead)/Liver-Foxa3-ChIP-Seq(GSE77670)/Homer	1e-1050	-2418	0.2859	0.0571
FoxL2(Forkhead)/Ovary-FoxL2-ChIP-Seq(GSE60858)/Homer	1e-704	-1621	0.4238	0.1707
FOXK1(Forkhead)/HEK293-FOXK1-ChIP-Seq(GSE51673)/Homer	1e-693	-1597	0.4374	0.182
Foxf1(Forkhead)/Lung-Foxf1-ChIP-Seq(GSE77951)/Homer	1e-691	-1592	0.4471	0.1895
Foxo3(Forkhead)/U2OS-Foxo3-ChIP-Seq(E-MTAB-2701)/Homer	1e-615	-1417	0.3549	0.1352
AR-halfsite(NR)/LNCaP-AR-ChIP-Seq(GSE27824)/Homer	1e-566	-1305	0.5932	0.3331
FOXP1(Forkhead)/H9-FOXP1-ChIP-Seq(GSE31006)/Homer	1e-518	-1194	0.2403	0.0755
FOXK2(Forkhead)/U2OS-FOXK2-ChIP-Seq(E-MTAB-2204)/Homer	1e-507	-1169	0.2722	0.0957
HOXB13(Homeobox)/ProstateTumor-HOXB13-ChIP-Seq(GSE56288)/Homer	1e-347	-801.2	0.3612	0.1846
Foxo1(Forkhead)/RAW-Foxo1-ChIP-Seq(Fan_et_al.)/Homer	1e-346	-797.1	0.4212	0.2333
HOXD13(Homeobox)/Chicken-Hoxd13-ChIP-Seq(GSE38910)/Homer	1e-257	-592	0.3717	0.2147
Unknown(Homeobox)/Limb-p300-ChIP-Seq/Homer	1e-204	-470.2	0.2227	0.1111
CDX4(Homeobox)/ZebrafishEmbryos-Cdx4.Myc-ChIP-Seq(GSE48254)/Homer	1e-196	-451.5	0.2902	0.165
NF1:FOXA1(CTF,Forkhead)/LNCAP-FOXA1-ChIP-Seq(GSE27824)/Homer	1e-186	-429.5	0.0431	0.0064
NF1-halfsite(CTF)/LNCaP-NF1-ChIP-Seq(Unpublished)/Homer	1e-180	-415.4	0.2482	0.1361
Cdx2(Homeobox)/mES-Cdx2-ChIP-Seq(GSE14586)/Homer	1e-168	-387.3	0.2524	0.1427
Gata6(Zf)/HUG1N-GATA6-ChIP-Seq(GSE51936)/Homer	1e-160	-368.6	0.2229	0.1219
AP-2gamma(AP2)/MCF7-TFAP2C-ChIP-Seq(GSE21234)/Homer	1e-143	-330.7	0.1027	0.0405
NF1(CTF)/LNCAP-NF1-ChIP-Seq(Unpublished)/Homer	1e-143	-330.4	0.0691	0.021
AP-2alpha(AP2)/Hela-AP2alpha-ChIP-Seq(GSE31477)/Homer	1e-141	-326.4	0.085	0.0301
GATA3(Zf)/iTreg-Gata3-ChIP-Seq(GSE20898)/Homer	1e-141	-326.2	0.3277	0.2134
Gata4(Zf)/Heart-Gata4-ChIP-Seq(GSE35151)/Homer	1e-140	-324.5	0.2266	0.1301
Gata2(Zf)/K562-GATA2-ChIP-Seq(GSE18829)/Homer	1e-138	-318.8	0.1579	0.0788
Gata1(Zf)/K562-GATA1-ChIP-Seq(GSE18829)/Homer	1e-131	-302.8	0.1385	0.0665
GATA(Zf),IR3/iTreg-Gata3-ChIP-Seq(GSE20898)/Homer	1e-105	-243	0.0579	0.0192
GATA(Zf),IR4/iTreg-Gata3-ChIP-Seq(GSE20898)/Homer	1e-100	-231.1	0.0358	0.0085
Tlx?(NR)/NPC-H3K4me1-ChIP-Seq(GSE16256)/Homer	1e-89	-206.7	0.0557	0.02
GRHL2(CP2)/HBE-GRHL2-ChIP-Seq(GSE46194)/Homer	1e-69	-159.6	0.0785	0.0384
ZNF189(Zf)/HEK293-ZNF189.GFP-ChIP-Seq(GSE58341)/Homer	1e-54	-124.6	0.1017	0.0597
GATA3(Zf),DR8/iTreg-Gata3-ChIP-Seq(GSE20898)/Homer	1e-48	-111	0.0238	0.0073
THRb(NR)/Liver-NR1A2-ChIP-Seq(GSE52613)/Homer	1e-46	-107.2	0.4009	0.3292
Fosl2(bZIP)/3T3L1-Fosl2-ChIP-Seq(GSE56872)/Homer	1e-45	-103.8	0.0451	0.0208
Jun-AP1(bZIP)/K562-cJun-ChIP-Seq(GSE31477)/Homer	1e-44	-101.7	0.0342	0.0139
GATA3(Zf),DR4/iTreg-Gata3-ChIP-Seq(GSE20898)/Homer	1e-43	-101.3	0.0302	0.0115
Fra2(bZIP)/Striatum-Fra2-ChIP-Seq(GSE43429)/Homer	1e-42	-97	0.0646	0.0353
BATF(bZIP)/Th17-BATF-ChIP-Seq(GSE39756)/Homer	1e-41	-95.62	0.0939	0.058
JunB(bZIP)/DendriticCells-Junb-ChIP-Seq(GSE36099)/Homer	1e-40	-92.59	0.0779	0.0459
FOXA1:AR(Forkhead,NR)/LNCAP-AR-ChIP-Seq(GSE27824)/Homer	1e-39	-91.84	0.0347	0.015
HNF4a(NR),DR1/HepG2-HNF4a-ChIP-Seq(GSE25021)/Homer	1e-39	-89.98	0.0583	0.0316
HOXA9(Homeobox)/HSC-Hoxa9-ChIP-Seq(GSE33509)/Homer	1e-36	-83.37	0.143	0.1011
Fra1(bZIP)/BT549-Fra1-ChIP-Seq(GSE46166)/Homer	1e-35	-80.78	0.0807	0.05
Atf3(bZIP)/GBM-ATF3-ChIP-Seq(GSE33912)/Homer	1e-31	-71.8	0.0893	0.0585
Sox15(HMG)/CPA-Sox15-ChIP-Seq(GSE62909)/Homer	1e-30	-69.38	0.1788	0.1361
AP-1(bZIP)/ThioMac-PU.1-ChIP-Seq(GSE21512)/Homer	1e-29	-66.86	0.0935	0.063
EBF1(EBF)/Near-E2A-ChIP-Seq(GSE21512)/Homer	1e-27	-64.24	0.0646	0.0401
Sox10(HMG)/SciaticNerve-Sox3-ChIP-Seq(GSE35132)/Homer	1e-25	-57.93	0.2388	0.1944
Olig2(bHLH)/Neuron-Olig2-ChIP-Seq(GSE30882)/Homer	1e-24	-57.46	0.2302	0.1867
Sox4(HMG)/proB-Sox4-ChIP-Seq(GSE50066)/Homer	1e-24	-56.9	0.1273	0.0942
Zic(Zf)/Cerebellum-ZIC1.2-ChIP-Seq(GSE60731)/Homer	1e-24	-56.16	0.0718	0.0473
Hoxc9(Homeobox)/Ainv15-Hoxc9-ChIP-Seq(GSE21812)/Homer	1e-23	-55.26	0.1094	0.0792
Stat3+il21(Stat)/CD4-Stat3-ChIP-Seq(GSE19198)/Homer	1e-22	-51.43	0.0817	0.0565
Bach2(bZIP)/OCILy7-Bach2-ChIP-Seq(GSE44420)/Homer	1e-22	-51.04	0.0241	0.0116
Erra(NR)/HepG2-Erra-ChIP-Seq(GSE31477)/Homer	1e-21	-48.79	0.1865	0.1499
Nr5a2(NR)/Pancreas-LRH1-ChIP-Seq(GSE34295)/Homer	1e-20	-46.76	0.0649	0.0436
SF1(NR)/H295R-Nr5a1-ChIP-Seq(GSE44220)/Homer	1e-19	-45.04	0.0453	0.0281
SPDEF(ETS)/VCaP-SPDEF-ChIP-Seq(SRA014231)/Homer	1e-19	-44.56	0.1064	0.0795
Unknown-ESC-element(?)/mES-Nanog-ChIP-Seq(GSE11724)/Homer	1e-17	-41.34	0.0425	0.0265
Sox6(HMG)/Myotubes-Sox6-ChIP-Seq(GSE32627)/Homer	1e-17	-39.7	0.2617	0.2238
Foxh1(Forkhead)/hESC-FOXH1-ChIP-Seq(GSE29422)/Homer	1e-17	-39.38	0.1118	0.0859
Sox2(HMG)/mES-Sox2-ChIP-Seq(GSE11431)/Homer	1e-16	-39.04	0.1341	0.1059
Zic3(Zf)/mES-Zic3-ChIP-Seq(GSE37889)/Homer	1e-16	-39	0.0337	0.0201
Sox3(HMG)/NPC-Sox3-ChIP-Seq(GSE33059)/Homer	1e-15	-36.7	0.2584	0.2222
STAT4(Stat)/CD4-Stat4-ChIP-Seq(GSE22104)/Homer	1e-15	-35.33	0.1319	0.1053
ZNF675(Zf)/HEK293-ZNF675.GFP-ChIP-Seq(GSE58341)/Homer	1e-15	-34.82	0.0238	0.0132
Nr5a2(NR)/mES-Nr5a2-ChIP-Seq(GSE19019)/Homer	1e-14	-33.74	0.045	0.03
Sp5(Zf)/mES-Sp5.Flag-ChIP-Seq(GSE72989)/Homer	1e-14	-32.77	0.0447	0.03
Maz(Zf)/HepG2-Maz-ChIP-Seq(GSE31477)/Homer	1e-13	-31.27	0.0508	0.0354
Stat3(Stat)/mES-Stat3-ChIP-Seq(GSE11431)/Homer	1e-13	-31.16	0.0496	0.0344
Ets1-distal(ETS)/CD4+-PolII-ChIP-Seq(Barski_et_al.)/Homer	1e-13	-30.41	0.0345	0.0222
Bcl6(Zf)/Liver-Bcl6-ChIP-Seq(GSE31578)/Homer	1e-13	-30.3	0.1441	0.1184
RXR(NR),DR1/3T3L1-RXR-ChIP-Seq(GSE13511)/Homer	1e-13	-30.2	0.0851	0.0653
Esrrb(NR)/mES-Esrrb-ChIP-Seq(GSE11431)/Homer	1e-12	-29.82	0.0599	0.0435
ETV1(ETS)/GIST48-ETV1-ChIP-Seq(GSE22441)/Homer	1e-12	-27.78	0.1154	0.0933
Sox9(HMG)/Limb-SOX9-ChIP-Seq(GSE73225)/Homer	1e-12	-27.71	0.1058	0.0846
Zfp281(Zf)/ES-Zfp281-ChIP-Seq(GSE81042)/Homer	1e-10	-24.44	0.0093	0.0042
MafA(bZIP)/Islet-MafA-ChIP-Seq(GSE30298)/Homer	1e-10	-24.14	0.0672	0.0515
KLF6(Zf)/PDAC-KLF6-ChIP-Seq(GSE64557)/Homer	1e-10	-23.58	0.0495	0.0363
ZBTB12(Zf)/HEK293-ZBTB12.GFP-ChIP-Seq(GSE58341)/Homer	1e-09	-22.01	0.0403	0.0288
ERE(NR),IR3/MCF7-ERa-ChIP-Seq(Unpublished)/Homer	1e-09	-21.81	0.0213	0.0133
ERG(ETS)/VCaP-ERG-ChIP-Seq(GSE14097)/Homer	1e-08	-20.38	0.1363	0.1159
ETS1(ETS)/Jurkat-ETS1-ChIP-Seq(GSE17954)/Homer	1e-08	-20.25	0.087	0.0706
Sox17(HMG)/Endoderm-Sox17-ChIP-Seq(GSE61475)/Homer	1e-08	-20.2	0.1097	0.0914
KLF5(Zf)/LoVo-KLF5-ChIP-Seq(GSE49402)/Homer	1e-08	-19.81	0.063	0.0492
Hnf1(Homeobox)/Liver-Foxa2-Chip-Seq(GSE25694)/Homer	1e-08	-19.52	0.038	0.0275
Lhx2(Homeobox)/HFSC-Lhx2-ChIP-Seq(GSE48068)/Homer	1e-08	-19.06	0.1988	0.1757
Mef2d(MADS)/Retina-Mef2d-ChIP-Seq(GSE61391)/Homer	1e-08	-18.63	0.0406	0.03
HRE(HSF)/HepG2-HSF1-ChIP-Seq(GSE31477)/Homer	1e-07	-17.37	0.0137	0.0081
ZNF322(Zf)/HEK293-ZNF322.GFP-ChIP-Seq(GSE58341)/Homer	1e-07	-17.26	0.0212	0.014
AMYB(HTH)/Testes-AMYB-ChIP-Seq(GSE44588)/Homer	1e-07	-16.64	0.1793	0.1587
NF-E2(bZIP)/K562-NFE2-ChIP-Seq(GSE31477)/Homer	1e-07	-16.3	0.0067	0.0032
TATA-Box(TBP)/Promoter/Homer	1e-07	-16.24	0.1962	0.1752
BMYB(HTH)/Hela-BMYB-ChIP-Seq(GSE27030)/Homer	1e-06	-15.82	0.1894	0.1689
PAX6(Paired,Homeobox)/Forebrain-Pax6-ChIP-Seq(GSE66961)/Homer	1e-06	-15.81	0.0117	0.0068
Nur77(NR)/K562-NR4A1-ChIP-Seq(GSE31363)/Homer	1e-06	-15.61	0.0252	0.0177
Ap4(bHLH)/AML-Tfap4-ChIP-Seq(GSE45738)/Homer	1e-06	-15.61	0.0897	0.0752
Lhx3(Homeobox)/Neuron-Lhx3-ChIP-Seq(GSE31456)/Homer	1e-06	-15.34	0.298	0.2743
Bach1(bZIP)/K562-Bach1-ChIP-Seq(GSE31477)/Homer	1e-06	-15.15	0.0075	0.0038
GABPA(ETS)/Jurkat-GABPa-ChIP-Seq(GSE17954)/Homer	1e-06	-14.82	0.0672	0.055
GATA:SCL(Zf,bHLH)/Ter119-SCL-ChIP-Seq(GSE18720)/Homer	1e-06	-14.48	0.0139	0.0087
HNF6(Homeobox)/Liver-Hnf6-ChIP-Seq(ERP000394)/Homer	1e-06	-14.37	0.0898	0.076
EBF(EBF)/proBcell-EBF-ChIP-Seq(GSE21978)/Homer	1e-06	-14.05	0.0115	0.0069
Sp1(Zf)/Promoter/Homer	1e-06	-14	0.0073	0.0038
TR4(NR),DR1/Hela-TR4-ChIP-Seq(GSE24685)/Homer	1e-05	-13.35	0.0091	0.0052
Six1(Homeobox)/Myoblast-Six1-ChIP-Chip(GSE20150)/Homer	1e-05	-12.27	0.0319	0.0244
PPARE(NR),DR1/3T3L1-Pparg-ChIP-Seq(GSE13511)/Homer	1e-05	-12.12	0.0723	0.061
JunD(bZIP)/K562-JunD-ChIP-Seq/Homer	1e-05	-12.1	0.0086	0.005
Tbx20(T-box)/Heart-Tbx20-ChIP-Seq(GSE29636)/Homer	1e-05	-11.87	0.0208	0.015
MafB(bZIP)/BMM-Mafb-ChIP-Seq(GSE75722)/Homer	1e-05	-11.7	0.0416	0.0332
Etv2(ETS)/ES-ER71-ChIP-Seq(GSE59402)/Homer(0.967)	1e-05	-11.57	0.0782	0.0667
Nkx3.1(Homeobox)/LNCaP-Nkx3.1-ChIP-Seq(GSE28264)/Homer	0.0001	-11.44	0.2951	0.2752
KLF14(Zf)/HEK293-KLF14.GFP-ChIP-Seq(GSE58341)/Homer	0.0001	-10.71	0.0745	0.0638
COUP-TFII(NR)/Artia-Nr2f2-ChIP-Seq(GSE46497)/Homer	0.0001	-10.61	0.1304	0.1166
Tcf12(bHLH)/GM12878-Tcf12-ChIP-Seq(GSE32465)/Homer	0.0001	-10.54	0.0628	0.053
Klf9(Zf)/GBM-Klf9-ChIP-Seq(GSE62211)/Homer	0.0001	-10.53	0.0151	0.0105
E2F6(E2F)/Hela-E2F6-ChIP-Seq(GSE31477)/Homer	0.0001	-10.38	0.0177	0.0127
NeuroD1(bHLH)/Islet-NeuroD1-ChIP-Seq(GSE30298)/Homer	0.0001	-10.28	0.0618	0.0523
NeuroG2(bHLH)/Fibroblast-NeuroG2-ChIP-Seq(GSE75910)/Homer	0.0001	-10.17	0.1433	0.1293
NFY(CCAAT)/Promoter/Homer	0.0001	-10.07	0.0767	0.0662
Ascl1(bHLH)/NeuralTubes-Ascl1-ChIP-Seq(GSE55840)/Homer	0.0001	-10.07	0.1059	0.0937
Tcf21(bHLH)/ArterySmoothMuscle-Tcf21-ChIP-Seq(GSE61369)/Homer	0.0001	-10.01	0.0702	0.0603
SCL(bHLH)/HPC7-Scl-ChIP-Seq(GSE13511)/Homer	0.0001	-9.732	0.3765	0.3572
Atf2(bZIP)/3T3L1-Atf2-ChIP-Seq(GSE56872)/Homer	0.0001	-9.724	0.0317	0.0251
HNF1b(Homeobox)/PDAC-HNF1B-ChIP-Seq(GSE64557)/Homer	0.0001	-9.66	0.0374	0.0303
ZNF467(Zf)/HEK293-ZNF467.GFP-ChIP-Seq(GSE58341)/Homer	0.0001	-9.539	0.038	0.0309
EKLF(Zf)/Erythrocyte-Klf1-ChIP-Seq(GSE20478)/Homer	0.0001	-9.519	0.014	0.0098
E2F3(E2F)/MEF-E2F3-ChIP-Seq(GSE71376)/Homer	0.0001	-9.358	0.0212	0.016
Znf263(Zf)/K562-Znf263-ChIP-Seq(GSE31477)/Homer	0.0001	-9.262	0.1055	0.094
Rbpj1(?)/Panc1-Rbpj1-ChIP-Seq(GSE47459)/Homer	0.001	-9.176	0.1246	0.1122
Klf4(Zf)/mES-Klf4-ChIP-Seq(GSE11431)/Homer	0.001	-9.076	0.0217	0.0166
Lhx1(Homeobox)/EmbryoCarcinoma-Lhx1-ChIP-Seq(GSE70957)/Homer	0.001	-8.834	0.2128	0.1976
E2F4(E2F)/K562-E2F4-ChIP-Seq(GSE31477)/Homer	0.001	-8.82	0.0137	0.0097
ELF3(ETS)/PDAC-ELF3-ChIP-Seq(GSE64557)/Homer	0.001	-8.691	0.0716	0.0623
Atf7(bZIP)/3T3L1-Atf7-ChIP-Seq(GSE56872)/Homer	0.001	-8.362	0.049	0.0415
STAT1(Stat)/HelaS3-STAT1-ChIP-Seq(GSE12782)/Homer	0.001	-8.237	0.0389	0.0323
Nrf2(bZIP)/Lymphoblast-Nrf2-ChIP-Seq(GSE37589)/Homer	0.001	-8.236	0.0051	0.0029
Atf1(bZIP)/K562-ATF1-ChIP-Seq(GSE31477)/Homer	0.001	-8.176	0.0738	0.0648
RARg(NR)/ES-RARg-ChIP-Seq(GSE30538)/Homer	0.001	-8.132	0.0027	0.0012
MyoG(bHLH)/C2C12-MyoG-ChIP-Seq(GSE36024)/Homer	0.001	-8.09	0.0675	0.0589
Atoh1(bHLH)/Cerebellum-Atoh1-ChIP-Seq(GSE22111)/Homer	0.001	-7.818	0.0805	0.0713
E2F1(E2F)/Hela-E2F1-ChIP-Seq(GSE22478)/Homer	0.001	-7.612	0.0067	0.0043
Oct4:Sox17(POU,Homeobox,HMG)/F9-Sox17-ChIP-Seq(GSE44553)/Homer	0.001	-7.586	0.0269	0.0217
RAR:RXR(NR),DR5/ES-RAR-ChIP-Seq(GSE56893)/Homer	0.001	-7.479	0.0023	0.001
ZNF382(Zf)/HEK293-ZNF382.GFP-ChIP-Seq(GSE58341)/Homer	0.001	-7.375	0.0041	0.0023
c-Jun-CRE(bZIP)/K562-cJun-ChIP-Seq(GSE31477)/Homer	0.001	-7.293	0.0309	0.0255
Nkx6.1(Homeobox)/Islet-Nkx6.1-ChIP-Seq(GSE40975)/Homer	0.001	-7.266	0.4472	0.4307
BORIS(Zf)/K562-CTCFL-ChIP-Seq(GSE32465)/Homer	0.001	-7.076	0.0065	0.0042
VDR(NR),DR3/GM10855-VDR+vitD-ChIP-Seq(GSE22484)/Homer	0.01	-6.771	0.0154	0.0118
ELF5(ETS)/T47D-ELF5-ChIP-Seq(GSE30407)/Homer	0.01	-6.759	0.0689	0.0612
HLF(bZIP)/HSC-HLF.Flag-ChIP-Seq(GSE69817)/Homer	0.01	-6.741	0.1608	0.1494
TEAD2(TEA)/Py2T-Tead2-ChIP-Seq(GSE55709)/Homer	0.01	-6.468	0.0547	0.048
Oct4(POU,Homeobox)/mES-Oct4-ChIP-Seq(GSE11431)/Homer	0.01	-6.463	0.0919	0.0832
CRE(bZIP)/Promoter/Homer	0.01	-6.385	0.0115	0.0085
Isl1(Homeobox)/Neuron-Isl1-ChIP-Seq(GSE31456)/Homer	0.01	-6.358	0.2792	0.2656
Hand2(bHLH)/Mesoderm-Hand2-ChIP-Seq(GSE61475)/Homer	0.01	-6.239	0.037	0.0316
DUX4(Homeobox)/Myoblasts-DUX4.V5-ChIP-Seq(GSE75791)/Homer	0.01	-6.184	0.0085	0.006
PAX5(Paired,Homeobox)/GM12878-PAX5-ChIP-Seq(GSE32465)/Homer	0.01	-5.924	0.0252	0.0209
Nanog(Homeobox)/mES-Nanog-ChIP-Seq(GSE11724)/Homer	0.01	-5.903	0.5015	0.487
Egr1(Zf)/K562-Egr1-ChIP-Seq(GSE32465)/Homer	0.01	-5.798	0.0264	0.022
Egr2(Zf)/Thymocytes-Egr2-ChIP-Seq(GSE34254)/Homer	0.01	-5.675	0.0056	0.0038
Zfp809(Zf)/ES-Zfp809-ChIP-Seq(GSE70799)/Homer	0.01	-5.58	0.0074	0.0052
TEAD4(TEA)/Tropoblast-Tead4-ChIP-Seq(GSE37350)/Homer	0.01	-5.484	0.0825	0.0751
Fli1(ETS)/CD8-FLI-ChIP-Seq(GSE20898)/Homer	0.01	-5.406	0.0739	0.067
MafF(bZIP)/HepG2-MafF-ChIP-Seq(GSE31477)/Homer	0.01	-5.153	0.0465	0.0411
ELF1(ETS)/Jurkat-ELF1-ChIP-Seq(SRA014231)/Homer	0.01	-5.119	0.0257	0.0218
Atf4(bZIP)/MEF-Atf4-ChIP-Seq(GSE35681)/Homer	0.01	-5.047	0.0425	0.0374
Oct2(POU,Homeobox)/Bcell-Oct2-ChIP-Seq(GSE21512)/Homer	0.01	-4.994	0.061	0.055
Chop(bZIP)/MEF-Chop-ChIP-Seq(GSE35681)/Homer	0.01	-4.994	0.0316	0.0273
Pit1(Homeobox)/GCrat-Pit1-ChIP-Seq(GSE58009)/Homer	0.01	-4.986	0.2055	0.1952
Pax8(Paired,Homeobox)/Thyroid-Pax8-ChIP-Seq(GSE26938)/Homer	0.01	-4.909	0.0206	0.0172
E2F7(E2F)/Hela-E2F7-ChIP-Seq(GSE32673)/Homer	0.01	-4.864	0.0033	0.002
KLF3(Zf)/MEF-Klf3-ChIP-Seq(GSE44748)/Homer	0.01	-4.721	0.0202	0.0169
Pitx1:Ebox(Homeobox,bHLH)/Hindlimb-Pitx1-ChIP-Seq(GSE41591)/Homer	0.01	-4.68	0.033	0.0288
MyoD(bHLH)/Myotube-MyoD-ChIP-Seq(GSE21614)/Homer	0.1	-4.564	0.0461	0.0412
TCFL2(HMG)/K562-TCF7L2-ChIP-Seq(GSE29196)/Homer	0.1	-4.486	0.0096	0.0074
CArG(MADS)/PUER-Srf-ChIP-Seq(Sullivan_et_al.)/Homer	0.1	-4.476	0.0338	0.0296
ETS(ETS)/Promoter/Homer	0.1	-4.204	0.018	0.0152
HRE(HSF)/Striatum-HSF1-ChIP-Seq(GSE38000)/Homer	0.1	-4.171	0.0213	0.0182
Phox2a(Homeobox)/Neuron-Phox2a-ChIP-Seq(GSE31456)/Homer	0.1	-4.152	0.0869	0.0807
CTCF-SatelliteElement(Zf?)/CD4+-CTCF-ChIP-Seq(Barski_et_al.)/Homer	0.1	-4.03	0.0014	0.0007
RAR:RXR(NR),DR5/ES-RAR-ChIP-Seq(GSE56893)/Homer	0.1	-3.985	0.0085	0.0066
EHF(ETS)/LoVo-EHF-ChIP-Seq(GSE49402)/Homer	0.1	-3.703	0.113	0.1066
Tcfcp2l1(CP2)/mES-Tcfcp2l1-ChIP-Seq(GSE11431)/Homer	0.1	-3.693	0.0094	0.0076
Rfx6(HTH)/Min6b1-Rfx6.HA-ChIP-Seq(GSE62844)/Homer	0.1	-3.636	0.0736	0.0684
EWS:FLI1-fusion(ETS)/SK_N_MC-EWS:FLI1-ChIP-Seq(SRA014231)/Homer	0.1	-3.502	0.0413	0.0375
MYB(HTH)/ERMYB-Myb-ChIPSeq(GSE22095)/Homer	0.1	-3.404	0.1939	0.1864
Rfx1(HTH)/NPC-H3K4me1-ChIP-Seq(GSE16256)/Homer	0.1	-3.361	0.0127	0.0107
MafK(bZIP)/C2C12-MafK-ChIP-Seq(GSE36030)/Homer	0.1	-3.31	0.0138	0.0117
PU.1(ETS)/ThioMac-PU.1-ChIP-Seq(GSE21512)/Homer	0.1	-3.22	0.0382	0.0348
ZSCAN22(Zf)/HEK293-ZSCAN22.GFP-ChIP-Seq(GSE58341)/Homer	0.1	-3.163	0.0036	0.0026
Barx1(Homeobox)/Stomach-Barx1.3xFlag-ChIP-Seq(GSE69483)/Homer	0.1	-3.117	0.0906	0.0855
Tcf3(HMG)/mES-Tcf3-ChIP-Seq(GSE11724)/Homer	0.1	-3.1	0.0291	0.0262
CTCF(Zf)/CD4+-CTCF-ChIP-Seq(Barski_et_al.)/Homer	0.1	-3.09	0.0048	0.0036
STAT5(Stat)/mCD4+-Stat5-ChIP-Seq(GSE12346)/Homer	0.1	-3.059	0.0389	0.0356
Smad3(MAD)/NPC-Smad3-ChIP-Seq(GSE36673)/Homer	0.1	-2.98	0.2461	0.2388
ZFX(Zf)/mES-Zfx-ChIP-Seq(GSE11431)/Homer	0.1	-2.759	0.0696	0.0656
Elk4(ETS)/Hela-Elk4-ChIP-Seq(GSE31477)/Homer	0.1	-2.738	0.0282	0.0257
p63(p53)/Keratinocyte-p63-ChIP-Seq(GSE17611)/Homer	0.1	-2.571	0.0273	0.0249
E-box(bHLH)/Promoter/Homer	0.1	-2.549	0.0033	0.0025
RFX(HTH)/K562-RFX3-ChIP-Seq(SRA012198)/Homer	0.1	-2.512	0.0038	0.0029
USF1(bHLH)/GM12878-Usf1-ChIP-Seq(GSE32465)/Homer	0.1	-2.485	0.0257	0.0235
HIF-1a(bHLH)/MCF7-HIF1a-ChIP-Seq(GSE28352)/Homer	0.1	-2.366	0.0172	0.0154
Six2(Homeobox)/NephronProgenitor-Six2-ChIP-Seq(GSE39837)/Homer	0.1	-2.338	0.116	0.1116
Pax7(Paired,Homeobox),long/Myoblast-Pax7-ChIP-Seq(GSE25064)/Homer	1	-2.15	0.0056	0.0047
ZBTB18(Zf)/HEK293-ZBTB18.GFP-ChIP-Seq(GSE58341)/Homer	1	-2.058	0.0377	0.0354
X-box(HTH)/NPC-H3K4me1-ChIP-Seq(GSE16256)/Homer	1	-2.028	0.0075	0.0065
ZNF711(Zf)/SHSY5Y-ZNF711-ChIP-Seq(GSE20673)/Homer	1	-2.016	0.0966	0.0932
EBNA1(EBV-virus)/Raji-EBNA1-ChIP-Seq(GSE30709)/Homer	1	-1.987	0.0008	0.0005
Elk1(ETS)/Hela-Elk1-ChIP-Seq(GSE31477)/Homer	1	-1.894	0.0264	0.0247
Smad4(MAD)/ESC-SMAD4-ChIP-Seq(GSE29422)/Homer	1	-1.872	0.1079	0.1046
TFE3(bHLH)/MEF-TFE3-ChIP-Seq(GSE75757)/Homer	1	-1.819	0.005	0.0043
Myf5(bHLH)/GM-Myf5-ChIP-Seq(GSE24852)/Homer	1	-1.756	0.0432	0.0412
Tbox:Smad(T-box,MAD)/ESCd5-Smad2_3-ChIP-Seq(GSE29422)/Homer	1	-1.749	0.0148	0.0136
Mef2b(MADS)/HEK293-Mef2b.V5-ChIP-Seq(GSE67450)/Homer	1	-1.623	0.1471	0.144
ZNF692(Zf)/HEK293-ZNF692.GFP-ChIP-Seq(GSE58341)/Homer	1	-1.547	0.0045	0.0039
REST-NRSF(Zf)/Jurkat-NRSF-ChIP-Seq/Homer	1	-1.472	0.0003	0.0002
GFY(?)/Promoter/Homer	1	-1.45	0.0031	0.0027
Smad2(MAD)/ES-SMAD2-ChIP-Seq(GSE29422)/Homer	1	-1.429	0.1048	0.1025
RBPJ:Ebox(?,bHLH)/Panc1-Rbpj1-ChIP-Seq(GSE47459)/Homer	1	-1.379	0.0191	0.0181
Pknox1(Homeobox)/ES-Prep1-ChIP-Seq(GSE63282)/Homer	1	-1.328	0.0151	0.0143
OCT:OCT(POU,Homeobox)/NPC-Brn1-ChIP-Seq(GSE35496)/Homer	1	-1.29	0.0017	0.0015
ETS:E-box(ETS,bHLH)/HPC7-Scl-ChIP-Seq(GSE22178)/Homer	1	-1.201	0.0059	0.0054
ZNF264(Zf)/HEK293-ZNF264.GFP-ChIP-Seq(GSE58341)/Homer	1	-1.196	0.0446	0.0435
NFkB-p65-Rel(RHD)/ThioMac-LPS-Expression(GSE23622)/Homer	1	-1.166	0.0034	0.0031
TEAD(TEA)/Fibroblast-PU.1-ChIP-Seq(Unpublished)/Homer	1	-1.155	0.0744	0.0731
Tgif2(Homeobox)/mES-Tgif2-ChIP-Seq(GSE55404)/Homer	1	-1.144	0.3606	0.3582
GFY-Staf(?,Zf)/Promoter/Homer	1	-1.069	0.0018	0.0017
E2F(E2F)/Hela-CellCycle-Expression/Homer	1	-1.069	0.001	0.0008
Rfx2(HTH)/LoVo-RFX2-ChIP-Seq(GSE49402)/Homer	1	-1.049	0.004	0.0038
ZNF165(Zf)/WHIM12-ZNF165-ChIP-Seq(GSE65937)/Homer	1	-1.027	0.0045	0.0042
p53(p53)/Saos-p53-ChIP-Seq(GSE15780)/Homer	1	-0.9506	0.0078	0.0075
p53(p53)/Saos-p53-ChIP-Seq/Homer	1	-0.9506	0.0078	0.0075
ZNF415(Zf)/HEK293-ZNF415.GFP-ChIP-Seq(GSE58341)/Homer	1	-0.8956	0.0249	0.0245
ZNF669(Zf)/HEK293-ZNF669.GFP-ChIP-Seq(GSE58341)/Homer	1	-0.8532	0.0028	0.0027
MITF(bHLH)/MastCells-MITF-ChIP-Seq(GSE48085)/Homer	1	-0.8012	0.0686	0.0682
p73(p53)/Trachea-p73-ChIP-Seq(PRJNA310161)/Homer	1	-0.7703	0.0034	0.0033
ZNF528(Zf)/HEK293-ZNF528.GFP-ChIP-Seq(GSE58341)/Homer	1	-0.7352	0.0003	0.0003
RORgt(NR)/EL4-RORgt.Flag-ChIP-Seq(GSE56019)/Homer	1	-0.7087	0.0107	0.0107
Pdx1(Homeobox)/Islet-Pdx1-ChIP-Seq(SRA008281)/Homer	1	-0.6782	0.1379	0.1379
ETS:RUNX(ETS,Runt)/Jurkat-RUNX1-ChIP-Seq(GSE17954)/Homer	1	-0.6743	0.0039	0.0039
Otx2(Homeobox)/EpiLC-Otx2-ChIP-Seq(GSE56098)/Homer	1	-0.6354	0.1069	0.1072
Tcf4(HMG)/Hct116-Tcf4-ChIP-Seq(SRA012054)/Homer	1	-0.6235	0.0524	0.0526
CEBP:AP1(bZIP)/ThioMac-CEBPb-ChIP-Seq(GSE21512)/Homer	1	-0.6087	0.1024	0.1027
c-Myc(bHLH)/LNCAP-cMyc-ChIP-Seq(Unpublished)/Homer	1	-0.608	0.0179	0.0181
SpiB(ETS)/OCILY3-SPIB-ChIP-Seq(GSE56857)/Homer	1	-0.6009	0.0177	0.0179
PBX1(Homeobox)/MCF7-PBX1-ChIP-Seq(GSE28007)/Homer	1	-0.5946	0.004	0.0041
DMRT1(DM)/Testis-DMRT1-ChIP-Seq(GSE64892)/Homer	1	-0.5786	0.0417	0.042
CEBP(bZIP)/ThioMac-CEBPb-ChIP-Seq(GSE21512)/Homer	1	-0.5674	0.1104	0.111
n-Myc(bHLH)/mES-nMyc-ChIP-Seq(GSE11431)/Homer	1	-0.5572	0.0357	0.0361
Ptf1a(bHLH)/Panc1-Ptf1a-ChIP-Seq(GSE47459)/Homer	1	-0.5519	0.1993	0.2001
c-Myc(bHLH)/mES-cMyc-ChIP-Seq(GSE11431)/Homer	1	-0.5162	0.026	0.0263
ZNF41(Zf)/HEK293-ZNF41.GFP-ChIP-Seq(GSE58341)/Homer	1	-0.5096	0.0021	0.0022
ZNF16(Zf)/HEK293-ZNF16.GFP-ChIP-Seq(GSE58341)/Homer	1	-0.4909	0.0004	0.0005
Hoxb4(Homeobox)/ES-Hoxb4-ChIP-Seq(GSE34014)/Homer	1	-0.4903	0.0207	0.0211
Arnt:Ahr(bHLH)/MCF7-Arnt-ChIP-Seq(Lo_et_al.)/Homer	1	-0.4897	0.0374	0.0379
HIF2a(bHLH)/785_O-HIF2a-ChIP-Seq(GSE34871)/Homer	1	-0.4844	0.0213	0.0217
Twist(bHLH)/HMLE-TWIST1-ChIP-Seq(Chang_et_al)/Homer	1	-0.4383	0.0069	0.0073
ZNF143|STAF(Zf)/CUTLL-ZNF143-ChIP-Seq(GSE29600)/Homer	1	-0.434	0.0149	0.0153
Usf2(bHLH)/C2C12-Usf2-ChIP-Seq(GSE36030)/Homer	1	-0.4334	0.0216	0.0222
Mef2c(MADS)/GM12878-Mef2c-ChIP-Seq(GSE32465)/Homer	1	-0.4145	0.0904	0.0917
Max(bHLH)/K562-Max-ChIP-Seq(GSE31477)/Homer	1	-0.399	0.0429	0.0438
STAT6(Stat)/Macrophage-Stat6-ChIP-Seq(GSE38377)/Homer	1	-0.3836	0.0559	0.057
Reverb(NR),DR2/RAW-Reverba.biotin-ChIP-Seq(GSE45914)/Homer	1	-0.3449	0.0066	0.0071
HEB(bHLH)/mES-Heb-ChIP-Seq(GSE53233)/Homer	1	-0.3298	0.1299	0.1319
bHLHE40(bHLH)/HepG2-BHLHE40-ChIP-Seq(GSE31477)/Homer	1	-0.3028	0.0142	0.015
Brn1(POU,Homeobox)/NPC-Brn1-ChIP-Seq(GSE35496)/Homer	1	-0.3025	0.0527	0.0541
Prop1(Homeobox)/GHFT1-PROP1.biotin-ChIP-Seq(GSE77302)/Homer	1	-0.2938	0.1326	0.1349
Ronin(THAP)/ES-Thap11-ChIP-Seq(GSE51522)/Homer	1	-0.2747	0.0004	0.0006
PAX3:FKHR-fusion(Paired,Homeobox)/Rh4-PAX3:FKHR-ChIP-Seq(GSE19063)/Homer	1	-0.2745	0.0242	0.0253
OCT4-SOX2-TCF-NANOG(POU,Homeobox,HMG)/mES-Oct4-ChIP-Seq(GSE11431)/Homer	1	-0.2702	0.0347	0.0361
ZNF317(Zf)/HEK293-ZNF317.GFP-ChIP-Seq(GSE58341)/Homer	1	-0.2452	0.0052	0.0058
PU.1:IRF8(ETS:IRF)/pDC-Irf8-ChIP-Seq(GSE66899)/Homer	1	-0.2413	0.0157	0.0168
Pax7(Paired,Homeobox),longest/Myoblast-Pax7-ChIP-Seq(GSE25064)/Homer	1	-0.2377	0.006	0.0066
Pbx3(Homeobox)/GM12878-PBX3-ChIP-Seq(GSE32465)/Homer	1	-0.2174	0.0142	0.0153
PAX5(Paired,Homeobox),condensed/GM12878-PAX5-ChIP-Seq(GSE32465)/Homer	1	-0.2136	0.004	0.0046
FXR(NR),IR1/Liver-FXR-ChIP-Seq(Chong_et_al.)/Homer	1	-0.1858	0.0207	0.0222
OCT:OCT(POU,Homeobox,IR1)/NPC-Brn2-ChIP-Seq(GSE35496)/Homer	1	-0.1703	0.0025	0.003
Rfx5(HTH)/GM12878-Rfx5-ChIP-Seq(GSE31477)/Homer	1	-0.1516	0.0217	0.0234
DMRT6(DM)/Testis-DMRT6-ChIP-Seq(GSE60440)/Homer	1	-0.1474	0.0301	0.032
ZEB1(Zf)/PDAC-ZEB1-ChIP-Seq(GSE64557)/Homer	1	-0.1465	0.1388	0.1427
T1ISRE(IRF)/ThioMac-Ifnb-Expression/Homer	1	-0.1383	0.0005	0.0008
ZBTB33(Zf)/GM12878-ZBTB33-ChIP-Seq(GSE32465)/Homer	1	-0.1165	0.0003	0.0006
GFX(?)/Promoter/Homer	1	-0.1165	0.0002	0.0004
Brachyury(T-box)/Mesoendoderm-Brachyury-ChIP-exo(GSE54963)/Homer	1	-0.1077	0.0258	0.028
ZFP3(Zf)/HEK293-ZFP3.GFP-ChIP-Seq(GSE58341)/Homer	1	-0.09959	0.0001	0.0003
ZNF136(Zf)/HEK293-ZNF136.GFP-ChIP-Seq(GSE58341)/Homer	1	-0.09871	0.0139	0.0155
ZNF519(Zf)/HEK293-ZNF519.GFP-ChIP-Seq(GSE58341)/Homer	1	-0.09765	0.0056	0.0067
EWS:ERG-fusion(ETS)/CADO_ES1-EWS:ERG-ChIP-Seq(SRA014231)/Homer	1	-0.09742	0.0659	0.0694
NRF1(NRF)/MCF7-NRF1-ChIP-Seq(Unpublished)/Homer	1	-0.09554	0.001	0.0015
p53(p53)/mES-cMyc-ChIP-Seq(GSE11431)/Homer	1	-0.09028	0.0005	0.0009
Oct6(POU,Homeobox)/NPC-Pou3f1-ChIP-Seq(GSE35496)/Homer	1	-0.07575	0.0645	0.0683
NFAT:AP1(RHD,bZIP)/Jurkat-NFATC1-ChIP-Seq(Jolma_et_al.)/Homer	1	-0.07071	0.015	0.0169
HOXA2(Homeobox)/mES-Hoxa2-ChIP-Seq(Donaldson_et_al.)/Homer	1	-0.05843	0.0079	0.0095
NFkB-p65(RHD)/GM12787-p65-ChIP-Seq(GSE19485)/Homer	1	-0.05328	0.0257	0.0285
Tgif1(Homeobox)/mES-Tgif1-ChIP-Seq(GSE55404)/Homer	1	-0.05047	0.3413	0.3494
THRa(NR)/C17.2-THRa-ChIP-Seq(GSE38347)/Homer	1	-0.04248	0.0268	0.0298
Mef2a(MADS)/HL1-Mef2a.biotin-ChIP-Seq(GSE21529)/Homer	1	-0.03905	0.0685	0.0732
PRDM14(Zf)/H1-PRDM14-ChIP-Seq(GSE22767)/Homer	1	-0.03747	0.0211	0.0238
CLOCK(bHLH)/Liver-Clock-ChIP-Seq(GSE39860)/Homer	1	-0.02627	0.0306	0.0342
KLF10(Zf)/HEK293-KLF10.GFP-ChIP-Seq(GSE58341)/Homer	1	-0.02271	0.0383	0.0425
HIF-1b(HLH)/T47D-HIF1b-ChIP-Seq(GSE59937)/Homer	1	-0.02098	0.0763	0.0821
PRDM9(Zf)/Testis-DMC1-ChIP-Seq(GSE35498)/Homer	1	-0.01562	0.0262	0.0299
E2A(bHLH)/proBcell-E2A-ChIP-Seq(GSE21978)/Homer	1	-0.01086	0.0941	0.1013
NFAT(RHD)/Jurkat-NFATC1-ChIP-Seq(Jolma_et_al.)/Homer	1	-0.008689	0.1034	0.111
Mouse_Recombination_Hotspot(Zf)/Testis-DMC1-ChIP-Seq(GSE24438)/Homer	1	-0.008528	0.0058	0.0078
IRF2(IRF)/Erythroblas-IRF2-ChIP-Seq(GSE36985)/Homer	1	-0.007949	0.0089	0.0114
GLI3(Zf)/Limb-GLI3-ChIP-Chip(GSE11077)/Homer	1	-0.007448	0.0025	0.0039
ZNF416(Zf)/HEK293-ZNF416.GFP-ChIP-Seq(GSE58341)/Homer	1	-0.005527	0.0967	0.1047
Meis1(Homeobox)/MastCells-Meis1-ChIP-Seq(GSE48085)/Homer	1	-0.005198	0.1319	0.1411
NRF(NRF)/Promoter/Homer	1	-0.003235	0.0025	0.0042
E2A(bHLH),near_PU.1/Bcell-PU.1-ChIP-Seq(GSE21512)/Homer	1	-0.002485	0.0934	0.1021
Cux2(Homeobox)/Liver-Cux2-ChIP-Seq(GSE35985)/Homer	1	-0.001421	0.0574	0.0649
CRX(Homeobox)/Retina-Crx-ChIP-Seq(GSE20012)/Homer	1	-0.001173	0.3165	0.3313
IRF4(IRF)/GM12878-IRF4-ChIP-Seq(GSE32465)/Homer	1	-0.001083	0.043	0.0498
Pit1+1bp(Homeobox)/GCrat-Pit1-ChIP-Seq(GSE58009)/Homer	1	-0.00084	0.0635	0.0718
STAT6(Stat)/CD4-Stat6-ChIP-Seq(GSE22104)/Homer	1	-0.000623	0.0522	0.06
PU.1-IRF(ETS:IRF)/Bcell-PU.1-ChIP-Seq(GSE21512)/Homer	1	-0.000588	0.1127	0.1237
YY1(Zf)/Promoter/Homer	1	-0.000558	0.0016	0.0034
ISRE(IRF)/ThioMac-LPS-Expression(GSE23622)/Homer	1	-0.000368	0.0047	0.0075
IRF8(IRF)/BMDM-IRF8-ChIP-Seq(GSE77884)/Homer	1	-0.000278	0.0276	0.0338
BMAL1(bHLH)/Liver-Bmal1-ChIP-Seq(GSE39860)/Homer	1	-0.000265	0.1516	0.1648
NFkB-p50,p52(RHD)/Monocyte-p50-ChIP-Chip(Schreiber_et_al.)/Homer	1	-0.000232	0.0014	0.0032
Brn2(POU,Homeobox)/NPC-Brn2-ChIP-Seq(GSE35496)/Homer	1	-0.000163	0.0129	0.0176
CEBP:CEBP(bZIP)/MEF-Chop-ChIP-Seq(GSE35681)/Homer	1	-0.00015	0.018	0.0235
Srebp1a(bHLH)/HepG2-Srebp1a-ChIP-Seq(GSE31477)/Homer	1	-8.2e-05	0.0112	0.0158
NPAS2(bHLH)/Liver-NPAS2-ChIP-Seq(GSE39860)/Homer	1	-3.3e-05	0.0799	0.0916
Slug(Zf)/Mesoderm-Snai2-ChIP-Seq(GSE61475)/Homer	1	-2.7e-05	0.0284	0.036
NPAS(bHLH)/Liver-NPAS-ChIP-Seq(GSE39860)/Homer	1	-1.6e-05	0.1342	0.1494
IRF1(IRF)/PBMC-IRF1-ChIP-Seq(GSE43036)/Homer	1	-1.3e-05	0.0115	0.0168
PRDM1(Zf)/Hela-PRDM1-ChIP-Seq(GSE31477)/Homer	1	-1.2e-05	0.0503	0.0604
Pax7(Paired,Homeobox)/Myoblast-Pax7-ChIP-Seq(GSE25064)/Homer	1	-7e-06	0.0118	0.0174
IRF:BATF(IRF:bZIP)/pDC-Irf8-ChIP-Seq(GSE66899)/Homer	1	-2e-06	0.0106	0.0163
IRF3(IRF)/BMDM-Irf3-ChIP-Seq(GSE67343)/Homer	1	-2e-06	0.0334	0.0428
Srebp2(bHLH)/HepG2-Srebp2-ChIP-Seq(GSE31477)/Homer	1	-1e-06	0.0066	0.0115
Gfi1b(Zf)/HPC7-Gfi1b-ChIP-Seq(GSE22178)/Homer	1	0	0.0609	0.0741
bZIP:IRF(bZIP,IRF)/Th17-BatF-ChIP-Seq(GSE39756)/Homer	1	0	0.0502	0.0635
Eomes(T-box)/H9-Eomes-ChIP-Seq(GSE26097)/Homer	1	0	0.242	0.2668
LXRE(NR),DR4/RAW-LXRb.biotin-ChIP-Seq(GSE21512)/Homer	1	0	0.0049	0.0099
OCT:OCT-short(POU,Homeobox)/NPC-OCT6-ChIP-Seq(GSE43916)/Homer	1	0	0.1127	0.1317
RUNX-AML(Runt)/CD4+-PolII-ChIP-Seq(Barski_et_al.)/Homer	1	0	0.0544	0.0686
GSC(Homeobox)/FrogEmbryos-GSC-ChIP-Seq(DRA000576)/Homer	1	0	0.1762	0.1991
RUNX(Runt)/HPC7-Runx1-ChIP-Seq(GSE22178)/Homer	1	0	0.0497	0.0637
Tbr1(T-box)/Cortex-Tbr1-ChIP-Seq(GSE71384)/Homer	1	0	0.1489	0.1711
Nkx2.1(Homeobox)/LungAC-Nkx2.1-ChIP-Seq(GSE43252)/Homer	1	0	0.2686	0.2985
Nkx2.5(Homeobox)/HL1-Nkx2.5.biotin-ChIP-Seq(GSE21529)/Homer	1	0	0.2092	0.2374
RUNX2(Runt)/PCa-RUNX2-ChIP-Seq(GSE33889)/Homer	1	0	0.0653	0.0846
RUNX1(Runt)/Jurkat-RUNX1-ChIP-Seq(GSE29180)/Homer	1	0	0.0789	0.1001
Tbx5(T-box)/HL1-Tbx5.biotin-ChIP-Seq(GSE21529)/Homer	1	0	0.2662	0.3029
Pitx1(Homeobox)/Chicken-Pitx1-ChIP-Seq(GSE38910)/Homer	1	0	0.502	0.5426
Tbet(T-box)/CD8-Tbet-ChIP-Seq(GSE33802)/Homer	1	0	0.0988	0.1264
Bapx1(Homeobox)/VertebralCol-Bapx1-ChIP-Seq(GSE36672)/Homer	1	0	0.2163	0.2616
CHR(?)/Hela-CellCycle-Expression/Homer	1	0	0.0697	0.0979
LRF(Zf)/Erythroblasts-ZBTB7A-ChIP-Seq(GSE74977)/Homer	1	0	0.0261	0.0609
Nkx2.2(Homeobox)/NPC-Nkx2.2-ChIP-Seq(GSE61673)/Homer	1	0	0.1571	0.1969
OCT:OCT(POU,Homeobox)/NPC-OCT6-ChIP-Seq(GSE43916)/Homer	1	0	0.0188	0.0397

## Sheet: Sheet5
22Rv1,GR, ENZ-UN sites
Total Target Sequences = 7915, Total Background Sequences = 40368
Motif Name	P-value	Log P-value	% of Target Sequences with Motif	% of Background Sequences with Motif
GRE(NR),IR3/A549-GR-ChIP-Seq(GSE32465)/Homer	1e-2869	-6608	0.3039	0.0087
GRE(NR),IR3/RAW264.7-GRE-ChIP-Seq(Unpublished)/Homer	1e-2769	-6376	0.3669	0.0192
ARE(NR)/LNCAP-AR-ChIP-Seq(GSE27824)/Homer	1e-2764	-6365	0.3497	0.0163
PGR(NR)/EndoStromal-PGR-ChIP-Seq(GSE69539)/Homer	1e-2260	-5206	0.3648	0.0288
PR(NR)/T47D-PR-ChIP-Seq(GSE31130)/Homer	1e-1377	-3172	0.6436	0.2247
FOXA1(Forkhead)/LNCAP-FOXA1-ChIP-Seq(GSE27824)/Homer	1e-1179	-2716	0.6183	0.2305
FOXM1(Forkhead)/MCF7-FOXM1-ChIP-Seq(GSE72977)/Homer	1e-1171	-2698	0.5602	0.1887
FOXA1(Forkhead)/MCF7-FOXA1-ChIP-Seq(GSE26831)/Homer	1e-1166	-2687	0.5689	0.1955
Foxa2(Forkhead)/Liver-Foxa2-ChIP-Seq(GSE25694)/Homer	1e-1106	-2548	0.4537	0.1271
Fox:Ebox(Forkhead,bHLH)/Panc1-Foxa2-ChIP-Seq(GSE47459)/Homer	1e-966	-2226	0.4363	0.1311
Foxa3(Forkhead)/Liver-Foxa3-ChIP-Seq(GSE77670)/Homer	1e-903	-2080	0.2756	0.0525
FoxL2(Forkhead)/Ovary-FoxL2-ChIP-Seq(GSE60858)/Homer	1e-584	-1347	0.4117	0.1655
FOXK1(Forkhead)/HEK293-FOXK1-ChIP-Seq(GSE51673)/Homer	1e-578	-1333	0.4267	0.1772
Foxf1(Forkhead)/Lung-Foxf1-ChIP-Seq(GSE77951)/Homer	1e-557	-1284	0.4327	0.1853
AR-halfsite(NR)/LNCaP-AR-ChIP-Seq(GSE27824)/Homer	1e-517	-1192	0.6064	0.3378
Foxo3(Forkhead)/U2OS-Foxo3-ChIP-Seq(E-MTAB-2701)/Homer	1e-503	-1160	0.3473	0.1341
FOXP1(Forkhead)/H9-FOXP1-ChIP-Seq(GSE31006)/Homer	1e-436	-1006	0.2347	0.0734
FOXK2(Forkhead)/U2OS-FOXK2-ChIP-Seq(E-MTAB-2204)/Homer	1e-392	-903	0.2627	0.0963
HOXB13(Homeobox)/ProstateTumor-HOXB13-ChIP-Seq(GSE56288)/Homer	1e-316	-727.7	0.3555	0.1762
Foxo1(Forkhead)/RAW-Foxo1-ChIP-Seq(Fan_et_al.)/Homer	1e-274	-632.2	0.4154	0.2351
HOXD13(Homeobox)/Chicken-Hoxd13-ChIP-Seq(GSE38910)/Homer	1e-227	-523.1	0.365	0.2074
Unknown(Homeobox)/Limb-p300-ChIP-Seq/Homer	1e-183	-423	0.221	0.1078
CDX4(Homeobox)/ZebrafishEmbryos-Cdx4.Myc-ChIP-Seq(GSE48254)/Homer	1e-165	-381.2	0.2829	0.1602
NF1-halfsite(CTF)/LNCaP-NF1-ChIP-Seq(Unpublished)/Homer	1e-152	-352.2	0.2539	0.1413
NF1(CTF)/LNCAP-NF1-ChIP-Seq(Unpublished)/Homer	1e-150	-346.2	0.073	0.0199
NF1:FOXA1(CTF,Forkhead)/LNCAP-FOXA1-ChIP-Seq(GSE27824)/Homer	1e-147	-339.7	0.0426	0.0069
Cdx2(Homeobox)/mES-Cdx2-ChIP-Seq(GSE14586)/Homer	1e-143	-329.8	0.2445	0.1369
AP-2gamma(AP2)/MCF7-TFAP2C-ChIP-Seq(GSE21234)/Homer	1e-124	-286	0.1076	0.0435
AP-2alpha(AP2)/Hela-AP2alpha-ChIP-Seq(GSE31477)/Homer	1e-117	-271.5	0.0889	0.033
Gata6(Zf)/HUG1N-GATA6-ChIP-Seq(GSE51936)/Homer	1e-112	-260.2	0.2133	0.1224
Gata4(Zf)/Heart-Gata4-ChIP-Seq(GSE35151)/Homer	1e-105	-242.9	0.2182	0.129
GATA3(Zf)/iTreg-Gata3-ChIP-Seq(GSE20898)/Homer	1e-98	-227.6	0.3156	0.2134
Gata2(Zf)/K562-GATA2-ChIP-Seq(GSE18829)/Homer	1e-96	-222.7	0.1517	0.0806
Gata1(Zf)/K562-GATA1-ChIP-Seq(GSE18829)/Homer	1e-92	-212.7	0.1343	0.0691
Tlx?(NR)/NPC-H3K4me1-ChIP-Seq(GSE16256)/Homer	1e-91	-209.7	0.0591	0.0199
GATA(Zf),IR4/iTreg-Gata3-ChIP-Seq(GSE20898)/Homer	1e-79	-183.2	0.0351	0.0088
GATA(Zf),IR3/iTreg-Gata3-ChIP-Seq(GSE20898)/Homer	1e-71	-164.1	0.0532	0.0195
GRHL2(CP2)/HBE-GRHL2-ChIP-Seq(GSE46194)/Homer	1e-66	-154.1	0.0817	0.0387
ZNF189(Zf)/HEK293-ZNF189.GFP-ChIP-Seq(GSE58341)/Homer	1e-47	-109.1	0.1044	0.0615
THRb(NR)/Liver-NR1A2-ChIP-Seq(GSE52613)/Homer	1e-40	-93.88	0.4061	0.3336
HOXA9(Homeobox)/HSC-Hoxa9-ChIP-Seq(GSE33509)/Homer	1e-37	-85.47	0.1415	0.0964
HNF4a(NR),DR1/HepG2-HNF4a-ChIP-Seq(GSE25021)/Homer	1e-35	-82.46	0.0603	0.0323
FOXA1:AR(Forkhead,NR)/LNCAP-AR-ChIP-Seq(GSE27824)/Homer	1e-35	-81.94	0.036	0.0156
Fosl2(bZIP)/3T3L1-Fosl2-ChIP-Seq(GSE56872)/Homer	1e-34	-79.22	0.0442	0.0213
GATA3(Zf),DR8/iTreg-Gata3-ChIP-Seq(GSE20898)/Homer	1e-32	-75.48	0.0229	0.0081
Jun-AP1(bZIP)/K562-cJun-ChIP-Seq(GSE31477)/Homer	1e-32	-75.41	0.0339	0.0148
BATF(bZIP)/Th17-BATF-ChIP-Seq(GSE39756)/Homer	1e-31	-71.74	0.0926	0.0592
Fra1(bZIP)/BT549-Fra1-ChIP-Seq(GSE46166)/Homer	1e-30	-69.51	0.0798	0.0494
Fra2(bZIP)/Striatum-Fra2-ChIP-Seq(GSE43429)/Homer	1e-28	-66.31	0.0634	0.0372
Olig2(bHLH)/Neuron-Olig2-ChIP-Seq(GSE30882)/Homer	1e-28	-65.35	0.2345	0.1844
JunB(bZIP)/DendriticCells-Junb-ChIP-Seq(GSE36099)/Homer	1e-28	-65.15	0.0758	0.0471
GATA3(Zf),DR4/iTreg-Gata3-ChIP-Seq(GSE20898)/Homer	1e-27	-63.68	0.0283	0.0123
EBF1(EBF)/Near-E2A-ChIP-Seq(GSE21512)/Homer	1e-26	-61.49	0.0692	0.0426
Hoxc9(Homeobox)/Ainv15-Hoxc9-ChIP-Seq(GSE21812)/Homer	1e-24	-57.32	0.1078	0.0751
Zic(Zf)/Cerebellum-ZIC1.2-ChIP-Seq(GSE60731)/Homer	1e-24	-56.36	0.0757	0.0488
Sox15(HMG)/CPA-Sox15-ChIP-Seq(GSE62909)/Homer	1e-24	-55.74	0.1792	0.1379
Sox4(HMG)/proB-Sox4-ChIP-Seq(GSE50066)/Homer	1e-23	-54.47	0.1282	0.0934
Atf3(bZIP)/GBM-ATF3-ChIP-Seq(GSE33912)/Homer	1e-21	-49.31	0.0874	0.0601
Sox10(HMG)/SciaticNerve-Sox3-ChIP-Seq(GSE35132)/Homer	1e-20	-48.35	0.2385	0.1951
Nr5a2(NR)/Pancreas-LRH1-ChIP-Seq(GSE34295)/Homer	1e-20	-46.53	0.0681	0.0448
AP-1(bZIP)/ThioMac-PU.1-ChIP-Seq(GSE21512)/Homer	1e-19	-44.05	0.0912	0.0647
Bach2(bZIP)/OCILy7-Bach2-ChIP-Seq(GSE44420)/Homer	1e-18	-43.73	0.0243	0.0118
Stat3+il21(Stat)/CD4-Stat3-ChIP-Seq(GSE19198)/Homer	1e-18	-43.2	0.0828	0.0578
SF1(NR)/H295R-Nr5a1-ChIP-Seq(GSE44220)/Homer	1e-18	-43.03	0.048	0.0295
Sox6(HMG)/Myotubes-Sox6-ChIP-Seq(GSE32627)/Homer	1e-18	-42.63	0.263	0.2207
Sox2(HMG)/mES-Sox2-ChIP-Seq(GSE11431)/Homer	1e-18	-41.97	0.1381	0.1063
SPDEF(ETS)/VCaP-SPDEF-ChIP-Seq(SRA014231)/Homer	1e-17	-39.69	0.1093	0.0817
ZNF675(Zf)/HEK293-ZNF675.GFP-ChIP-Seq(GSE58341)/Homer	1e-16	-36.89	0.0244	0.0127
RXR(NR),DR1/3T3L1-RXR-ChIP-Seq(GSE13511)/Homer	1e-15	-35.9	0.0881	0.0645
Sox3(HMG)/NPC-Sox3-ChIP-Seq(GSE33059)/Homer	1e-15	-35.57	0.2609	0.2224
Erra(NR)/HepG2-Erra-ChIP-Seq(GSE31477)/Homer	1e-15	-34.71	0.1927	0.159
Unknown-ESC-element(?)/mES-Nanog-ChIP-Seq(GSE11724)/Homer	1e-14	-34.51	0.0447	0.0286
Sox9(HMG)/Limb-SOX9-ChIP-Seq(GSE73225)/Homer	1e-14	-33.72	0.1088	0.0834
Nr5a2(NR)/mES-Nr5a2-ChIP-Seq(GSE19019)/Homer	1e-14	-33.63	0.0481	0.0316
STAT4(Stat)/CD4-Stat4-ChIP-Seq(GSE22104)/Homer	1e-14	-33.35	0.132	0.1043
Zic3(Zf)/mES-Zic3-ChIP-Seq(GSE37889)/Homer	1e-13	-32.22	0.0355	0.0218
Esrrb(NR)/mES-Esrrb-ChIP-Seq(GSE11431)/Homer	1e-13	-30.9	0.0622	0.0439
Sp5(Zf)/mES-Sp5.Flag-ChIP-Seq(GSE72989)/Homer	1e-13	-30.69	0.048	0.0322
Maz(Zf)/HepG2-Maz-ChIP-Seq(GSE31477)/Homer	1e-12	-29.27	0.0551	0.0384
Foxh1(Forkhead)/hESC-FOXH1-ChIP-Seq(GSE29422)/Homer	1e-12	-28.84	0.11	0.0864
ETV1(ETS)/GIST48-ETV1-ChIP-Seq(GSE22441)/Homer	1e-12	-27.87	0.1196	0.0955
Ets1-distal(ETS)/CD4+-PolII-ChIP-Seq(Barski_et_al.)/Homer	1e-11	-25.86	0.0368	0.0241
TR4(NR),DR1/Hela-TR4-ChIP-Seq(GSE24685)/Homer	1e-10	-25.22	0.0104	0.0045
Bcl6(Zf)/Liver-Bcl6-ChIP-Seq(GSE31578)/Homer	1e-10	-24.91	0.1471	0.1219
Zfp281(Zf)/ES-Zfp281-ChIP-Seq(GSE81042)/Homer	1e-10	-24.55	0.0101	0.0044
Stat3(Stat)/mES-Stat3-ChIP-Seq(GSE11431)/Homer	1e-10	-24.52	0.0507	0.036
KLF6(Zf)/PDAC-KLF6-ChIP-Seq(GSE64557)/Homer	1e-10	-23.89	0.0527	0.0379
KLF5(Zf)/LoVo-KLF5-ChIP-Seq(GSE49402)/Homer	1e-09	-21.2	0.0665	0.0507
ERE(NR),IR3/MCF7-ERa-ChIP-Seq(Unpublished)/Homer	1e-09	-21.07	0.0217	0.0132
TATA-Box(TBP)/Promoter/Homer	1e-09	-20.93	0.1933	0.1675
ETS1(ETS)/Jurkat-ETS1-ChIP-Seq(GSE17954)/Homer	1e-08	-19.59	0.0901	0.0725
Sox17(HMG)/Endoderm-Sox17-ChIP-Seq(GSE61475)/Homer	1e-08	-19.55	0.1118	0.0923
HRE(HSF)/HepG2-HSF1-ChIP-Seq(GSE31477)/Homer	1e-08	-19.17	0.0142	0.0078
ZBTB12(Zf)/HEK293-ZBTB12.GFP-ChIP-Seq(GSE58341)/Homer	1e-08	-19.1	0.0416	0.0299
HNF6(Homeobox)/Liver-Hnf6-ChIP-Seq(ERP000394)/Homer	1e-08	-18.74	0.0882	0.0712
MafA(bZIP)/Islet-MafA-ChIP-Seq(GSE30298)/Homer	1e-08	-18.47	0.0689	0.054
ZNF322(Zf)/HEK293-ZNF322.GFP-ChIP-Seq(GSE58341)/Homer	1e-07	-17.72	0.0229	0.0148
PPARE(NR),DR1/3T3L1-Pparg-ChIP-Seq(GSE13511)/Homer	1e-07	-17.42	0.0743	0.0593
Lhx2(Homeobox)/HFSC-Lhx2-ChIP-Seq(GSE48068)/Homer	1e-07	-17.05	0.1973	0.174
PAX6(Paired,Homeobox)/Forebrain-Pax6-ChIP-Seq(GSE66961)/Homer	1e-07	-17	0.0117	0.0064
Mef2d(MADS)/Retina-Mef2d-ChIP-Seq(GSE61391)/Homer	1e-07	-16.31	0.0398	0.0293
Nur77(NR)/K562-NR4A1-ChIP-Seq(GSE31363)/Homer	1e-07	-16.25	0.0254	0.0172
EBF(EBF)/proBcell-EBF-ChIP-Seq(GSE21978)/Homer	1e-06	-15.89	0.0128	0.0073
Tbx20(T-box)/Heart-Tbx20-ChIP-Seq(GSE29636)/Homer	1e-06	-14.81	0.0216	0.0145
AMYB(HTH)/Testes-AMYB-ChIP-Seq(GSE44588)/Homer	1e-06	-14.22	0.1789	0.1587
Lhx3(Homeobox)/Neuron-Lhx3-ChIP-Seq(GSE31456)/Homer	1e-06	-13.98	0.2965	0.2723
GABPA(ETS)/Jurkat-GABPa-ChIP-Seq(GSE17954)/Homer	1e-05	-13.72	0.0697	0.057
NF-E2(bZIP)/K562-NFE2-ChIP-Seq(GSE31477)/Homer	1e-05	-13.66	0.0067	0.0032
ERG(ETS)/VCaP-ERG-ChIP-Seq(GSE14097)/Homer	1e-05	-13.5	0.1395	0.1218
BMYB(HTH)/Hela-BMYB-ChIP-Seq(GSE27030)/Homer	1e-05	-13.43	0.1905	0.1704
Bach1(bZIP)/K562-Bach1-ChIP-Seq(GSE31477)/Homer	1e-05	-13.37	0.0073	0.0037
JunD(bZIP)/K562-JunD-ChIP-Seq/Homer	1e-05	-13.18	0.0083	0.0044
SCL(bHLH)/HPC7-Scl-ChIP-Seq(GSE13511)/Homer	1e-05	-12.49	0.3871	0.3627
Tcfcp2l1(CP2)/mES-Tcfcp2l1-ChIP-Seq(GSE11431)/Homer	1e-05	-11.88	0.0102	0.0061
Atf2(bZIP)/3T3L1-Atf2-ChIP-Seq(GSE56872)/Homer	1e-05	-11.79	0.0321	0.0242
Klf4(Zf)/mES-Klf4-ChIP-Seq(GSE11431)/Homer	0.0001	-11.17	0.0234	0.0169
Etv2(ETS)/ES-ER71-ChIP-Seq(GSE59402)/Homer(0.967)	0.0001	-11.12	0.081	0.0687
Znf263(Zf)/K562-Znf263-ChIP-Seq(GSE31477)/Homer	0.0001	-11.06	0.1119	0.0977
Lhx1(Homeobox)/EmbryoCarcinoma-Lhx1-ChIP-Seq(GSE70957)/Homer	0.0001	-11.03	0.2114	0.1927
Ap4(bHLH)/AML-Tfap4-ChIP-Seq(GSE45738)/Homer	0.0001	-11.02	0.0941	0.081
Hnf1(Homeobox)/Liver-Foxa2-Chip-Seq(GSE25694)/Homer	0.0001	-10.91	0.0364	0.0283
Ascl1(bHLH)/NeuralTubes-Ascl1-ChIP-Seq(GSE55840)/Homer	0.0001	-10.85	0.1122	0.0981
Six1(Homeobox)/Myoblast-Six1-ChIP-Chip(GSE20150)/Homer	0.0001	-10.68	0.0311	0.0238
MafB(bZIP)/BMM-Mafb-ChIP-Seq(GSE75722)/Homer	0.0001	-10.5	0.0408	0.0324
Nkx3.1(Homeobox)/LNCaP-Nkx3.1-ChIP-Seq(GSE28264)/Homer	0.0001	-10.49	0.295	0.2746
ZNF467(Zf)/HEK293-ZNF467.GFP-ChIP-Seq(GSE58341)/Homer	0.0001	-10.44	0.0403	0.032
CRE(bZIP)/Promoter/Homer	0.0001	-10.03	0.0124	0.0081
Nkx6.1(Homeobox)/Islet-Nkx6.1-ChIP-Seq(GSE40975)/Homer	0.0001	-9.961	0.4416	0.4198
PAX5(Paired,Homeobox)/GM12878-PAX5-ChIP-Seq(GSE32465)/Homer	0.0001	-9.743	0.0267	0.0203
ELF5(ETS)/T47D-ELF5-ChIP-Seq(GSE30407)/Homer	0.0001	-9.685	0.071	0.0604
ZNF382(Zf)/HEK293-ZNF382.GFP-ChIP-Seq(GSE58341)/Homer	0.0001	-9.56	0.0044	0.0021
Atf7(bZIP)/3T3L1-Atf7-ChIP-Seq(GSE56872)/Homer	0.0001	-9.471	0.0494	0.0407
Sp1(Zf)/Promoter/Homer	0.0001	-9.304	0.008	0.0048
ELF3(ETS)/PDAC-ELF3-ChIP-Seq(GSE64557)/Homer	0.001	-9.074	0.0742	0.0638
Tcf12(bHLH)/GM12878-Tcf12-ChIP-Seq(GSE32465)/Homer	0.001	-8.938	0.0665	0.0567
NeuroG2(bHLH)/Fibroblast-NeuroG2-ChIP-Seq(GSE75910)/Homer	0.001	-8.82	0.1459	0.1319
KLF14(Zf)/HEK293-KLF14.GFP-ChIP-Seq(GSE58341)/Homer	0.001	-8.797	0.0785	0.068
Pax8(Paired,Homeobox)/Thyroid-Pax8-ChIP-Seq(GSE26938)/Homer	0.001	-8.715	0.0224	0.0169
STAT1(Stat)/HelaS3-STAT1-ChIP-Seq(GSE12782)/Homer	0.001	-8.621	0.0393	0.032
GATA:SCL(Zf,bHLH)/Ter119-SCL-ChIP-Seq(GSE18720)/Homer	0.001	-8.486	0.0135	0.0094
COUP-TFII(NR)/Artia-Nr2f2-ChIP-Seq(GSE46497)/Homer	0.001	-8.478	0.1325	0.1194
Nrf2(bZIP)/Lymphoblast-Nrf2-ChIP-Seq(GSE37589)/Homer	0.001	-8.152	0.0052	0.0028
E2F3(E2F)/MEF-E2F3-ChIP-Seq(GSE71376)/Homer	0.001	-8.131	0.0232	0.0179
HNF1b(Homeobox)/PDAC-HNF1B-ChIP-Seq(GSE64557)/Homer	0.001	-8.098	0.0365	0.0297
EKLF(Zf)/Erythrocyte-Klf1-ChIP-Seq(GSE20478)/Homer	0.001	-8.009	0.0147	0.0105
Rbpj1(?)/Panc1-Rbpj1-ChIP-Seq(GSE47459)/Homer	0.001	-7.885	0.1271	0.1148
Klf9(Zf)/GBM-Klf9-ChIP-Seq(GSE62211)/Homer	0.001	-7.82	0.0157	0.0114
MyoG(bHLH)/C2C12-MyoG-ChIP-Seq(GSE36024)/Homer	0.001	-7.484	0.072	0.0629
Atf1(bZIP)/K562-ATF1-ChIP-Seq(GSE31477)/Homer	0.001	-7.297	0.0738	0.0647
BORIS(Zf)/K562-CTCFL-ChIP-Seq(GSE32465)/Homer	0.001	-7.214	0.0069	0.0044
Tcf21(bHLH)/ArterySmoothMuscle-Tcf21-ChIP-Seq(GSE61369)/Homer	0.001	-6.977	0.0733	0.0645
NFY(CCAAT)/Promoter/Homer	0.01	-6.895	0.078	0.069
c-Jun-CRE(bZIP)/K562-cJun-ChIP-Seq(GSE31477)/Homer	0.01	-6.723	0.0312	0.0256
E2F4(E2F)/K562-E2F4-ChIP-Seq(GSE31477)/Homer	0.01	-6.659	0.0149	0.0111
NeuroD1(bHLH)/Islet-NeuroD1-ChIP-Seq(GSE30298)/Homer	0.01	-6.624	0.0649	0.0569
E2F6(E2F)/Hela-E2F6-ChIP-Seq(GSE31477)/Homer	0.01	-6.447	0.0192	0.015
TEAD4(TEA)/Tropoblast-Tead4-ChIP-Seq(GSE37350)/Homer	0.01	-6.138	0.0834	0.0748
Isl1(Homeobox)/Neuron-Isl1-ChIP-Seq(GSE31456)/Homer	0.01	-5.941	0.278	0.264
MyoD(bHLH)/Myotube-MyoD-ChIP-Seq(GSE21614)/Homer	0.01	-5.693	0.0495	0.0432
CArG(MADS)/PUER-Srf-ChIP-Seq(Sullivan_et_al.)/Homer	0.01	-5.611	0.0363	0.0309
Atoh1(bHLH)/Cerebellum-Atoh1-ChIP-Seq(GSE22111)/Homer	0.01	-5.557	0.0838	0.0757
KLF3(Zf)/MEF-Klf3-ChIP-Seq(GSE44748)/Homer	0.01	-5.437	0.0219	0.0178
HRE(HSF)/Striatum-HSF1-ChIP-Seq(GSE38000)/Homer	0.01	-5.414	0.0214	0.0174
Atf4(bZIP)/MEF-Atf4-ChIP-Seq(GSE35681)/Homer	0.01	-5.226	0.0409	0.0355
E2F1(E2F)/Hela-E2F1-ChIP-Seq(GSE22478)/Homer	0.01	-5.195	0.0073	0.0051
STAT5(Stat)/mCD4+-Stat5-ChIP-Seq(GSE12346)/Homer	0.01	-5.123	0.0393	0.034
Egr2(Zf)/Thymocytes-Egr2-ChIP-Seq(GSE34254)/Homer	0.01	-4.984	0.0062	0.0042
Hand2(bHLH)/Mesoderm-Hand2-ChIP-Seq(GSE61475)/Homer	0.01	-4.911	0.0388	0.0337
VDR(NR),DR3/GM10855-VDR+vitD-ChIP-Seq(GSE22484)/Homer	0.01	-4.871	0.0153	0.0121
ZSCAN22(Zf)/HEK293-ZSCAN22.GFP-ChIP-Seq(GSE58341)/Homer	0.01	-4.858	0.0035	0.0021
CTCF-SatelliteElement(Zf?)/CD4+-CTCF-ChIP-Seq(Barski_et_al.)/Homer	0.01	-4.802	0.0015	0.0007
ELF1(ETS)/Jurkat-ELF1-ChIP-Seq(SRA014231)/Homer	0.1	-4.592	0.0267	0.0226
ETS(ETS)/Promoter/Homer	0.1	-4.547	0.0184	0.0151
TEAD2(TEA)/Py2T-Tead2-ChIP-Seq(GSE55709)/Homer	0.1	-4.471	0.0556	0.0499
HLF(bZIP)/HSC-HLF.Flag-ChIP-Seq(GSE69817)/Homer	0.1	-4.415	0.1533	0.1442
E-box(bHLH)/Promoter/Homer	0.1	-4.311	0.0035	0.0022
RAR:RXR(NR),DR5/ES-RAR-ChIP-Seq(GSE56893)/Homer	0.1	-3.858	0.0085	0.0065
Oct4:Sox17(POU,Homeobox,HMG)/F9-Sox17-ChIP-Seq(GSE44553)/Homer	0.1	-3.802	0.0265	0.023
ZFX(Zf)/mES-Zfx-ChIP-Seq(GSE11431)/Homer	0.1	-3.754	0.0728	0.0671
Chop(bZIP)/MEF-Chop-ChIP-Seq(GSE35681)/Homer	0.1	-3.703	0.0306	0.0269
HIF-1a(bHLH)/MCF7-HIF1a-ChIP-Seq(GSE28352)/Homer	0.1	-3.679	0.0176	0.0148
OCT:OCT(POU,Homeobox)/NPC-Brn1-ChIP-Seq(GSE35496)/Homer	0.1	-3.672	0.0019	0.0011
TCFL2(HMG)/K562-TCF7L2-ChIP-Seq(GSE29196)/Homer	0.1	-3.579	0.0096	0.0076
PU.1(ETS)/ThioMac-PU.1-ChIP-Seq(GSE21512)/Homer	0.1	-3.398	0.0389	0.035
Fli1(ETS)/CD8-FLI-ChIP-Seq(GSE20898)/Homer	0.1	-3.351	0.0766	0.0712
E2F7(E2F)/Hela-E2F7-ChIP-Seq(GSE32673)/Homer	0.1	-3.266	0.0035	0.0025
CTCF(Zf)/CD4+-CTCF-ChIP-Seq(Barski_et_al.)/Homer	0.1	-3.135	0.0052	0.0039
EHF(ETS)/LoVo-EHF-ChIP-Seq(GSE49402)/Homer	0.1	-3.087	0.1157	0.1097
Smad3(MAD)/NPC-Smad3-ChIP-Seq(GSE36673)/Homer	0.1	-3.035	0.2473	0.2392
Nanog(Homeobox)/mES-Nanog-ChIP-Seq(GSE11724)/Homer	0.1	-2.951	0.5022	0.493
ZNF711(Zf)/SHSY5Y-ZNF711-ChIP-Seq(GSE20673)/Homer	0.1	-2.849	0.1021	0.0968
Elk4(ETS)/Hela-Elk4-ChIP-Seq(GSE31477)/Homer	0.1	-2.773	0.0291	0.0262
MafF(bZIP)/HepG2-MafF-ChIP-Seq(GSE31477)/Homer	0.1	-2.72	0.0459	0.0424
Phox2a(Homeobox)/Neuron-Phox2a-ChIP-Seq(GSE31456)/Homer	0.1	-2.654	0.0834	0.0788
Egr1(Zf)/K562-Egr1-ChIP-Seq(GSE32465)/Homer	0.1	-2.644	0.0269	0.0243
Tcf3(HMG)/mES-Tcf3-ChIP-Seq(GSE11724)/Homer	0.1	-2.627	0.0294	0.0267
MYB(HTH)/ERMYB-Myb-ChIPSeq(GSE22095)/Homer	0.1	-2.623	0.1956	0.1891
RBPJ:Ebox(?,bHLH)/Panc1-Rbpj1-ChIP-Seq(GSE47459)/Homer	0.1	-2.574	0.0192	0.0171
RARg(NR)/ES-RARg-ChIP-Seq(GSE30538)/Homer	0.1	-2.523	0.0025	0.0018
USF1(bHLH)/GM12878-Usf1-ChIP-Seq(GSE32465)/Homer	0.1	-2.515	0.0267	0.0242
MafK(bZIP)/C2C12-MafK-ChIP-Seq(GSE36030)/Homer	0.1	-2.511	0.014	0.0122
EBNA1(EBV-virus)/Raji-EBNA1-ChIP-Seq(GSE30709)/Homer	0.1	-2.483	0.0009	0.0005
Elk1(ETS)/Hela-Elk1-ChIP-Seq(GSE31477)/Homer	0.1	-2.448	0.0272	0.0247
EWS:FLI1-fusion(ETS)/SK_N_MC-EWS:FLI1-ChIP-Seq(SRA014231)/Homer	0.1	-2.445	0.0425	0.0394
Zfp809(Zf)/ES-Zfp809-ChIP-Seq(GSE70799)/Homer	0.1	-2.38	0.0078	0.0066
Rfx1(HTH)/NPC-H3K4me1-ChIP-Seq(GSE16256)/Homer	0.1	-2.312	0.0136	0.012
TFE3(bHLH)/MEF-TFE3-ChIP-Seq(GSE75757)/Homer	0.1	-2.307	0.0054	0.0044
Smad4(MAD)/ESC-SMAD4-ChIP-Seq(GSE29422)/Homer	1	-2.3	0.1099	0.1054
RFX(HTH)/K562-RFX3-ChIP-Seq(SRA012198)/Homer	1	-2.285	0.004	0.0032
X-box(HTH)/NPC-H3K4me1-ChIP-Seq(GSE16256)/Homer	1	-2.267	0.008	0.0067
RAR:RXR(NR),DR5/ES-RAR-ChIP-Seq(GSE56893)/Homer	1	-2.231	0.0018	0.0012
Oct4(POU,Homeobox)/mES-Oct4-ChIP-Seq(GSE11431)/Homer	1	-2.085	0.085	0.0814
Pit1(Homeobox)/GCrat-Pit1-ChIP-Seq(GSE58009)/Homer	1	-2.066	0.1981	0.193
DUX4(Homeobox)/Myoblasts-DUX4.V5-ChIP-Seq(GSE75791)/Homer	1	-2.025	0.0076	0.0065
CEBP(bZIP)/ThioMac-CEBPb-ChIP-Seq(GSE21512)/Homer	1	-1.997	0.1095	0.1057
Tgif2(Homeobox)/mES-Tgif2-ChIP-Seq(GSE55404)/Homer	1	-1.881	0.3637	0.3582
Barx1(Homeobox)/Stomach-Barx1.3xFlag-ChIP-Seq(GSE69483)/Homer	1	-1.851	0.0893	0.0861
Mef2b(MADS)/HEK293-Mef2b.V5-ChIP-Seq(GSE67450)/Homer	1	-1.842	0.145	0.1411
Oct2(POU,Homeobox)/Bcell-Oct2-ChIP-Seq(GSE21512)/Homer	1	-1.818	0.0575	0.0549
ZBTB18(Zf)/HEK293-ZBTB18.GFP-ChIP-Seq(GSE58341)/Homer	1	-1.797	0.0387	0.0366
Smad2(MAD)/ES-SMAD2-ChIP-Seq(GSE29422)/Homer	1	-1.732	0.1064	0.1032
Tbox:Smad(T-box,MAD)/ESCd5-Smad2_3-ChIP-Seq(GSE29422)/Homer	1	-1.636	0.0149	0.0137
ZNF669(Zf)/HEK293-ZNF669.GFP-ChIP-Seq(GSE58341)/Homer	1	-1.603	0.0032	0.0026
REST-NRSF(Zf)/Jurkat-NRSF-ChIP-Seq/Homer	1	-1.571	0.0004	0.0002
STAT6(Stat)/Macrophage-Stat6-ChIP-Seq(GSE38377)/Homer	1	-1.498	0.0566	0.0546
Otx2(Homeobox)/EpiLC-Otx2-ChIP-Seq(GSE56098)/Homer	1	-1.377	0.1045	0.1022
Myf5(bHLH)/GM-Myf5-ChIP-Seq(GSE24852)/Homer	1	-1.312	0.0465	0.045
Rfx6(HTH)/Min6b1-Rfx6.HA-ChIP-Seq(GSE62844)/Homer	1	-1.288	0.075	0.0733
MITF(bHLH)/MastCells-MITF-ChIP-Seq(GSE48085)/Homer	1	-1.279	0.0704	0.0687
ZNF165(Zf)/WHIM12-ZNF165-ChIP-Seq(GSE65937)/Homer	1	-1.254	0.0051	0.0046
p63(p53)/Keratinocyte-p63-ChIP-Seq(GSE17611)/Homer	1	-1.21	0.0272	0.0262
TEAD(TEA)/Fibroblast-PU.1-ChIP-Seq(Unpublished)/Homer	1	-1.205	0.0744	0.0728
HIF2a(bHLH)/785_O-HIF2a-ChIP-Seq(GSE34871)/Homer	1	-1.181	0.0219	0.021
p73(p53)/Trachea-p73-ChIP-Seq(PRJNA310161)/Homer	1	-1.159	0.0033	0.003
RORgt(NR)/EL4-RORgt.Flag-ChIP-Seq(GSE56019)/Homer	1	-1.068	0.0109	0.0104
Six2(Homeobox)/NephronProgenitor-Six2-ChIP-Seq(GSE39837)/Homer	1	-0.9993	0.1143	0.1131
Tcf4(HMG)/Hct116-Tcf4-ChIP-Seq(SRA012054)/Homer	1	-0.9732	0.0524	0.0516
E2F(E2F)/Hela-CellCycle-Expression/Homer	1	-0.958	0.0011	0.001
ZNF143|STAF(Zf)/CUTLL-ZNF143-ChIP-Seq(GSE29600)/Homer	1	-0.9475	0.0162	0.0157
Pdx1(Homeobox)/Islet-Pdx1-ChIP-Seq(SRA008281)/Homer	1	-0.8012	0.1371	0.1365
Pitx1:Ebox(Homeobox,bHLH)/Hindlimb-Pitx1-ChIP-Seq(GSE41591)/Homer	1	-0.7818	0.0316	0.0313
Usf2(bHLH)/C2C12-Usf2-ChIP-Seq(GSE36030)/Homer	1	-0.7807	0.0231	0.0229
ZNF16(Zf)/HEK293-ZNF16.GFP-ChIP-Seq(GSE58341)/Homer	1	-0.7601	0.0004	0.0003
ZNF692(Zf)/HEK293-ZNF692.GFP-ChIP-Seq(GSE58341)/Homer	1	-0.735	0.0051	0.005
Hoxb4(Homeobox)/ES-Hoxb4-ChIP-Seq(GSE34014)/Homer	1	-0.6741	0.0211	0.0211
PU.1:IRF8(ETS:IRF)/pDC-Irf8-ChIP-Seq(GSE66899)/Homer	1	-0.6714	0.0164	0.0164
Ptf1a(bHLH)/Panc1-Ptf1a-ChIP-Seq(GSE47459)/Homer	1	-0.6591	0.208	0.2081
ZNF264(Zf)/HEK293-ZNF264.GFP-ChIP-Seq(GSE58341)/Homer	1	-0.6469	0.0455	0.0456
Pknox1(Homeobox)/ES-Prep1-ChIP-Seq(GSE63282)/Homer	1	-0.6451	0.0154	0.0155
FXR(NR),IR1/Liver-FXR-ChIP-Seq(Chong_et_al.)/Homer	1	-0.6444	0.0216	0.0217
PAX3:FKHR-fusion(Paired,Homeobox)/Rh4-PAX3:FKHR-ChIP-Seq(GSE19063)/Homer	1	-0.6393	0.0243	0.0244
OCT:OCT(POU,Homeobox,IR1)/NPC-Brn2-ChIP-Seq(GSE35496)/Homer	1	-0.6307	0.0023	0.0023
bHLHE40(bHLH)/HepG2-BHLHE40-ChIP-Seq(GSE31477)/Homer	1	-0.6214	0.0147	0.0148
c-Myc(bHLH)/LNCAP-cMyc-ChIP-Seq(Unpublished)/Homer	1	-0.5892	0.0188	0.019
NFkB-p65-Rel(RHD)/ThioMac-LPS-Expression(GSE23622)/Homer	1	-0.5862	0.0034	0.0035
Mef2c(MADS)/GM12878-Mef2c-ChIP-Seq(GSE32465)/Homer	1	-0.5533	0.0887	0.0893
NFAT(RHD)/Jurkat-NFATC1-ChIP-Seq(Jolma_et_al.)/Homer	1	-0.5225	0.1056	0.1064
Twist(bHLH)/HMLE-TWIST1-ChIP-Seq(Chang_et_al)/Homer	1	-0.5088	0.0076	0.0078
n-Myc(bHLH)/mES-nMyc-ChIP-Seq(GSE11431)/Homer	1	-0.504	0.0371	0.0377
Brn1(POU,Homeobox)/NPC-Brn1-ChIP-Seq(GSE35496)/Homer	1	-0.4796	0.0497	0.0504
ETS:E-box(ETS,bHLH)/HPC7-Scl-ChIP-Seq(GSE22178)/Homer	1	-0.4773	0.0058	0.0061
ETS:RUNX(ETS,Runt)/Jurkat-RUNX1-ChIP-Seq(GSE17954)/Homer	1	-0.4374	0.0042	0.0044
ZNF528(Zf)/HEK293-ZNF528.GFP-ChIP-Seq(GSE58341)/Homer	1	-0.4367	0.0004	0.0004
Pax7(Paired,Homeobox),long/Myoblast-Pax7-ChIP-Seq(GSE25064)/Homer	1	-0.4351	0.0051	0.0053
Rfx2(HTH)/LoVo-RFX2-ChIP-Seq(GSE49402)/Homer	1	-0.4134	0.004	0.0043
Pax7(Paired,Homeobox),longest/Myoblast-Pax7-ChIP-Seq(GSE25064)/Homer	1	-0.4009	0.0059	0.0063
Reverb(NR),DR2/RAW-Reverba.biotin-ChIP-Seq(GSE45914)/Homer	1	-0.3888	0.0069	0.0074
GFY-Staf(?,Zf)/Promoter/Homer	1	-0.3717	0.0019	0.0021
GFX(?)/Promoter/Homer	1	-0.3696	0.0001	0.0002
SpiB(ETS)/OCILY3-SPIB-ChIP-Seq(GSE56857)/Homer	1	-0.36	0.0183	0.0191
Arnt:Ahr(bHLH)/MCF7-Arnt-ChIP-Seq(Lo_et_al.)/Homer	1	-0.3544	0.0378	0.0389
GFY(?)/Promoter/Homer	1	-0.2905	0.0035	0.004
HOXA2(Homeobox)/mES-Hoxa2-ChIP-Seq(Donaldson_et_al.)/Homer	1	-0.2752	0.0082	0.0089
Tgif1(Homeobox)/mES-Tgif1-ChIP-Seq(GSE55404)/Homer	1	-0.2704	0.3411	0.3449
Max(bHLH)/K562-Max-ChIP-Seq(GSE31477)/Homer	1	-0.234	0.0436	0.0454
Ronin(THAP)/ES-Thap11-ChIP-Seq(GSE51522)/Homer	1	-0.2279	0.0005	0.0007
ZNF519(Zf)/HEK293-ZNF519.GFP-ChIP-Seq(GSE58341)/Homer	1	-0.2274	0.0058	0.0065
ZEB1(Zf)/PDAC-ZEB1-ChIP-Seq(GSE64557)/Homer	1	-0.2209	0.143	0.1463
ZBTB33(Zf)/GM12878-ZBTB33-ChIP-Seq(GSE32465)/Homer	1	-0.2188	0.0004	0.0005
DMRT1(DM)/Testis-DMRT1-ChIP-Seq(GSE64892)/Homer	1	-0.2136	0.0404	0.0423
HIF-1b(HLH)/T47D-HIF1b-ChIP-Seq(GSE59937)/Homer	1	-0.1949	0.0777	0.0805
ZNF415(Zf)/HEK293-ZNF415.GFP-ChIP-Seq(GSE58341)/Homer	1	-0.1921	0.0248	0.0264
Pbx3(Homeobox)/GM12878-PBX3-ChIP-Seq(GSE32465)/Homer	1	-0.1833	0.0143	0.0156
PRDM14(Zf)/H1-PRDM14-ChIP-Seq(GSE22767)/Homer	1	-0.1715	0.0208	0.0225
ZNF136(Zf)/HEK293-ZNF136.GFP-ChIP-Seq(GSE58341)/Homer	1	-0.1678	0.0139	0.0152
ZNF41(Zf)/HEK293-ZNF41.GFP-ChIP-Seq(GSE58341)/Homer	1	-0.1602	0.002	0.0026
THRa(NR)/C17.2-THRa-ChIP-Seq(GSE38347)/Homer	1	-0.1541	0.0288	0.0308
PBX1(Homeobox)/MCF7-PBX1-ChIP-Seq(GSE28007)/Homer	1	-0.152	0.0039	0.0047
c-Myc(bHLH)/mES-cMyc-ChIP-Seq(GSE11431)/Homer	1	-0.1436	0.0265	0.0286
HEB(bHLH)/mES-Heb-ChIP-Seq(GSE53233)/Homer	1	-0.1362	0.1366	0.141
Cux2(Homeobox)/Liver-Cux2-ChIP-Seq(GSE35985)/Homer	1	-0.1312	0.0567	0.0598
DMRT6(DM)/Testis-DMRT6-ChIP-Seq(GSE60440)/Homer	1	-0.1248	0.0298	0.0321
p53(p53)/Saos-p53-ChIP-Seq(GSE15780)/Homer	1	-0.1164	0.0069	0.0081
p53(p53)/Saos-p53-ChIP-Seq/Homer	1	-0.1164	0.0069	0.0081
NRF1(NRF)/MCF7-NRF1-ChIP-Seq(Unpublished)/Homer	1	-0.1091	0.0011	0.0016
OCT4-SOX2-TCF-NANOG(POU,Homeobox,HMG)/mES-Oct4-ChIP-Seq(GSE11431)/Homer	1	-0.1044	0.0327	0.0353
Brachyury(T-box)/Mesoendoderm-Brachyury-ChIP-exo(GSE54963)/Homer	1	-0.101	0.0269	0.0293
PAX5(Paired,Homeobox),condensed/GM12878-PAX5-ChIP-Seq(GSE32465)/Homer	1	-0.0975	0.0039	0.0049
Oct6(POU,Homeobox)/NPC-Pou3f1-ChIP-Seq(GSE35496)/Homer	1	-0.09583	0.0624	0.0661
Mouse_Recombination_Hotspot(Zf)/Testis-DMC1-ChIP-Seq(GSE24438)/Homer	1	-0.086	0.0059	0.0072
Mef2a(MADS)/HL1-Mef2a.biotin-ChIP-Seq(GSE21529)/Homer	1	-0.0845	0.0672	0.0712
CEBP:AP1(bZIP)/ThioMac-CEBPb-ChIP-Seq(GSE21512)/Homer	1	-0.08375	0.0982	0.1029
ZNF317(Zf)/HEK293-ZNF317.GFP-ChIP-Seq(GSE58341)/Homer	1	-0.08223	0.0056	0.0068
Meis1(Homeobox)/MastCells-Meis1-ChIP-Seq(GSE48085)/Homer	1	-0.06855	0.1358	0.1416
T1ISRE(IRF)/ThioMac-Ifnb-Expression/Homer	1	-0.05628	0.0006	0.0011
ZNF416(Zf)/HEK293-ZNF416.GFP-ChIP-Seq(GSE58341)/Homer	1	-0.05491	0.0997	0.1052
EWS:ERG-fusion(ETS)/CADO_ES1-EWS:ERG-ChIP-Seq(SRA014231)/Homer	1	-0.05194	0.0675	0.0722
CLOCK(bHLH)/Liver-Clock-ChIP-Seq(GSE39860)/Homer	1	-0.05184	0.0316	0.0349
p53(p53)/mES-cMyc-ChIP-Seq(GSE11431)/Homer	1	-0.03708	0.0005	0.0011
YY1(Zf)/Promoter/Homer	1	-0.03474	0.0018	0.0027
NFkB-p65(RHD)/GM12787-p65-ChIP-Seq(GSE19485)/Homer	1	-0.03351	0.0254	0.0288
IRF2(IRF)/Erythroblas-IRF2-ChIP-Seq(GSE36985)/Homer	1	-0.02734	0.0088	0.011
Prop1(Homeobox)/GHFT1-PROP1.biotin-ChIP-Seq(GSE77302)/Homer	1	-0.02629	0.1274	0.1347
E2A(bHLH),near_PU.1/Bcell-PU.1-ChIP-Seq(GSE21512)/Homer	1	-0.01916	0.0991	0.1061
STAT6(Stat)/CD4-Stat6-ChIP-Seq(GSE22104)/Homer	1	-0.01595	0.0524	0.058
CEBP:CEBP(bZIP)/MEF-Chop-ChIP-Seq(GSE35681)/Homer	1	-0.01512	0.0166	0.0198
Rfx5(HTH)/GM12878-Rfx5-ChIP-Seq(GSE31477)/Homer	1	-0.01505	0.0219	0.0256
NFAT:AP1(RHD,bZIP)/Jurkat-NFATC1-ChIP-Seq(Jolma_et_al.)/Homer	1	-0.01376	0.0148	0.0179
Pit1+1bp(Homeobox)/GCrat-Pit1-ChIP-Seq(GSE58009)/Homer	1	-0.01266	0.0604	0.0665
E2A(bHLH)/proBcell-E2A-ChIP-Seq(GSE21978)/Homer	1	-0.01223	0.0999	0.1077
KLF10(Zf)/HEK293-KLF10.GFP-ChIP-Seq(GSE58341)/Homer	1	-0.01049	0.0383	0.0434
PRDM9(Zf)/Testis-DMC1-ChIP-Seq(GSE35498)/Homer	1	-0.006503	0.0267	0.0314
BMAL1(bHLH)/Liver-Bmal1-ChIP-Seq(GSE39860)/Homer	1	-0.005008	0.1525	0.1631
GLI3(Zf)/Limb-GLI3-ChIP-Chip(GSE11077)/Homer	1	-0.004989	0.0027	0.0044
IRF8(IRF)/BMDM-IRF8-ChIP-Seq(GSE77884)/Homer	1	-0.004624	0.0277	0.0327
IRF4(IRF)/GM12878-IRF4-ChIP-Seq(GSE32465)/Homer	1	-0.004584	0.0416	0.0476
Brn2(POU,Homeobox)/NPC-Brn2-ChIP-Seq(GSE35496)/Homer	1	-0.004448	0.0123	0.0157
bZIP:IRF(bZIP,IRF)/Th17-BatF-ChIP-Seq(GSE39756)/Homer	1	-0.002731	0.0517	0.0588
NPAS2(bHLH)/Liver-NPAS2-ChIP-Seq(GSE39860)/Homer	1	-0.002304	0.0815	0.0905
NRF(NRF)/Promoter/Homer	1	-0.001807	0.0027	0.0047
NFkB-p50,p52(RHD)/Monocyte-p50-ChIP-Chip(Schreiber_et_al.)/Homer	1	-0.000804	0.0014	0.0031
NPAS(bHLH)/Liver-NPAS-ChIP-Seq(GSE39860)/Homer	1	-0.000674	0.1347	0.1473
ISRE(IRF)/ThioMac-LPS-Expression(GSE23622)/Homer	1	-0.000471	0.0045	0.0075
Slug(Zf)/Mesoderm-Snai2-ChIP-Seq(GSE61475)/Homer	1	-0.000388	0.0304	0.0374
IRF1(IRF)/PBMC-IRF1-ChIP-Seq(GSE43036)/Homer	1	-0.000209	0.0114	0.0161
Pax7(Paired,Homeobox)/Myoblast-Pax7-ChIP-Seq(GSE25064)/Homer	1	-0.000208	0.0112	0.0159
CRX(Homeobox)/Retina-Crx-ChIP-Seq(GSE20012)/Homer	1	-0.000189	0.3088	0.3274
OCT:OCT-short(POU,Homeobox)/NPC-OCT6-ChIP-Seq(GSE43916)/Homer	1	-0.000155	0.109	0.122
PU.1-IRF(ETS:IRF)/Bcell-PU.1-ChIP-Seq(GSE21512)/Homer	1	-0.000142	0.1131	0.1264
PRDM1(Zf)/Hela-PRDM1-ChIP-Seq(GSE31477)/Homer	1	-3e-05	0.0502	0.0606
IRF:BATF(IRF:bZIP)/pDC-Irf8-ChIP-Seq(GSE66899)/Homer	1	-3e-05	0.0109	0.0162
Tbr1(T-box)/Cortex-Tbr1-ChIP-Seq(GSE71384)/Homer	1	-2.6e-05	0.1506	0.1673
IRF3(IRF)/BMDM-Irf3-ChIP-Seq(GSE67343)/Homer	1	-1.6e-05	0.0318	0.0407
Srebp1a(bHLH)/HepG2-Srebp1a-ChIP-Seq(GSE31477)/Homer	1	-2e-06	0.0116	0.018
RUNX(Runt)/HPC7-Runx1-ChIP-Seq(GSE22178)/Homer	1	0	0.0509	0.0642
Eomes(T-box)/H9-Eomes-ChIP-Seq(GSE26097)/Homer	1	0	0.2409	0.266
RUNX-AML(Runt)/CD4+-PolII-ChIP-Seq(Barski_et_al.)/Homer	1	0	0.0542	0.0684
Nkx2.1(Homeobox)/LungAC-Nkx2.1-ChIP-Seq(GSE43252)/Homer	1	0	0.2695	0.2972
LXRE(NR),DR4/RAW-LXRb.biotin-ChIP-Seq(GSE21512)/Homer	1	0	0.0048	0.0104
Srebp2(bHLH)/HepG2-Srebp2-ChIP-Seq(GSE31477)/Homer	1	0	0.0068	0.0132
RUNX1(Runt)/Jurkat-RUNX1-ChIP-Seq(GSE29180)/Homer	1	0	0.0821	0.1007
GSC(Homeobox)/FrogEmbryos-GSC-ChIP-Seq(DRA000576)/Homer	1	0	0.1712	0.1964
Nkx2.5(Homeobox)/HL1-Nkx2.5.biotin-ChIP-Seq(GSE21529)/Homer	1	0	0.2085	0.2363
Gfi1b(Zf)/HPC7-Gfi1b-ChIP-Seq(GSE22178)/Homer	1	0	0.0598	0.0785
RUNX2(Runt)/PCa-RUNX2-ChIP-Seq(GSE33889)/Homer	1	0	0.0654	0.0852
Tbet(T-box)/CD8-Tbet-ChIP-Seq(GSE33802)/Homer	1	0	0.0991	0.1252
Tbx5(T-box)/HL1-Tbx5.biotin-ChIP-Seq(GSE21529)/Homer	1	0	0.2708	0.3109
Pitx1(Homeobox)/Chicken-Pitx1-ChIP-Seq(GSE38910)/Homer	1	0	0.4965	0.5405
CHR(?)/Hela-CellCycle-Expression/Homer	1	0	0.0704	0.0956
Bapx1(Homeobox)/VertebralCol-Bapx1-ChIP-Seq(GSE36672)/Homer	1	0	0.2173	0.2595
LRF(Zf)/Erythroblasts-ZBTB7A-ChIP-Seq(GSE74977)/Homer	1	0	0.028	0.0647
Nkx2.2(Homeobox)/NPC-Nkx2.2-ChIP-Seq(GSE61673)/Homer	1	0	0.1588	0.1947
OCT:OCT(POU,Homeobox)/NPC-OCT6-ChIP-Seq(GSE43916)/Homer	1	0	0.0168	0.037
ZFP3(Zf)/HEK293-ZFP3.GFP-ChIP-Seq(GSE58341)/Homer	1	0	0	0.0002

## Sheet: Sheet6
22Rv1,GR, ENZ-UP sites
Total Target Sequences = 1295, Total Background Sequences = 46304
Motif Name	P-value	Log P-value	% of Target Sequences with Motif	% of Background Sequences with Motif
FOXM1(Forkhead)/MCF7-FOXM1-ChIP-Seq(GSE72977)/Homer	1e-277	-638.9	0.6819	0.2183
FOXA1(Forkhead)/MCF7-FOXA1-ChIP-Seq(GSE26831)/Homer	1e-263	-606.4	0.6896	0.2338
FOXA1(Forkhead)/LNCAP-FOXA1-ChIP-Seq(GSE27824)/Homer	1e-250	-577.9	0.7274	0.2739
Foxa2(Forkhead)/Liver-Foxa2-ChIP-Seq(GSE25694)/Homer	1e-226	-521.1	0.5359	0.1507
Foxa3(Forkhead)/Liver-Foxa3-ChIP-Seq(GSE77670)/Homer	1e-198	-457	0.349	0.0652
Fox:Ebox(Forkhead,bHLH)/Panc1-Foxa2-ChIP-Seq(GSE47459)/Homer	1e-196	-452.4	0.4849	0.1372
Foxf1(Forkhead)/Lung-Foxf1-ChIP-Seq(GSE77951)/Homer	1e-124	-286.8	0.5351	0.2292
FoxL2(Forkhead)/Ovary-FoxL2-ChIP-Seq(GSE60858)/Homer	1e-119	-275.2	0.4973	0.2053
PR(NR)/T47D-PR-ChIP-Seq(GSE31130)/Homer	1e-119	-274.2	0.5174	0.221
FOXK1(Forkhead)/HEK293-FOXK1-ChIP-Seq(GSE51673)/Homer	1e-118	-271.8	0.5027	0.2108
GRE(NR),IR3/RAW264.7-GRE-ChIP-Seq(Unpublished)/Homer	1e-114	-262.7	0.1614	0.0209
FOXK2(Forkhead)/U2OS-FOXK2-ChIP-Seq(E-MTAB-2204)/Homer	1e-103	-238	0.3305	0.1065
Foxo3(Forkhead)/U2OS-Foxo3-ChIP-Seq(E-MTAB-2701)/Homer	1e-94	-218.1	0.4015	0.1604
PGR(NR)/EndoStromal-PGR-ChIP-Seq(GSE69539)/Homer	1e-91	-211.5	0.1784	0.0345
ARE(NR)/LNCAP-AR-ChIP-Seq(GSE27824)/Homer	1e-87	-200.8	0.1236	0.0158
FOXP1(Forkhead)/H9-FOXP1-ChIP-Seq(GSE31006)/Homer	1e-84	-193.4	0.2741	0.0876
GRE(NR),IR3/A549-GR-ChIP-Seq(GSE32465)/Homer	1e-64	-148.3	0.0826	0.009
Foxo1(Forkhead)/RAW-Foxo1-ChIP-Seq(Fan_et_al.)/Homer	1e-63	-146.6	0.4564	0.2404
AR-halfsite(NR)/LNCaP-AR-ChIP-Seq(GSE27824)/Homer	1e-54	-125.1	0.512	0.3035
HOXB13(Homeobox)/ProstateTumor-HOXB13-ChIP-Seq(GSE56288)/Homer	1e-50	-117.1	0.3961	0.2111
Gata6(Zf)/HUG1N-GATA6-ChIP-Seq(GSE51936)/Homer	1e-40	-92.49	0.2819	0.139
GATA3(Zf)/iTreg-Gata3-ChIP-Seq(GSE20898)/Homer	1e-36	-83.4	0.4015	0.2419
HOXD13(Homeobox)/Chicken-Hoxd13-ChIP-Seq(GSE38910)/Homer	1e-34	-79.82	0.4124	0.2545
Gata4(Zf)/Heart-Gata4-ChIP-Seq(GSE35151)/Homer	1e-33	-78.1	0.278	0.1459
CDX4(Homeobox)/ZebrafishEmbryos-Cdx4.Myc-ChIP-Seq(GSE48254)/Homer	1e-33	-77.94	0.3351	0.1912
GATA(Zf),IR3/iTreg-Gata3-ChIP-Seq(GSE20898)/Homer	1e-33	-76.16	0.0865	0.0219
Gata2(Zf)/K562-GATA2-ChIP-Seq(GSE18829)/Homer	1e-32	-74.78	0.1954	0.0878
Cdx2(Homeobox)/mES-Cdx2-ChIP-Seq(GSE14586)/Homer	1e-30	-70.14	0.3012	0.1703
NF1:FOXA1(CTF,Forkhead)/LNCAP-FOXA1-ChIP-Seq(GSE27824)/Homer	1e-28	-64.89	0.0463	0.0072
Gata1(Zf)/K562-GATA1-ChIP-Seq(GSE18829)/Homer	1e-26	-61.15	0.1645	0.0744
Unknown(Homeobox)/Limb-p300-ChIP-Seq/Homer	1e-25	-57.58	0.2332	0.1271
NF1-halfsite(CTF)/LNCaP-NF1-ChIP-Seq(Unpublished)/Homer	1e-19	-45.89	0.2131	0.1214
AP-2alpha(AP2)/Hela-AP2alpha-ChIP-Seq(GSE31477)/Homer	1e-19	-45.03	0.061	0.0179
AP-2gamma(AP2)/MCF7-TFAP2C-ChIP-Seq(GSE21234)/Homer	1e-17	-41.38	0.0726	0.0256
GATA(Zf),IR4/iTreg-Gata3-ChIP-Seq(GSE20898)/Homer	1e-16	-38.4	0.0402	0.0095
NF1(CTF)/LNCAP-NF1-ChIP-Seq(Unpublished)/Homer	1e-11	-26.54	0.0448	0.0156
GATA3(Zf),DR4/iTreg-Gata3-ChIP-Seq(GSE20898)/Homer	1e-11	-25.59	0.0417	0.0142
JunB(bZIP)/DendriticCells-Junb-ChIP-Seq(GSE36099)/Homer	1e-10	-23.89	0.0903	0.0473
Fosl2(bZIP)/3T3L1-Fosl2-ChIP-Seq(GSE56872)/Homer	1e-10	-23.18	0.0502	0.0203
GATA3(Zf),DR8/iTreg-Gata3-ChIP-Seq(GSE20898)/Homer	1e-09	-21.46	0.0293	0.0089
Fra2(bZIP)/Striatum-Fra2-ChIP-Seq(GSE43429)/Homer	1e-08	-19.96	0.0718	0.037
Jun-AP1(bZIP)/K562-cJun-ChIP-Seq(GSE31477)/Homer	1e-08	-19.9	0.0363	0.0134
AP-1(bZIP)/ThioMac-PU.1-ChIP-Seq(GSE21512)/Homer	1e-08	-19.08	0.1073	0.0645
Atf3(bZIP)/GBM-ATF3-ChIP-Seq(GSE33912)/Homer	1e-07	-18.31	0.1004	0.0599
BATF(bZIP)/Th17-BATF-ChIP-Seq(GSE39756)/Homer	1e-07	-17.88	0.1019	0.0616
THRb(NR)/Liver-NR1A2-ChIP-Seq(GSE52613)/Homer	1e-07	-16.32	0.3691	0.3008
ZNF189(Zf)/HEK293-ZNF189.GFP-ChIP-Seq(GSE58341)/Homer	1e-06	-15.8	0.0857	0.0511
Tlx?(NR)/NPC-H3K4me1-ChIP-Seq(GSE16256)/Homer	1e-06	-14.53	0.0347	0.0151
Fra1(bZIP)/BT549-Fra1-ChIP-Seq(GSE46166)/Homer	1e-06	-14.19	0.0857	0.0529
HOXA9(Homeobox)/HSC-Hoxa9-ChIP-Seq(GSE33509)/Homer	1e-05	-11.59	0.1521	0.1125
RAR:RXR(NR),DR5/ES-RAR-ChIP-Seq(GSE56893)/Homer	0.0001	-11.16	0.0054	0.0006
GRHL2(CP2)/HBE-GRHL2-ChIP-Seq(GSE46194)/Homer	0.0001	-9.77	0.0587	0.0366
Bach2(bZIP)/OCILy7-Bach2-ChIP-Seq(GSE44420)/Homer	0.0001	-9.438	0.0232	0.0106
Oct4(POU,Homeobox)/mES-Oct4-ChIP-Seq(GSE11431)/Homer	0.001	-8.829	0.1336	0.1016
MafB(bZIP)/BMM-Mafb-ChIP-Seq(GSE75722)/Homer	0.001	-8.594	0.0463	0.0282
Sox10(HMG)/SciaticNerve-Sox3-ChIP-Seq(GSE35132)/Homer	0.001	-8.198	0.2402	0.2005
Hoxc9(Homeobox)/Ainv15-Hoxc9-ChIP-Seq(GSE21812)/Homer	0.001	-8	0.1197	0.0911
HNF4a(NR),DR1/HepG2-HNF4a-ChIP-Seq(GSE25021)/Homer	0.001	-7.716	0.0463	0.0293
Sox15(HMG)/CPA-Sox15-ChIP-Seq(GSE62909)/Homer	0.001	-7.705	0.1768	0.1433
Zic3(Zf)/mES-Zic3-ChIP-Seq(GSE37889)/Homer	0.001	-7.517	0.0224	0.0113
Foxh1(Forkhead)/hESC-FOXH1-ChIP-Seq(GSE29422)/Homer	0.001	-7.003	0.1228	0.096
Sox4(HMG)/proB-Sox4-ChIP-Seq(GSE50066)/Homer	0.001	-6.993	0.1212	0.0946
Klf9(Zf)/GBM-Klf9-ChIP-Seq(GSE62211)/Homer	0.01	-6.853	0.0116	0.0045
HLF(bZIP)/HSC-HLF.Flag-ChIP-Seq(GSE69817)/Homer	0.01	-6.549	0.2069	0.1745
Stat3+il21(Stat)/CD4-Stat3-ChIP-Seq(GSE19198)/Homer	0.01	-6.539	0.0749	0.0548
ERE(NR),IR3/MCF7-ERa-ChIP-Seq(Unpublished)/Homer	0.01	-6.429	0.0185	0.0094
STAT4(Stat)/CD4-Stat4-ChIP-Seq(GSE22104)/Homer	0.01	-5.751	0.1313	0.1068
RXR(NR),DR1/3T3L1-RXR-ChIP-Seq(GSE13511)/Homer	0.01	-5.71	0.0672	0.0497
Erra(NR)/HepG2-Erra-ChIP-Seq(GSE31477)/Homer	0.01	-5.088	0.149	0.1252
Hnf1(Homeobox)/Liver-Foxa2-Chip-Seq(GSE25694)/Homer	0.01	-5.008	0.0479	0.0344
Six1(Homeobox)/Myoblast-Six1-ChIP-Chip(GSE20150)/Homer	0.01	-4.953	0.0371	0.0254
TATA-Box(TBP)/Promoter/Homer	0.01	-4.848	0.2139	0.187
Stat3(Stat)/mES-Stat3-ChIP-Seq(GSE11431)/Homer	0.01	-4.8	0.0432	0.0308
Nkx3.1(Homeobox)/LNCaP-Nkx3.1-ChIP-Seq(GSE28264)/Homer	0.01	-4.722	0.2958	0.266
Sp5(Zf)/mES-Sp5.Flag-ChIP-Seq(GSE72989)/Homer	0.01	-4.673	0.0247	0.0157
Unknown-ESC-element(?)/mES-Nanog-ChIP-Seq(GSE11724)/Homer	0.01	-4.622	0.0286	0.0189
p53(p53)/Saos-p53-ChIP-Seq(GSE15780)/Homer	0.1	-4.603	0.0131	0.0069
p53(p53)/Saos-p53-ChIP-Seq/Homer	0.1	-4.603	0.0131	0.0069
KLF5(Zf)/LoVo-KLF5-ChIP-Seq(GSE49402)/Homer	0.1	-4.521	0.0417	0.03
JunD(bZIP)/K562-JunD-ChIP-Seq/Homer	0.1	-4.488	0.01	0.0048
Egr1(Zf)/K562-Egr1-ChIP-Seq(GSE32465)/Homer	0.1	-4.345	0.0232	0.0149
Bach1(bZIP)/K562-Bach1-ChIP-Seq(GSE31477)/Homer	0.1	-4.333	0.0085	0.0038
GATA:SCL(Zf,bHLH)/Ter119-SCL-ChIP-Seq(GSE18720)/Homer	0.1	-4.238	0.0162	0.0095
CRX(Homeobox)/Retina-Crx-ChIP-Seq(GSE20012)/Homer	0.1	-4.19	0.3637	0.3348
COUP-TFII(NR)/Artia-Nr2f2-ChIP-Seq(GSE46497)/Homer	0.1	-4.088	0.1174	0.099
Olig2(bHLH)/Neuron-Olig2-ChIP-Seq(GSE30882)/Homer	0.1	-4.083	0.2039	0.1805
MafA(bZIP)/Islet-MafA-ChIP-Seq(GSE30298)/Homer	0.1	-4.064	0.0571	0.0443
PAX6(Paired,Homeobox)/Forebrain-Pax6-ChIP-Seq(GSE66961)/Homer	0.1	-4.052	0.0116	0.0062
ZNF675(Zf)/HEK293-ZNF675.GFP-ChIP-Seq(GSE58341)/Homer	0.1	-4.049	0.0201	0.0127
KLF14(Zf)/HEK293-KLF14.GFP-ChIP-Seq(GSE58341)/Homer	0.1	-4.027	0.0502	0.0382
EBF1(EBF)/Near-E2A-ChIP-Seq(GSE21512)/Homer	0.1	-3.961	0.0363	0.0263
FOXA1:AR(Forkhead,NR)/LNCAP-AR-ChIP-Seq(GSE27824)/Homer	0.1	-3.936	0.027	0.0185
SPDEF(ETS)/VCaP-SPDEF-ChIP-Seq(SRA014231)/Homer	0.1	-3.845	0.0888	0.0734
VDR(NR),DR3/GM10855-VDR+vitD-ChIP-Seq(GSE22484)/Homer	0.1	-3.79	0.0162	0.01
Atf1(bZIP)/K562-ATF1-ChIP-Seq(GSE31477)/Homer	0.1	-3.755	0.0741	0.0603
Smad3(MAD)/NPC-Smad3-ChIP-Seq(GSE36673)/Homer	0.1	-3.665	0.2394	0.2165
AMYB(HTH)/Testes-AMYB-ChIP-Seq(GSE44588)/Homer	0.1	-3.625	0.1815	0.1611
NF-E2(bZIP)/K562-NFE2-ChIP-Seq(GSE31477)/Homer	0.1	-3.592	0.0069	0.0032
DUX4(Homeobox)/Myoblasts-DUX4.V5-ChIP-Seq(GSE75791)/Homer	0.1	-3.588	0.0139	0.0084
Oct2(POU,Homeobox)/Bcell-Oct2-ChIP-Seq(GSE21512)/Homer	0.1	-3.522	0.0826	0.0687
KLF6(Zf)/PDAC-KLF6-ChIP-Seq(GSE64557)/Homer	0.1	-3.514	0.0301	0.0218
CEBP:AP1(bZIP)/ThioMac-CEBPb-ChIP-Seq(GSE21512)/Homer	0.1	-3.402	0.1282	0.1115
p63(p53)/Keratinocyte-p63-ChIP-Seq(GSE17611)/Homer	0.1	-3.379	0.0278	0.02
Atf4(bZIP)/MEF-Atf4-ChIP-Seq(GSE35681)/Homer	0.1	-3.353	0.0517	0.0411
Atf2(bZIP)/3T3L1-Atf2-ChIP-Seq(GSE56872)/Homer	0.1	-3.33	0.0293	0.0214
Atf7(bZIP)/3T3L1-Atf7-ChIP-Seq(GSE56872)/Homer	0.1	-3.292	0.0463	0.0364
Mef2d(MADS)/Retina-Mef2d-ChIP-Seq(GSE61391)/Homer	0.1	-3.236	0.0456	0.0359
Nr5a2(NR)/Pancreas-LRH1-ChIP-Seq(GSE34295)/Homer	0.1	-3.227	0.0456	0.0359
PPARE(NR),DR1/3T3L1-Pparg-ChIP-Seq(GSE13511)/Homer	0.1	-3.161	0.0602	0.0493
ZNF415(Zf)/HEK293-ZNF415.GFP-ChIP-Seq(GSE58341)/Homer	0.1	-3.139	0.0255	0.0185
RARg(NR)/ES-RARg-ChIP-Seq(GSE30538)/Homer	0.1	-3.121	0.0039	0.0015
ETS(ETS)/Promoter/Homer	0.1	-2.996	0.0154	0.0103
Chop(bZIP)/MEF-Chop-ChIP-Seq(GSE35681)/Homer	0.1	-2.878	0.0378	0.0298
HRE(HSF)/HepG2-HSF1-ChIP-Seq(GSE31477)/Homer	0.1	-2.872	0.0108	0.0067
Smad2(MAD)/ES-SMAD2-ChIP-Seq(GSE29422)/Homer	0.1	-2.784	0.095	0.0827
Zic(Zf)/Cerebellum-ZIC1.2-ChIP-Seq(GSE60731)/Homer	0.1	-2.776	0.0479	0.0391
ETV1(ETS)/GIST48-ETV1-ChIP-Seq(GSE22441)/Homer	0.1	-2.755	0.0896	0.0777
Esrrb(NR)/mES-Esrrb-ChIP-Seq(GSE11431)/Homer	0.1	-2.736	0.0463	0.0378
Sox6(HMG)/Myotubes-Sox6-ChIP-Seq(GSE32627)/Homer	0.1	-2.723	0.2533	0.235
ZBTB12(Zf)/HEK293-ZBTB12.GFP-ChIP-Seq(GSE58341)/Homer	0.1	-2.715	0.0324	0.0253
RBPJ:Ebox(?,bHLH)/Panc1-Rbpj1-ChIP-Seq(GSE47459)/Homer	0.1	-2.707	0.0185	0.0133
Nur77(NR)/K562-NR4A1-ChIP-Seq(GSE31363)/Homer	0.1	-2.696	0.0239	0.0179
ELF1(ETS)/Jurkat-ELF1-ChIP-Seq(SRA014231)/Homer	0.1	-2.641	0.0201	0.0147
ERG(ETS)/VCaP-ERG-ChIP-Seq(GSE14097)/Homer	0.1	-2.601	0.1166	0.1039
EKLF(Zf)/Erythrocyte-Klf1-ChIP-Seq(GSE20478)/Homer	0.1	-2.558	0.01	0.0064
c-Jun-CRE(bZIP)/K562-cJun-ChIP-Seq(GSE31477)/Homer	0.1	-2.504	0.0293	0.0231
ZSCAN22(Zf)/HEK293-ZSCAN22.GFP-ChIP-Seq(GSE58341)/Homer	0.1	-2.414	0.0039	0.0018
Smad4(MAD)/ESC-SMAD4-ChIP-Seq(GSE29422)/Homer	0.1	-2.374	0.0958	0.0851
SF1(NR)/H295R-Nr5a1-ChIP-Seq(GSE44220)/Homer	1	-2.29	0.0286	0.0228
HNF6(Homeobox)/Liver-Hnf6-ChIP-Seq(ERP000394)/Homer	1	-2.274	0.0996	0.0892
MafK(bZIP)/C2C12-MafK-ChIP-Seq(GSE36030)/Homer	1	-2.252	0.0124	0.0087
Brn1(POU,Homeobox)/NPC-Brn1-ChIP-Seq(GSE35496)/Homer	1	-2.117	0.071	0.0627
Sp1(Zf)/Promoter/Homer	1	-2.114	0.0031	0.0015
Zfp281(Zf)/ES-Zfp281-ChIP-Seq(GSE81042)/Homer	1	-2.008	0.0046	0.0027
BORIS(Zf)/K562-CTCFL-ChIP-Seq(GSE32465)/Homer	1	-2.005	0.0039	0.0021
Otx2(Homeobox)/EpiLC-Otx2-ChIP-Seq(GSE56098)/Homer	1	-2.003	0.122	0.1119
TEAD4(TEA)/Tropoblast-Tead4-ChIP-Seq(GSE37350)/Homer	1	-1.997	0.0772	0.0691
Bcl6(Zf)/Liver-Bcl6-ChIP-Seq(GSE31578)/Homer	1	-1.957	0.1259	0.1159
Pitx1:Ebox(Homeobox,bHLH)/Hindlimb-Pitx1-ChIP-Seq(GSE41591)/Homer	1	-1.9	0.0417	0.036
Elk4(ETS)/Hela-Elk4-ChIP-Seq(GSE31477)/Homer	1	-1.881	0.0232	0.0189
NeuroG2(bHLH)/Fibroblast-NeuroG2-ChIP-Seq(GSE75910)/Homer	1	-1.881	0.1274	0.1178
ETS1(ETS)/Jurkat-ETS1-ChIP-Seq(GSE17954)/Homer	1	-1.877	0.068	0.0608
Elk1(ETS)/Hela-Elk1-ChIP-Seq(GSE31477)/Homer	1	-1.817	0.0216	0.0176
E2F7(E2F)/Hela-E2F7-ChIP-Seq(GSE32673)/Homer	1	-1.8	0.0015	0.0006
Pax7(Paired,Homeobox),long/Myoblast-Pax7-ChIP-Seq(GSE25064)/Homer	1	-1.799	0.0093	0.0067
Nrf2(bZIP)/Lymphoblast-Nrf2-ChIP-Seq(GSE37589)/Homer	1	-1.781	0.0046	0.0029
GSC(Homeobox)/FrogEmbryos-GSC-ChIP-Seq(DRA000576)/Homer	1	-1.753	0.2069	0.1962
HRE(HSF)/Striatum-HSF1-ChIP-Seq(GSE38000)/Homer	1	-1.748	0.0208	0.0171
GABPA(ETS)/Jurkat-GABPa-ChIP-Seq(GSE17954)/Homer	1	-1.737	0.0517	0.046
ZFP3(Zf)/HEK293-ZFP3.GFP-ChIP-Seq(GSE58341)/Homer	1	-1.727	0.0008	0.0002
Rbpj1(?)/Panc1-Rbpj1-ChIP-Seq(GSE47459)/Homer	1	-1.69	0.1097	0.1018
PU.1(ETS)/ThioMac-PU.1-ChIP-Seq(GSE21512)/Homer	1	-1.659	0.034	0.0295
HNF1b(Homeobox)/PDAC-HNF1B-ChIP-Seq(GSE64557)/Homer	1	-1.629	0.0425	0.0376
RAR:RXR(NR),DR5/ES-RAR-ChIP-Seq(GSE56893)/Homer	1	-1.608	0.0085	0.0063
E2F1(E2F)/Hela-E2F1-ChIP-Seq(GSE22478)/Homer	1	-1.558	0.0031	0.0018
ZNF467(Zf)/HEK293-ZNF467.GFP-ChIP-Seq(GSE58341)/Homer	1	-1.545	0.0239	0.0205
NFkB-p65(RHD)/GM12787-p65-ChIP-Seq(GSE19485)/Homer	1	-1.537	0.0278	0.0241
GFX(?)/Promoter/Homer	1	-1.503	0.0008	0.0002
p73(p53)/Trachea-p73-ChIP-Seq(PRJNA310161)/Homer	1	-1.482	0.0039	0.0025
CEBP:CEBP(bZIP)/MEF-Chop-ChIP-Seq(GSE35681)/Homer	1	-1.443	0.027	0.0237
Sox3(HMG)/NPC-Sox3-ChIP-Seq(GSE33059)/Homer	1	-1.436	0.2432	0.2345
Maz(Zf)/HepG2-Maz-ChIP-Seq(GSE31477)/Homer	1	-1.402	0.0247	0.0216
Tbx20(T-box)/Heart-Tbx20-ChIP-Seq(GSE29636)/Homer	1	-1.399	0.0162	0.0137
Zfp809(Zf)/ES-Zfp809-ChIP-Seq(GSE70799)/Homer	1	-1.385	0.0046	0.0033
MafF(bZIP)/HepG2-MafF-ChIP-Seq(GSE31477)/Homer	1	-1.365	0.0502	0.046
Klf4(Zf)/mES-Klf4-ChIP-Seq(GSE11431)/Homer	1	-1.364	0.0116	0.0095
ZNF16(Zf)/HEK293-ZNF16.GFP-ChIP-Seq(GSE58341)/Homer	1	-1.329	0.0008	0.0003
STAT1(Stat)/HelaS3-STAT1-ChIP-Seq(GSE12782)/Homer	1	-1.296	0.0363	0.033
NFY(CCAAT)/Promoter/Homer	1	-1.272	0.0687	0.0645
ZFX(Zf)/mES-Zfx-ChIP-Seq(GSE11431)/Homer	1	-1.224	0.0502	0.0467
TEAD2(TEA)/Py2T-Tead2-ChIP-Seq(GSE55709)/Homer	1	-1.209	0.0494	0.0461
Rfx6(HTH)/Min6b1-Rfx6.HA-ChIP-Seq(GSE62844)/Homer	1	-1.2	0.0649	0.0611
Sox9(HMG)/Limb-SOX9-ChIP-Seq(GSE73225)/Homer	1	-1.185	0.0873	0.0831
Phox2a(Homeobox)/Neuron-Phox2a-ChIP-Seq(GSE31456)/Homer	1	-1.174	0.1081	0.1036
TCFL2(HMG)/K562-TCF7L2-ChIP-Seq(GSE29196)/Homer	1	-1.159	0.0093	0.0078
BMYB(HTH)/Hela-BMYB-ChIP-Seq(GSE27030)/Homer	1	-1.158	0.1822	0.1768
Arnt:Ahr(bHLH)/MCF7-Arnt-ChIP-Seq(Lo_et_al.)/Homer	1	-1.141	0.0347	0.0322
Oct4:Sox17(POU,Homeobox,HMG)/F9-Sox17-ChIP-Seq(GSE44553)/Homer	1	-1.101	0.0293	0.0271
ZNF519(Zf)/HEK293-ZNF519.GFP-ChIP-Seq(GSE58341)/Homer	1	-1.09	0.0046	0.0037
USF1(bHLH)/GM12878-Usf1-ChIP-Seq(GSE32465)/Homer	1	-1.089	0.0201	0.0182
OCT4-SOX2-TCF-NANOG(POU,Homeobox,HMG)/mES-Oct4-ChIP-Seq(GSE11431)/Homer	1	-1.089	0.0471	0.0444
Rfx2(HTH)/LoVo-RFX2-ChIP-Seq(GSE49402)/Homer	1	-1.068	0.0039	0.003
ETS:E-box(ETS,bHLH)/HPC7-Scl-ChIP-Seq(GSE22178)/Homer	1	-1.061	0.0062	0.0051
Tbox:Smad(T-box,MAD)/ESCd5-Smad2_3-ChIP-Seq(GSE29422)/Homer	1	-1.041	0.0139	0.0125
ZNF322(Zf)/HEK293-ZNF322.GFP-ChIP-Seq(GSE58341)/Homer	1	-1.039	0.0108	0.0095
E2F4(E2F)/K562-E2F4-ChIP-Seq(GSE31477)/Homer	1	-1.026	0.0062	0.0052
PBX1(Homeobox)/MCF7-PBX1-ChIP-Seq(GSE28007)/Homer	1	-1.007	0.0046	0.0038
Tcf21(bHLH)/ArterySmoothMuscle-Tcf21-ChIP-Seq(GSE61369)/Homer	1	-0.9651	0.0517	0.0496
Six2(Homeobox)/NephronProgenitor-Six2-ChIP-Seq(GSE39837)/Homer	1	-0.9615	0.1259	0.1229
Mef2b(MADS)/HEK293-Mef2b.V5-ChIP-Seq(GSE67450)/Homer	1	-0.9495	0.1598	0.1567
IRF4(IRF)/GM12878-IRF4-ChIP-Seq(GSE32465)/Homer	1	-0.9402	0.0517	0.0498
HIF-1a(bHLH)/MCF7-HIF1a-ChIP-Seq(GSE28352)/Homer	1	-0.9312	0.0147	0.0135
NFkB-p65-Rel(RHD)/ThioMac-LPS-Expression(GSE23622)/Homer	1	-0.9291	0.0031	0.0025
PRDM14(Zf)/H1-PRDM14-ChIP-Seq(GSE22767)/Homer	1	-0.9037	0.0224	0.0212
PAX5(Paired,Homeobox)/GM12878-PAX5-ChIP-Seq(GSE32465)/Homer	1	-0.9024	0.0162	0.0152
Ets1-distal(ETS)/CD4+-PolII-ChIP-Seq(Barski_et_al.)/Homer	1	-0.8881	0.0208	0.0197
TEAD(TEA)/Fibroblast-PU.1-ChIP-Seq(Unpublished)/Homer	1	-0.8824	0.0741	0.0723
EWS:FLI1-fusion(ETS)/SK_N_MC-EWS:FLI1-ChIP-Seq(SRA014231)/Homer	1	-0.8576	0.034	0.0328
E2F6(E2F)/Hela-E2F6-ChIP-Seq(GSE31477)/Homer	1	-0.8462	0.0085	0.0078
Etv2(ETS)/ES-ER71-ChIP-Seq(GSE59402)/Homer(0.967)	1	-0.8387	0.061	0.0596
Lhx2(Homeobox)/HFSC-Lhx2-ChIP-Seq(GSE48068)/Homer	1	-0.8373	0.2077	0.2055
ZNF416(Zf)/HEK293-ZNF416.GFP-ChIP-Seq(GSE58341)/Homer	1	-0.8269	0.0788	0.0773
PAX5(Paired,Homeobox),condensed/GM12878-PAX5-ChIP-Seq(GSE32465)/Homer	1	-0.8232	0.0046	0.0041
Pit1(Homeobox)/GCrat-Pit1-ChIP-Seq(GSE58009)/Homer	1	-0.8174	0.251	0.2489
Egr2(Zf)/Thymocytes-Egr2-ChIP-Seq(GSE34254)/Homer	1	-0.8068	0.0023	0.0019
ZNF264(Zf)/HEK293-ZNF264.GFP-ChIP-Seq(GSE58341)/Homer	1	-0.8022	0.0394	0.0384
RFX(HTH)/K562-RFX3-ChIP-Seq(SRA012198)/Homer	1	-0.7907	0.0023	0.0019
Mef2c(MADS)/GM12878-Mef2c-ChIP-Seq(GSE32465)/Homer	1	-0.7835	0.1012	0.1
p53(p53)/mES-cMyc-ChIP-Seq(GSE11431)/Homer	1	-0.7774	0.0008	0.0005
Znf263(Zf)/K562-Znf263-ChIP-Seq(GSE31477)/Homer	1	-0.7774	0.0664	0.0655
KLF3(Zf)/MEF-Klf3-ChIP-Seq(GSE44748)/Homer	1	-0.7715	0.01	0.0095
Tcf12(bHLH)/GM12878-Tcf12-ChIP-Seq(GSE32465)/Homer	1	-0.7654	0.0402	0.0394
Fli1(ETS)/CD8-FLI-ChIP-Seq(GSE20898)/Homer	1	-0.7596	0.0579	0.0571
Atoh1(bHLH)/Cerebellum-Atoh1-ChIP-Seq(GSE22111)/Homer	1	-0.759	0.0602	0.0594
ZBTB18(Zf)/HEK293-ZBTB18.GFP-ChIP-Seq(GSE58341)/Homer	1	-0.7547	0.0317	0.031
KLF10(Zf)/HEK293-KLF10.GFP-ChIP-Seq(GSE58341)/Homer	1	-0.7479	0.0386	0.038
Nr5a2(NR)/mES-Nr5a2-ChIP-Seq(GSE19019)/Homer	1	-0.7367	0.0255	0.025
Sox2(HMG)/mES-Sox2-ChIP-Seq(GSE11431)/Homer	1	-0.7319	0.1097	0.109
Ap4(bHLH)/AML-Tfap4-ChIP-Seq(GSE45738)/Homer	1	-0.7154	0.0625	0.0621
E-box(bHLH)/Promoter/Homer	1	-0.6758	0.0015	0.0013
Pbx3(Homeobox)/GM12878-PBX3-ChIP-Seq(GSE32465)/Homer	1	-0.6697	0.0139	0.0137
Mef2a(MADS)/HL1-Mef2a.biotin-ChIP-Seq(GSE21529)/Homer	1	-0.661	0.0764	0.0765
OCT:OCT(POU,Homeobox,IR1)/NPC-Brn2-ChIP-Seq(GSE35496)/Homer	1	-0.6524	0.0039	0.0037
DMRT1(DM)/Testis-DMRT1-ChIP-Seq(GSE64892)/Homer	1	-0.6508	0.0494	0.0495
bHLHE40(bHLH)/HepG2-BHLHE40-ChIP-Seq(GSE31477)/Homer	1	-0.6493	0.0116	0.0115
Pknox1(Homeobox)/ES-Prep1-ChIP-Seq(GSE63282)/Homer	1	-0.6493	0.0131	0.0131
STAT5(Stat)/mCD4+-Stat5-ChIP-Seq(GSE12346)/Homer	1	-0.6421	0.0363	0.0364
ZNF711(Zf)/SHSY5Y-ZNF711-ChIP-Seq(GSE20673)/Homer	1	-0.6371	0.0633	0.0635
Sox17(HMG)/Endoderm-Sox17-ChIP-Seq(GSE61475)/Homer	1	-0.635	0.0965	0.0969
CTCF(Zf)/CD4+-CTCF-ChIP-Seq(Barski_et_al.)/Homer	1	-0.6349	0.0023	0.0022
Tcf4(HMG)/Hct116-Tcf4-ChIP-Seq(SRA012054)/Homer	1	-0.6335	0.0525	0.0527
MITF(bHLH)/MastCells-MITF-ChIP-Seq(GSE48085)/Homer	1	-0.6268	0.0579	0.0582
RORgt(NR)/EL4-RORgt.Flag-ChIP-Seq(GSE56019)/Homer	1	-0.6257	0.01	0.01
ELF5(ETS)/T47D-ELF5-ChIP-Seq(GSE30407)/Homer	1	-0.6173	0.0564	0.0567
Barx1(Homeobox)/Stomach-Barx1.3xFlag-ChIP-Seq(GSE69483)/Homer	1	-0.5869	0.0981	0.099
Gfi1b(Zf)/HPC7-Gfi1b-ChIP-Seq(GSE22178)/Homer	1	-0.5794	0.068	0.0688
ZNF41(Zf)/HEK293-ZNF41.GFP-ChIP-Seq(GSE58341)/Homer	1	-0.575	0.0023	0.0023
Isl1(Homeobox)/Neuron-Isl1-ChIP-Seq(GSE31456)/Homer	1	-0.5387	0.2865	0.2888
Tcf3(HMG)/mES-Tcf3-ChIP-Seq(GSE11724)/Homer	1	-0.5277	0.027	0.0278
c-Myc(bHLH)/mES-cMyc-ChIP-Seq(GSE11431)/Homer	1	-0.4768	0.0224	0.0234
Nanog(Homeobox)/mES-Nanog-ChIP-Seq(GSE11724)/Homer	1	-0.4625	0.4973	0.5015
IRF3(IRF)/BMDM-Irf3-ChIP-Seq(GSE67343)/Homer	1	-0.4613	0.0432	0.0449
HIF2a(bHLH)/785_O-HIF2a-ChIP-Seq(GSE34871)/Homer	1	-0.4403	0.0178	0.0189
NeuroD1(bHLH)/Islet-NeuroD1-ChIP-Seq(GSE30298)/Homer	1	-0.4338	0.0425	0.0444
CEBP(bZIP)/ThioMac-CEBPb-ChIP-Seq(GSE21512)/Homer	1	-0.4239	0.1158	0.1191
ZNF382(Zf)/HEK293-ZNF382.GFP-ChIP-Seq(GSE58341)/Homer	1	-0.4193	0.0023	0.0026
Hand2(bHLH)/Mesoderm-Hand2-ChIP-Seq(GSE61475)/Homer	1	-0.415	0.0263	0.0279
Nkx6.1(Homeobox)/Islet-Nkx6.1-ChIP-Seq(GSE40975)/Homer	1	-0.4063	0.4819	0.4874
Oct6(POU,Homeobox)/NPC-Pou3f1-ChIP-Seq(GSE35496)/Homer	1	-0.3982	0.0772	0.0803
LXRE(NR),DR4/RAW-LXRb.biotin-ChIP-Seq(GSE21512)/Homer	1	-0.3955	0.0054	0.0061
NFkB-p50,p52(RHD)/Monocyte-p50-ChIP-Chip(Schreiber_et_al.)/Homer	1	-0.3847	0.0015	0.0018
Max(bHLH)/K562-Max-ChIP-Seq(GSE31477)/Homer	1	-0.3762	0.0386	0.041
CTCF-SatelliteElement(Zf?)/CD4+-CTCF-ChIP-Seq(Barski_et_al.)/Homer	1	-0.3693	0.0008	0.0009
Rfx5(HTH)/GM12878-Rfx5-ChIP-Seq(GSE31477)/Homer	1	-0.3622	0.0208	0.0227
ETS:RUNX(ETS,Runt)/Jurkat-RUNX1-ChIP-Seq(GSE17954)/Homer	1	-0.3581	0.0023	0.0028
Pax8(Paired,Homeobox)/Thyroid-Pax8-ChIP-Seq(GSE26938)/Homer	1	-0.3543	0.01	0.0113
MYB(HTH)/ERMYB-Myb-ChIPSeq(GSE22095)/Homer	1	-0.345	0.1838	0.1894
Reverb(NR),DR2/RAW-Reverba.biotin-ChIP-Seq(GSE45914)/Homer	1	-0.3431	0.0046	0.0055
E2F3(E2F)/MEF-E2F3-ChIP-Seq(GSE71376)/Homer	1	-0.3394	0.0085	0.0097
Tcfcp2l1(CP2)/mES-Tcfcp2l1-ChIP-Seq(GSE11431)/Homer	1	-0.3382	0.0046	0.0055
GFY-Staf(?,Zf)/Promoter/Homer	1	-0.3334	0.0015	0.002
Ascl1(bHLH)/NeuralTubes-Ascl1-ChIP-Seq(GSE55840)/Homer	1	-0.3228	0.0672	0.0711
FXR(NR),IR1/Liver-FXR-ChIP-Seq(Chong_et_al.)/Homer	1	-0.3219	0.0154	0.0173
ELF3(ETS)/PDAC-ELF3-ChIP-Seq(GSE64557)/Homer	1	-0.3207	0.0556	0.0592
CRE(bZIP)/Promoter/Homer	1	-0.2987	0.0062	0.0074
Prop1(Homeobox)/GHFT1-PROP1.biotin-ChIP-Seq(GSE77302)/Homer	1	-0.2966	0.1645	0.171
PRDM9(Zf)/Testis-DMC1-ChIP-Seq(GSE35498)/Homer	1	-0.2926	0.0232	0.0258
EHF(ETS)/LoVo-EHF-ChIP-Seq(GSE49402)/Homer	1	-0.2873	0.0965	0.1019
IRF2(IRF)/Erythroblas-IRF2-ChIP-Seq(GSE36985)/Homer	1	-0.2855	0.0093	0.0109
SCL(bHLH)/HPC7-Scl-ChIP-Seq(GSE13511)/Homer	1	-0.284	0.312	0.3205
EBF(EBF)/proBcell-EBF-ChIP-Seq(GSE21978)/Homer	1	-0.2794	0.0039	0.0049
Nkx2.5(Homeobox)/HL1-Nkx2.5.biotin-ChIP-Seq(GSE21529)/Homer	1	-0.275	0.2139	0.2217
c-Myc(bHLH)/LNCAP-cMyc-ChIP-Seq(Unpublished)/Homer	1	-0.2695	0.0124	0.0144
PU.1-IRF(ETS:IRF)/Bcell-PU.1-ChIP-Seq(GSE21512)/Homer	1	-0.2666	0.1104	0.1166
Pit1+1bp(Homeobox)/GCrat-Pit1-ChIP-Seq(GSE58009)/Homer	1	-0.2443	0.0826	0.0885
Lhx3(Homeobox)/Neuron-Lhx3-ChIP-Seq(GSE31456)/Homer	1	-0.2429	0.3073	0.3172
DMRT6(DM)/Testis-DMRT6-ChIP-Seq(GSE60440)/Homer	1	-0.2385	0.0317	0.0354
ZEB1(Zf)/PDAC-ZEB1-ChIP-Seq(GSE64557)/Homer	1	-0.2364	0.1127	0.1197
NFAT:AP1(RHD,bZIP)/Jurkat-NFATC1-ChIP-Seq(Jolma_et_al.)/Homer	1	-0.2242	0.0162	0.0191
ZNF136(Zf)/HEK293-ZNF136.GFP-ChIP-Seq(GSE58341)/Homer	1	-0.2216	0.0139	0.0165
ISRE(IRF)/ThioMac-LPS-Expression(GSE23622)/Homer	1	-0.2173	0.0054	0.007
Tgif1(Homeobox)/mES-Tgif1-ChIP-Seq(GSE55404)/Homer	1	-0.212	0.3421	0.3533
Lhx1(Homeobox)/EmbryoCarcinoma-Lhx1-ChIP-Seq(GSE70957)/Homer	1	-0.2018	0.2216	0.2319
Hoxb4(Homeobox)/ES-Hoxb4-ChIP-Seq(GSE34014)/Homer	1	-0.1861	0.0185	0.0221
STAT6(Stat)/Macrophage-Stat6-ChIP-Seq(GSE38377)/Homer	1	-0.1794	0.0517	0.0577
n-Myc(bHLH)/mES-nMyc-ChIP-Seq(GSE11431)/Homer	1	-0.1779	0.027	0.0314
MyoD(bHLH)/Myotube-MyoD-ChIP-Seq(GSE21614)/Homer	1	-0.1698	0.0255	0.0299
X-box(HTH)/NPC-H3K4me1-ChIP-Seq(GSE16256)/Homer	1	-0.1684	0.0046	0.0065
IRF1(IRF)/PBMC-IRF1-ChIP-Seq(GSE43036)/Homer	1	-0.1613	0.0124	0.0155
NRF(NRF)/Promoter/Homer	1	-0.1605	0.0015	0.0026
TFE3(bHLH)/MEF-TFE3-ChIP-Seq(GSE75757)/Homer	1	-0.1583	0.0023	0.0037
HIF-1b(HLH)/T47D-HIF1b-ChIP-Seq(GSE59937)/Homer	1	-0.1568	0.068	0.0753
Rfx1(HTH)/NPC-H3K4me1-ChIP-Seq(GSE16256)/Homer	1	-0.1526	0.0069	0.0094
GLI3(Zf)/Limb-GLI3-ChIP-Chip(GSE11077)/Homer	1	-0.1496	0.0015	0.0027
RUNX-AML(Runt)/CD4+-PolII-ChIP-Seq(Barski_et_al.)/Homer	1	-0.1435	0.0556	0.0627
IRF8(IRF)/BMDM-IRF8-ChIP-Seq(GSE77884)/Homer	1	-0.1397	0.027	0.0321
Brn2(POU,Homeobox)/NPC-Brn2-ChIP-Seq(GSE35496)/Homer	1	-0.1367	0.017	0.0211
Pax7(Paired,Homeobox),longest/Myoblast-Pax7-ChIP-Seq(GSE25064)/Homer	1	-0.1286	0.0062	0.0088
CLOCK(bHLH)/Liver-Clock-ChIP-Seq(GSE39860)/Homer	1	-0.123	0.0247	0.0299
SpiB(ETS)/OCILY3-SPIB-ChIP-Seq(GSE56857)/Homer	1	-0.119	0.0139	0.0179
Srebp2(bHLH)/HepG2-Srebp2-ChIP-Seq(GSE31477)/Homer	1	-0.1168	0.0054	0.008
MyoG(bHLH)/C2C12-MyoG-ChIP-Seq(GSE36024)/Homer	1	-0.1167	0.0402	0.0469
Nkx2.1(Homeobox)/LungAC-Nkx2.1-ChIP-Seq(GSE43252)/Homer	1	-0.1118	0.2633	0.2785
Srebp1a(bHLH)/HepG2-Srebp1a-ChIP-Seq(GSE31477)/Homer	1	-0.1104	0.0085	0.0118
ZNF669(Zf)/HEK293-ZNF669.GFP-ChIP-Seq(GSE58341)/Homer	1	-0.1094	0.0008	0.0017
Twist(bHLH)/HMLE-TWIST1-ChIP-Seq(Chang_et_al)/Homer	1	-0.1084	0.0031	0.0051
OCT:OCT(POU,Homeobox)/NPC-Brn1-ChIP-Seq(GSE35496)/Homer	1	-0.09436	0.0008	0.0019
Tgif2(Homeobox)/mES-Tgif2-ChIP-Seq(GSE55404)/Homer	1	-0.09354	0.3413	0.3588
Pitx1(Homeobox)/Chicken-Pitx1-ChIP-Seq(GSE38910)/Homer	1	-0.09241	0.5351	0.5534
TR4(NR),DR1/Hela-TR4-ChIP-Seq(GSE24685)/Homer	1	-0.09132	0.0015	0.0031
BMAL1(bHLH)/Liver-Bmal1-ChIP-Seq(GSE39860)/Homer	1	-0.08871	0.1459	0.1594
THRa(NR)/C17.2-THRa-ChIP-Seq(GSE38347)/Homer	1	-0.08757	0.0147	0.0195
ZNF165(Zf)/WHIM12-ZNF165-ChIP-Seq(GSE65937)/Homer	1	-0.08642	0.0008	0.0019
Pax7(Paired,Homeobox)/Myoblast-Pax7-ChIP-Seq(GSE25064)/Homer	1	-0.0753	0.0154	0.0207
ZNF143|STAF(Zf)/CUTLL-ZNF143-ChIP-Seq(GSE29600)/Homer	1	-0.07119	0.0069	0.0106
PAX3:FKHR-fusion(Paired,Homeobox)/Rh4-PAX3:FKHR-ChIP-Seq(GSE19063)/Homer	1	-0.07116	0.0239	0.0305
NPAS(bHLH)/Liver-NPAS-ChIP-Seq(GSE39860)/Homer	1	-0.07026	0.1313	0.1454
ZNF317(Zf)/HEK293-ZNF317.GFP-ChIP-Seq(GSE58341)/Homer	1	-0.06419	0.0031	0.0057
Mouse_Recombination_Hotspot(Zf)/Testis-DMC1-ChIP-Seq(GSE24438)/Homer	1	-0.05874	0.0046	0.0079
ZNF692(Zf)/HEK293-ZNF692.GFP-ChIP-Seq(GSE58341)/Homer	1	-0.05754	0.0008	0.0022
HEB(bHLH)/mES-Heb-ChIP-Seq(GSE53233)/Homer	1	-0.05565	0.0888	0.1017
YY1(Zf)/Promoter/Homer	1	-0.05432	0.0008	0.0023
STAT6(Stat)/CD4-Stat6-ChIP-Seq(GSE22104)/Homer	1	-0.05429	0.051	0.0612
PU.1:IRF8(ETS:IRF)/pDC-Irf8-ChIP-Seq(GSE66899)/Homer	1	-0.04724	0.0116	0.017
NPAS2(bHLH)/Liver-NPAS2-ChIP-Seq(GSE39860)/Homer	1	-0.04258	0.0703	0.0829
PRDM1(Zf)/Hela-PRDM1-ChIP-Seq(GSE31477)/Homer	1	-0.04204	0.051	0.062
Pdx1(Homeobox)/Islet-Pdx1-ChIP-Seq(SRA008281)/Homer	1	-0.04166	0.1429	0.16
HOXA2(Homeobox)/mES-Hoxa2-ChIP-Seq(Donaldson_et_al.)/Homer	1	-0.04076	0.0062	0.0105
EWS:ERG-fusion(ETS)/CADO_ES1-EWS:ERG-ChIP-Seq(SRA014231)/Homer	1	-0.03604	0.0564	0.0684
Usf2(bHLH)/C2C12-Usf2-ChIP-Seq(GSE36030)/Homer	1	-0.03507	0.0124	0.0185
Meis1(Homeobox)/MastCells-Meis1-ChIP-Seq(GSE48085)/Homer	1	-0.03295	0.1081	0.1244
Ptf1a(bHLH)/Panc1-Ptf1a-ChIP-Seq(GSE47459)/Homer	1	-0.0322	0.1467	0.1653
Brachyury(T-box)/Mesoendoderm-Brachyury-ChIP-exo(GSE54963)/Homer	1	-0.03161	0.0193	0.027
GFY(?)/Promoter/Homer	1	-0.02059	0.0008	0.003
OCT:OCT-short(POU,Homeobox)/NPC-OCT6-ChIP-Seq(GSE43916)/Homer	1	-0.01973	0.1351	0.1552
Cux2(Homeobox)/Liver-Cux2-ChIP-Seq(GSE35985)/Homer	1	-0.01854	0.0618	0.0764
Slug(Zf)/Mesoderm-Snai2-ChIP-Seq(GSE61475)/Homer	1	-0.01785	0.0162	0.0244
RUNX2(Runt)/PCa-RUNX2-ChIP-Seq(GSE33889)/Homer	1	-0.01412	0.0641	0.0798
E2A(bHLH)/proBcell-E2A-ChIP-Seq(GSE21978)/Homer	1	-0.01406	0.0587	0.0738
Myf5(bHLH)/GM-Myf5-ChIP-Seq(GSE24852)/Homer	1	-0.009089	0.0232	0.0341
Bapx1(Homeobox)/VertebralCol-Bapx1-ChIP-Seq(GSE36672)/Homer	1	-0.007789	0.21	0.2379
Eomes(T-box)/H9-Eomes-ChIP-Seq(GSE26097)/Homer	1	-0.007694	0.2486	0.2782
IRF:BATF(IRF:bZIP)/pDC-Irf8-ChIP-Seq(GSE66899)/Homer	1	-0.004693	0.0093	0.0176
E2A(bHLH),near_PU.1/Bcell-PU.1-ChIP-Seq(GSE21512)/Homer	1	-0.004544	0.0587	0.077
Tbx5(T-box)/HL1-Tbx5.biotin-ChIP-Seq(GSE21529)/Homer	1	-0.004208	0.2386	0.2704
Nkx2.2(Homeobox)/NPC-Nkx2.2-ChIP-Seq(GSE61673)/Homer	1	-0.00392	0.1467	0.1738
RUNX(Runt)/HPC7-Runx1-ChIP-Seq(GSE22178)/Homer	1	-0.003498	0.0425	0.059
NFAT(RHD)/Jurkat-NFATC1-ChIP-Seq(Jolma_et_al.)/Homer	1	-0.001831	0.0896	0.1141
CArG(MADS)/PUER-Srf-ChIP-Seq(Sullivan_et_al.)/Homer	1	-0.001449	0.0185	0.0316
Tbet(T-box)/CD8-Tbet-ChIP-Seq(GSE33802)/Homer	1	-0.000103	0.0973	0.1304
bZIP:IRF(bZIP,IRF)/Th17-BatF-ChIP-Seq(GSE39756)/Homer	1	-4.6e-05	0.0409	0.0658
Tbr1(T-box)/Cortex-Tbr1-ChIP-Seq(GSE71384)/Homer	1	-5e-06	0.1382	0.1836
OCT:OCT(POU,Homeobox)/NPC-OCT6-ChIP-Seq(GSE43916)/Homer	1	-4e-06	0.0309	0.0569
RUNX1(Runt)/Jurkat-RUNX1-ChIP-Seq(GSE29180)/Homer	1	-1e-06	0.0595	0.095
CHR(?)/Hela-CellCycle-Expression/Homer	1	0	0.0656	0.1099
LRF(Zf)/Erythroblasts-ZBTB7A-ChIP-Seq(GSE74977)/Homer	1	0	0.0139	0.0419
E2F(E2F)/Hela-CellCycle-Expression/Homer	1	0	0	0.0005
EBNA1(EBV-virus)/Raji-EBNA1-ChIP-Seq(GSE30709)/Homer	1	0	0	0.0003
NRF1(NRF)/MCF7-NRF1-ChIP-Seq(Unpublished)/Homer	1	0	0	0.0006
REST-NRSF(Zf)/Jurkat-NRSF-ChIP-Seq/Homer	1	0	0	0.0001
Ronin(THAP)/ES-Thap11-ChIP-Seq(GSE51522)/Homer	1	0	0	0.0006
T1ISRE(IRF)/ThioMac-Ifnb-Expression/Homer	1	0	0	0.0012
ZBTB33(Zf)/GM12878-ZBTB33-ChIP-Seq(GSE32465)/Homer	1	0	0	0.0002
ZNF528(Zf)/HEK293-ZNF528.GFP-ChIP-Seq(GSE58341)/Homer	1	0	0	0.0004

## Sheet: Sheet7
VCaP,GR,ENZ-UP,siFOXA1-UN sites
Total Target Sequences = 13348, Total Background Sequences = 35775
Motif Name	P-value	Log P-value	% of Target Sequences with Motif	% of Background Sequences with Motif
FOXM1(Forkhead)/MCF7-FOXM1-ChIP-Seq(GSE72977)/Homer	1e-1587	-3656	0.5202	0.1896
FOXA1(Forkhead)/LNCAP-FOXA1-ChIP-Seq(GSE27824)/Homer	1e-1573	-3624	0.5745	0.2313
FOXA1(Forkhead)/MCF7-FOXA1-ChIP-Seq(GSE26831)/Homer	1e-1538	-3543	0.5204	0.1937
Fox:Ebox(Forkhead,bHLH)/Panc1-Foxa2-ChIP-Seq(GSE47459)/Homer	1e-1369	-3153	0.4011	0.1269
Foxa2(Forkhead)/Liver-Foxa2-ChIP-Seq(GSE25694)/Homer	1e-1323	-3048	0.3967	0.1274
ARE(NR)/LNCAP-AR-ChIP-Seq(GSE27824)/Homer	1e-1282	-2953	0.1545	0.0162
GRE(NR),IR3/RAW264.7-GRE-ChIP-Seq(Unpublished)/Homer	1e-1267	-2918	0.1658	0.0197
GRE(NR),IR3/A549-GR-ChIP-Seq(GSE32465)/Homer	1e-1221	-2812	0.1226	0.0093
HOXB13(Homeobox)/ProstateTumor-HOXB13-ChIP-Seq(GSE56288)/Homer	1e-1127	-2597	0.4682	0.1925
PGR(NR)/EndoStromal-PGR-ChIP-Seq(GSE69539)/Homer	1e-1041	-2398	0.1744	0.0289
Foxa3(Forkhead)/Liver-Foxa3-ChIP-Seq(GSE77670)/Homer	1e-1002	-2309	0.2276	0.0535
HOXD13(Homeobox)/Chicken-Hoxd13-ChIP-Seq(GSE38910)/Homer	1e-802	-1848	0.4637	0.2249
PR(NR)/T47D-PR-ChIP-Seq(GSE31130)/Homer	1e-690	-1591	0.4488	0.2275
CDX4(Homeobox)/ZebrafishEmbryos-Cdx4.Myc-ChIP-Seq(GSE48254)/Homer	1e-686	-1580	0.3795	0.1743
FOXK1(Forkhead)/HEK293-FOXK1-ChIP-Seq(GSE51673)/Homer	1e-613	-1414	0.3753	0.1802
Unknown(Homeobox)/Limb-p300-ChIP-Seq/Homer	1e-613	-1413	0.2935	0.1211
Gata6(Zf)/HUG1N-GATA6-ChIP-Seq(GSE51936)/Homer	1e-596	-1374	0.3151	0.138
Gata4(Zf)/Heart-Gata4-ChIP-Seq(GSE35151)/Homer	1e-577	-1331	0.3219	0.1451
FoxL2(Forkhead)/Ovary-FoxL2-ChIP-Seq(GSE60858)/Homer	1e-571	-1316	0.3539	0.1696
Cdx2(Homeobox)/mES-Cdx2-ChIP-Seq(GSE14586)/Homer	1e-547	-1262	0.3211	0.1482
Foxf1(Forkhead)/Lung-Foxf1-ChIP-Seq(GSE77951)/Homer	1e-542	-1248	0.3756	0.1902
GATA3(Zf)/iTreg-Gata3-ChIP-Seq(GSE20898)/Homer	1e-526	-1213	0.4284	0.2351
Gata2(Zf)/K562-GATA2-ChIP-Seq(GSE18829)/Homer	1e-515	-1188	0.2338	0.0916
Foxo3(Forkhead)/U2OS-Foxo3-ChIP-Seq(E-MTAB-2701)/Homer	1e-494	-1139	0.2926	0.1343
Gata1(Zf)/K562-GATA1-ChIP-Seq(GSE18829)/Homer	1e-491	-1133	0.2085	0.0778
AR-halfsite(NR)/LNCaP-AR-ChIP-Seq(GSE27824)/Homer	1e-425	-980.6	0.5167	0.3308
NF1-halfsite(CTF)/LNCaP-NF1-ChIP-Seq(Unpublished)/Homer	1e-421	-969.7	0.2824	0.1367
FOXK2(Forkhead)/U2OS-FOXK2-ChIP-Seq(E-MTAB-2204)/Homer	1e-414	-954.2	0.2217	0.0945
FOXP1(Forkhead)/H9-FOXP1-ChIP-Seq(GSE31006)/Homer	1e-346	-797.4	0.1769	0.0726
NF1(CTF)/LNCAP-NF1-ChIP-Seq(Unpublished)/Homer	1e-291	-671.9	0.0767	0.0194
Foxo1(Forkhead)/RAW-Foxo1-ChIP-Seq(Fan_et_al.)/Homer	1e-282	-650.4	0.3724	0.2334
NF1:FOXA1(CTF,Forkhead)/LNCAP-FOXA1-ChIP-Seq(GSE27824)/Homer	1e-275	-634.7	0.0457	0.0071
GATA(Zf),IR3/iTreg-Gata3-ChIP-Seq(GSE20898)/Homer	1e-195	-449.9	0.0684	0.0215
GATA(Zf),IR4/iTreg-Gata3-ChIP-Seq(GSE20898)/Homer	1e-181	-419.1	0.043	0.0098
HOXA9(Homeobox)/HSC-Hoxa9-ChIP-Seq(GSE33509)/Homer	1e-174	-402.8	0.191	0.108
Tlx?(NR)/NPC-H3K4me1-ChIP-Seq(GSE16256)/Homer	1e-161	-371.1	0.0596	0.0194
ETV1(ETS)/GIST48-ETV1-ChIP-Seq(GSE22441)/Homer	1e-160	-370.5	0.1673	0.0926
GRHL2(CP2)/HBE-GRHL2-ChIP-Seq(GSE46194)/Homer	1e-155	-358.2	0.0945	0.0413
ERG(ETS)/VCaP-ERG-ChIP-Seq(GSE14097)/Homer	1e-154	-355.8	0.2012	0.1204
Fli1(ETS)/CD8-FLI-ChIP-Seq(GSE20898)/Homer	1e-153	-352.8	0.132	0.0677
Etv2(ETS)/ES-ER71-ChIP-Seq(GSE59402)/Homer(0.967)	1e-142	-328.4	0.1293	0.0675
ETS1(ETS)/Jurkat-ETS1-ChIP-Seq(GSE17954)/Homer	1e-123	-283.6	0.1289	0.0708
SPDEF(ETS)/VCaP-SPDEF-ChIP-Seq(SRA014231)/Homer	1e-119	-275.6	0.1374	0.078
GABPA(ETS)/Jurkat-GABPa-ChIP-Seq(GSE17954)/Homer	1e-115	-266.3	0.1035	0.0535
EWS:FLI1-fusion(ETS)/SK_N_MC-EWS:FLI1-ChIP-Seq(SRA014231)/Homer	1e-110	-254.6	0.0806	0.0382
ELF3(ETS)/PDAC-ELF3-ChIP-Seq(GSE64557)/Homer	1e-101	-234	0.1182	0.0671
EHF(ETS)/LoVo-EHF-ChIP-Seq(GSE49402)/Homer	1e-98	-227.7	0.1761	0.1139
EWS:ERG-fusion(ETS)/CADO_ES1-EWS:ERG-ChIP-Seq(SRA014231)/Homer	1e-97	-225.4	0.1269	0.0746
Ets1-distal(ETS)/CD4+-PolII-ChIP-Seq(Barski_et_al.)/Homer	1e-96	-222	0.0549	0.023
ELF5(ETS)/T47D-ELF5-ChIP-Seq(GSE30407)/Homer	1e-89	-206.3	0.11	0.0634
GATA3(Zf),DR4/iTreg-Gata3-ChIP-Seq(GSE20898)/Homer	1e-86	-199.6	0.0354	0.0123
GATA3(Zf),DR8/iTreg-Gata3-ChIP-Seq(GSE20898)/Homer	1e-83	-192.2	0.0288	0.0089
Elk1(ETS)/Hela-Elk1-ChIP-Seq(GSE31477)/Homer	1e-81	-186.9	0.0493	0.0214
Hoxc9(Homeobox)/Ainv15-Hoxc9-ChIP-Seq(GSE21812)/Homer	1e-80	-186	0.1375	0.0874
Elk4(ETS)/Hela-Elk4-ChIP-Seq(GSE31477)/Homer	1e-80	-184.5	0.052	0.0232
TATA-Box(TBP)/Promoter/Homer	1e-60	-139.1	0.2436	0.1862
THRb(NR)/Liver-NR1A2-ChIP-Seq(GSE52613)/Homer	1e-56	-129.9	0.3939	0.3284
TEAD4(TEA)/Tropoblast-Tead4-ChIP-Seq(GSE37350)/Homer	1e-52	-121.2	0.1151	0.0773
ELF1(ETS)/Jurkat-ELF1-ChIP-Seq(SRA014231)/Homer	1e-46	-107.9	0.0395	0.0197
Stat3+il21(Stat)/CD4-Stat3-ChIP-Seq(GSE19198)/Homer	1e-46	-107	0.0861	0.0554
Stat3(Stat)/mES-Stat3-ChIP-Seq(GSE11431)/Homer	1e-43	-100.8	0.0563	0.0327
Esrrb(NR)/mES-Esrrb-ChIP-Seq(GSE11431)/Homer	1e-42	-98.25	0.0723	0.0454
Sox15(HMG)/CPA-Sox15-ChIP-Seq(GSE62909)/Homer	1e-41	-94.53	0.1791	0.1374
STAT4(Stat)/CD4-Stat4-ChIP-Seq(GSE22104)/Homer	1e-40	-92.11	0.1411	0.1043
Nur77(NR)/K562-NR4A1-ChIP-Seq(GSE31363)/Homer	1e-35	-81.17	0.0365	0.0197
ETS(ETS)/Promoter/Homer	1e-34	-79.85	0.0292	0.0146
Sox10(HMG)/SciaticNerve-Sox3-ChIP-Seq(GSE35132)/Homer	1e-34	-78.85	0.243	0.1994
Erra(NR)/HepG2-Erra-ChIP-Seq(GSE31477)/Homer	1e-33	-77.92	0.1841	0.1455
COUP-TFII(NR)/Artia-Nr2f2-ChIP-Seq(GSE46497)/Homer	1e-31	-73.12	0.1492	0.1153
PU.1(ETS)/ThioMac-PU.1-ChIP-Seq(GSE21512)/Homer	1e-31	-71.93	0.056	0.0357
Sox2(HMG)/mES-Sox2-ChIP-Seq(GSE11431)/Homer	1e-30	-71.29	0.1389	0.1065
Sox4(HMG)/proB-Sox4-ChIP-Seq(GSE50066)/Homer	1e-29	-68.36	0.1253	0.0951
TEAD2(TEA)/Py2T-Tead2-ChIP-Seq(GSE55709)/Homer	1e-28	-65.79	0.0748	0.0519
TEAD(TEA)/Fibroblast-PU.1-ChIP-Seq(Unpublished)/Homer	1e-28	-65.15	0.106	0.0788
Hnf1(Homeobox)/Liver-Foxa2-Chip-Seq(GSE25694)/Homer	1e-27	-63.74	0.0455	0.0284
Nr5a2(NR)/Pancreas-LRH1-ChIP-Seq(GSE34295)/Homer	1e-27	-62.18	0.0645	0.0439
Bcl6(Zf)/Liver-Bcl6-ChIP-Seq(GSE31578)/Homer	1e-26	-61.08	0.1552	0.1235
SF1(NR)/H295R-Nr5a1-ChIP-Seq(GSE44220)/Homer	1e-24	-56.76	0.045	0.0288
HNF1b(Homeobox)/PDAC-HNF1B-ChIP-Seq(GSE64557)/Homer	1e-24	-55.41	0.0468	0.0304
Sox6(HMG)/Myotubes-Sox6-ChIP-Seq(GSE32627)/Homer	1e-23	-53.99	0.2621	0.225
ZNF189(Zf)/HEK293-ZNF189.GFP-ChIP-Seq(GSE58341)/Homer	1e-21	-49.98	0.0817	0.0607
HNF4a(NR),DR1/HepG2-HNF4a-ChIP-Seq(GSE25021)/Homer	1e-21	-49.65	0.047	0.0314
GATA:SCL(Zf,bHLH)/Ter119-SCL-ChIP-Seq(GSE18720)/Homer	1e-19	-45.4	0.0187	0.0099
Nr5a2(NR)/mES-Nr5a2-ChIP-Seq(GSE19019)/Homer	1e-19	-43.9	0.0446	0.0303
Sox3(HMG)/NPC-Sox3-ChIP-Seq(GSE33059)/Homer	1e-18	-41.83	0.2621	0.2295
RXR(NR),DR1/3T3L1-RXR-ChIP-Seq(GSE13511)/Homer	1e-15	-35.4	0.0806	0.063
Ap4(bHLH)/AML-Tfap4-ChIP-Seq(GSE45738)/Homer	1e-14	-33.13	0.0928	0.0745
FOXA1:AR(Forkhead,NR)/LNCAP-AR-ChIP-Seq(GSE27824)/Homer	1e-14	-33	0.0237	0.0149
Six1(Homeobox)/Myoblast-Six1-ChIP-Chip(GSE20150)/Homer	1e-13	-31.64	0.0382	0.0269
Foxh1(Forkhead)/hESC-FOXH1-ChIP-Seq(GSE29422)/Homer	1e-13	-31.15	0.1038	0.085
EBF1(EBF)/Near-E2A-ChIP-Seq(GSE21512)/Homer	1e-13	-31.14	0.0445	0.0323
Sox9(HMG)/Limb-SOX9-ChIP-Seq(GSE73225)/Homer	1e-13	-30.34	0.1086	0.0897
AP-2alpha(AP2)/Hela-AP2alpha-ChIP-Seq(GSE31477)/Homer	1e-13	-30.17	0.0339	0.0236
BMYB(HTH)/Hela-BMYB-ChIP-Seq(GSE27030)/Homer	1e-12	-29.15	0.1994	0.1752
AP-2gamma(AP2)/MCF7-TFAP2C-ChIP-Seq(GSE21234)/Homer	1e-12	-29.12	0.0438	0.0321
Sox17(HMG)/Endoderm-Sox17-ChIP-Seq(GSE61475)/Homer	1e-11	-26.61	0.112	0.0941
Ascl1(bHLH)/NeuralTubes-Ascl1-ChIP-Seq(GSE55840)/Homer	1e-10	-25.27	0.1	0.0835
MafB(bZIP)/BMM-Mafb-ChIP-Seq(GSE75722)/Homer	1e-10	-24.11	0.0437	0.0331
BATF(bZIP)/Th17-BATF-ChIP-Seq(GSE39756)/Homer	1e-10	-23.75	0.0759	0.0619
Rfx6(HTH)/Min6b1-Rfx6.HA-ChIP-Seq(GSE62844)/Homer	1e-10	-23.17	0.0817	0.0674
Zic(Zf)/Cerebellum-ZIC1.2-ChIP-Seq(GSE60731)/Homer	1e-09	-22.49	0.0538	0.0424
Tcf21(bHLH)/ArterySmoothMuscle-Tcf21-ChIP-Seq(GSE61369)/Homer	1e-09	-21.85	0.0683	0.0556
Tgif2(Homeobox)/mES-Tgif2-ChIP-Seq(GSE55404)/Homer	1e-09	-21.43	0.3859	0.3604
Olig2(bHLH)/Neuron-Olig2-ChIP-Seq(GSE30882)/Homer	1e-09	-21.38	0.2093	0.1884
Tcf12(bHLH)/GM12878-Tcf12-ChIP-Seq(GSE32465)/Homer	1e-09	-21.31	0.0586	0.047
STAT1(Stat)/HelaS3-STAT1-ChIP-Seq(GSE12782)/Homer	1e-09	-20.77	0.0417	0.0321
TR4(NR),DR1/Hela-TR4-ChIP-Seq(GSE24685)/Homer	1e-08	-20.6	0.0073	0.0037
Tcfcp2l1(CP2)/mES-Tcfcp2l1-ChIP-Seq(GSE11431)/Homer	1e-08	-19.43	0.0099	0.0057
HIF-1a(bHLH)/MCF7-HIF1a-ChIP-Seq(GSE28352)/Homer	1e-08	-19.4	0.0199	0.0137
Atf3(bZIP)/GBM-ATF3-ChIP-Seq(GSE33912)/Homer	1e-08	-19.33	0.0745	0.0621
PPARE(NR),DR1/3T3L1-Pparg-ChIP-Seq(GSE13511)/Homer	1e-08	-19.04	0.072	0.0599
Fra2(bZIP)/Striatum-Fra2-ChIP-Seq(GSE43429)/Homer	1e-08	-18.95	0.0496	0.0396
p63(p53)/Keratinocyte-p63-ChIP-Seq(GSE17611)/Homer	1e-08	-18.45	0.0291	0.0216
ERE(NR),IR3/MCF7-ERa-ChIP-Seq(Unpublished)/Homer	1e-07	-17.47	0.0192	0.0134
VDR(NR),DR3/GM10855-VDR+vitD-ChIP-Seq(GSE22484)/Homer	1e-07	-17.46	0.0164	0.0111
SCL(bHLH)/HPC7-Scl-ChIP-Seq(GSE13511)/Homer	1e-07	-17.22	0.3847	0.3621
MyoD(bHLH)/Myotube-MyoD-ChIP-Seq(GSE21614)/Homer	1e-07	-16.98	0.0467	0.0375
JunB(bZIP)/DendriticCells-Junb-ChIP-Seq(GSE36099)/Homer	1e-07	-16.82	0.0605	0.0501
Fra1(bZIP)/BT549-Fra1-ChIP-Seq(GSE46166)/Homer	1e-07	-16.25	0.0635	0.053
Hand2(bHLH)/Mesoderm-Hand2-ChIP-Seq(GSE61475)/Homer	1e-06	-15.49	0.0393	0.0313
ZNF675(Zf)/HEK293-ZNF675.GFP-ChIP-Seq(GSE58341)/Homer	1e-06	-15.07	0.0175	0.0124
EBF(EBF)/proBcell-EBF-ChIP-Seq(GSE21978)/Homer	1e-06	-13.99	0.0087	0.0054
Myf5(bHLH)/GM-Myf5-ChIP-Seq(GSE24852)/Homer	1e-05	-13.67	0.0476	0.0394
MyoG(bHLH)/C2C12-MyoG-ChIP-Seq(GSE36024)/Homer	1e-05	-13.64	0.0676	0.0578
Tbx20(T-box)/Heart-Tbx20-ChIP-Seq(GSE29636)/Homer	1e-05	-13.4	0.0203	0.0151
HIF2a(bHLH)/785_O-HIF2a-ChIP-Seq(GSE34871)/Homer	1e-05	-12.47	0.0271	0.0213
AMYB(HTH)/Testes-AMYB-ChIP-Seq(GSE44588)/Homer	1e-05	-12.23	0.1821	0.1676
Atoh1(bHLH)/Cerebellum-Atoh1-ChIP-Seq(GSE22111)/Homer	1e-05	-12.14	0.0778	0.068
AP-1(bZIP)/ThioMac-PU.1-ChIP-Seq(GSE21512)/Homer	1e-05	-11.87	0.0778	0.0681
Fosl2(bZIP)/3T3L1-Fosl2-ChIP-Seq(GSE56872)/Homer	1e-05	-11.77	0.0289	0.0231
NeuroD1(bHLH)/Islet-NeuroD1-ChIP-Seq(GSE30298)/Homer	1e-05	-11.68	0.0599	0.0514
NeuroG2(bHLH)/Fibroblast-NeuroG2-ChIP-Seq(GSE75910)/Homer	1e-05	-11.62	0.1399	0.1273
Jun-AP1(bZIP)/K562-cJun-ChIP-Seq(GSE31477)/Homer	0.0001	-11.3	0.0205	0.0157
Bach2(bZIP)/OCILy7-Bach2-ChIP-Seq(GSE44420)/Homer	0.0001	-10.71	0.0169	0.0128
Six2(Homeobox)/NephronProgenitor-Six2-ChIP-Seq(GSE39837)/Homer	0.0001	-10.7	0.1337	0.122
TCFL2(HMG)/K562-TCF7L2-ChIP-Seq(GSE29196)/Homer	0.0001	-10.42	0.0109	0.0077
Unknown-ESC-element(?)/mES-Nanog-ChIP-Seq(GSE11724)/Homer	0.0001	-9.572	0.0275	0.0224
NFkB-p65-Rel(RHD)/ThioMac-LPS-Expression(GSE23622)/Homer	0.001	-8.967	0.0061	0.004
p73(p53)/Trachea-p73-ChIP-Seq(PRJNA310161)/Homer	0.001	-8.365	0.0044	0.0027
MafA(bZIP)/Islet-MafA-ChIP-Seq(GSE30298)/Homer	0.001	-8.214	0.0616	0.0546
PAX6(Paired,Homeobox)/Forebrain-Pax6-ChIP-Seq(GSE66961)/Homer	0.001	-8.169	0.0103	0.0075
Pdx1(Homeobox)/Islet-Pdx1-ChIP-Seq(SRA008281)/Homer	0.001	-7.893	0.1591	0.1486
Smad3(MAD)/NPC-Smad3-ChIP-Seq(GSE36673)/Homer	0.001	-7.815	0.2537	0.2412
Nkx3.1(Homeobox)/LNCaP-Nkx3.1-ChIP-Seq(GSE28264)/Homer	0.001	-7.728	0.2853	0.2724
RBPJ:Ebox(?,bHLH)/Panc1-Rbpj1-ChIP-Seq(GSE47459)/Homer	0.001	-7.251	0.0191	0.0156
Oct4:Sox17(POU,Homeobox,HMG)/F9-Sox17-ChIP-Seq(GSE44553)/Homer	0.001	-7.13	0.0282	0.0239
Zic3(Zf)/mES-Zic3-ChIP-Seq(GSE37889)/Homer	0.001	-7.123	0.0172	0.0139
Rbpj1(?)/Panc1-Rbpj1-ChIP-Seq(GSE47459)/Homer	0.001	-7.038	0.1229	0.1141
Smad4(MAD)/ESC-SMAD4-ChIP-Seq(GSE29422)/Homer	0.001	-6.945	0.1047	0.0966
RAR:RXR(NR),DR5/ES-RAR-ChIP-Seq(GSE56893)/Homer	0.01	-6.804	0.0021	0.0011
HNF6(Homeobox)/Liver-Hnf6-ChIP-Seq(ERP000394)/Homer	0.01	-6.776	0.092	0.0845
Smad2(MAD)/ES-SMAD2-ChIP-Seq(GSE29422)/Homer	0.01	-6.734	0.1041	0.0962
HIF-1b(HLH)/T47D-HIF1b-ChIP-Seq(GSE59937)/Homer	0.01	-6.644	0.0823	0.0753
SpiB(ETS)/OCILY3-SPIB-ChIP-Seq(GSE56857)/Homer	0.01	-6.613	0.0244	0.0206
ETS:E-box(ETS,bHLH)/HPC7-Scl-ChIP-Seq(GSE22178)/Homer	0.01	-6.552	0.0079	0.0058
Arnt:Ahr(bHLH)/MCF7-Arnt-ChIP-Seq(Lo_et_al.)/Homer	0.01	-6.536	0.0383	0.0335
Brachyury(T-box)/Mesoendoderm-Brachyury-ChIP-exo(GSE54963)/Homer	0.01	-6.253	0.032	0.0278
RAR:RXR(NR),DR5/ES-RAR-ChIP-Seq(GSE56893)/Homer	0.01	-6.152	0.0087	0.0066
Phox2a(Homeobox)/Neuron-Phox2a-ChIP-Seq(GSE31456)/Homer	0.01	-5.864	0.0926	0.0858
Rfx1(HTH)/NPC-H3K4me1-ChIP-Seq(GSE16256)/Homer	0.01	-5.701	0.0131	0.0106
NFY(CCAAT)/Promoter/Homer	0.01	-5.57	0.0767	0.0707
Nkx6.1(Homeobox)/Islet-Nkx6.1-ChIP-Seq(GSE40975)/Homer	0.01	-5.561	0.4712	0.4597
HRE(HSF)/HepG2-HSF1-ChIP-Seq(GSE31477)/Homer	0.01	-5.47	0.0094	0.0074
Lhx3(Homeobox)/Neuron-Lhx3-ChIP-Seq(GSE31456)/Homer	0.01	-5.439	0.3102	0.2997
ZNF467(Zf)/HEK293-ZNF467.GFP-ChIP-Seq(GSE58341)/Homer	0.01	-5.362	0.0288	0.0252
ZNF264(Zf)/HEK293-ZNF264.GFP-ChIP-Seq(GSE58341)/Homer	0.01	-5.332	0.0492	0.0445
Tcf3(HMG)/mES-Tcf3-ChIP-Seq(GSE11724)/Homer	0.01	-5.197	0.0321	0.0283
TFE3(bHLH)/MEF-TFE3-ChIP-Seq(GSE75757)/Homer	0.01	-5.047	0.0051	0.0037
RARg(NR)/ES-RARg-ChIP-Seq(GSE30538)/Homer	0.01	-4.95	0.0023	0.0014
MYB(HTH)/ERMYB-Myb-ChIPSeq(GSE22095)/Homer	0.01	-4.83	0.2022	0.1939
ZFX(Zf)/mES-Zfx-ChIP-Seq(GSE11431)/Homer	0.01	-4.775	0.0614	0.0565
E-box(bHLH)/Promoter/Homer	0.1	-4.587	0.0026	0.0017
CArG(MADS)/PUER-Srf-ChIP-Seq(Sullivan_et_al.)/Homer	0.1	-4.517	0.0364	0.0328
Rfx5(HTH)/GM12878-Rfx5-ChIP-Seq(GSE31477)/Homer	0.1	-4.366	0.0268	0.0238
ETS:RUNX(ETS,Runt)/Jurkat-RUNX1-ChIP-Seq(GSE17954)/Homer	0.1	-4.161	0.0051	0.0039
ZNF322(Zf)/HEK293-ZNF322.GFP-ChIP-Seq(GSE58341)/Homer	0.1	-3.922	0.0145	0.0124
Nanog(Homeobox)/mES-Nanog-ChIP-Seq(GSE11724)/Homer	0.1	-3.681	0.5246	0.5161
ZNF528(Zf)/HEK293-ZNF528.GFP-ChIP-Seq(GSE58341)/Homer	0.1	-3.572	0.0008	0.0004
DUX4(Homeobox)/Myoblasts-DUX4.V5-ChIP-Seq(GSE75791)/Homer	0.1	-3.364	0.0082	0.0069
STAT5(Stat)/mCD4+-Stat5-ChIP-Seq(GSE12346)/Homer	0.1	-3.324	0.0384	0.0354
MITF(bHLH)/MastCells-MITF-ChIP-Seq(GSE48085)/Homer	0.1	-3.235	0.0701	0.0663
THRa(NR)/C17.2-THRa-ChIP-Seq(GSE38347)/Homer	0.1	-3.221	0.0267	0.0244
Tcf4(HMG)/Hct116-Tcf4-ChIP-Seq(SRA012054)/Homer	0.1	-3.128	0.0611	0.0576
Tgif1(Homeobox)/mES-Tgif1-ChIP-Seq(GSE55404)/Homer	0.1	-2.948	0.3587	0.352
Barx1(Homeobox)/Stomach-Barx1.3xFlag-ChIP-Seq(GSE69483)/Homer	0.1	-2.828	0.0951	0.0911
ZBTB18(Zf)/HEK293-ZBTB18.GFP-ChIP-Seq(GSE58341)/Homer	0.1	-2.768	0.0358	0.0334
p53(p53)/Saos-p53-ChIP-Seq(GSE15780)/Homer	0.1	-2.627	0.0091	0.008
p53(p53)/Saos-p53-ChIP-Seq/Homer	0.1	-2.627	0.0091	0.008
Ptf1a(bHLH)/Panc1-Ptf1a-ChIP-Seq(GSE47459)/Homer	0.1	-2.616	0.1937	0.1888
ZBTB12(Zf)/HEK293-ZBTB12.GFP-ChIP-Seq(GSE58341)/Homer	0.1	-2.562	0.0319	0.0298
X-box(HTH)/NPC-H3K4me1-ChIP-Seq(GSE16256)/Homer	0.1	-2.446	0.0085	0.0074
Bach1(bZIP)/K562-Bach1-ChIP-Seq(GSE31477)/Homer	0.1	-2.442	0.0052	0.0044
Pitx1:Ebox(Homeobox,bHLH)/Hindlimb-Pitx1-ChIP-Seq(GSE41591)/Homer	1	-2.292	0.0336	0.0316
Max(bHLH)/K562-Max-ChIP-Seq(GSE31477)/Homer	1	-2.208	0.042	0.0399
ZNF382(Zf)/HEK293-ZNF382.GFP-ChIP-Seq(GSE58341)/Homer	1	-1.971	0.0031	0.0027
ZNF711(Zf)/SHSY5Y-ZNF711-ChIP-Seq(GSE20673)/Homer	1	-1.967	0.0824	0.0799
RFX(HTH)/K562-RFX3-ChIP-Seq(SRA012198)/Homer	1	-1.769	0.0033	0.0028
Lhx2(Homeobox)/HFSC-Lhx2-ChIP-Seq(GSE48068)/Homer	1	-1.759	0.1967	0.1935
Maz(Zf)/HepG2-Maz-ChIP-Seq(GSE31477)/Homer	1	-1.758	0.0255	0.0242
Zfp809(Zf)/ES-Zfp809-ChIP-Seq(GSE70799)/Homer	1	-1.665	0.0047	0.0042
CTCF-SatelliteElement(Zf?)/CD4+-CTCF-ChIP-Seq(Barski_et_al.)/Homer	1	-1.598	0.001	0.0008
Hoxb4(Homeobox)/ES-Hoxb4-ChIP-Seq(GSE34014)/Homer	1	-1.48	0.0255	0.0245
NFkB-p65(RHD)/GM12787-p65-ChIP-Seq(GSE19485)/Homer	1	-1.452	0.0298	0.0288
ZNF41(Zf)/HEK293-ZNF41.GFP-ChIP-Seq(GSE58341)/Homer	1	-1.447	0.0026	0.0023
Pax8(Paired,Homeobox)/Thyroid-Pax8-ChIP-Seq(GSE26938)/Homer	1	-1.409	0.0163	0.0155
Rfx2(HTH)/LoVo-RFX2-ChIP-Seq(GSE49402)/Homer	1	-1.388	0.004	0.0037
Egr2(Zf)/Thymocytes-Egr2-ChIP-Seq(GSE34254)/Homer	1	-1.384	0.0032	0.0029
Tbox:Smad(T-box,MAD)/ESCd5-Smad2_3-ChIP-Seq(GSE29422)/Homer	1	-1.383	0.0139	0.0132
CTCF(Zf)/CD4+-CTCF-ChIP-Seq(Barski_et_al.)/Homer	1	-1.359	0.0026	0.0023
Twist(bHLH)/HMLE-TWIST1-ChIP-Seq(Chang_et_al)/Homer	1	-1.288	0.0063	0.0059
T1ISRE(IRF)/ThioMac-Ifnb-Expression/Homer	1	-1.164	0.001	0.0009
PAX5(Paired,Homeobox),condensed/GM12878-PAX5-ChIP-Seq(GSE32465)/Homer	1	-1.12	0.0046	0.0044
USF1(bHLH)/GM12878-Usf1-ChIP-Seq(GSE32465)/Homer	1	-1.087	0.0225	0.0219
IRF4(IRF)/GM12878-IRF4-ChIP-Seq(GSE32465)/Homer	1	-1.063	0.0502	0.0494
MafF(bZIP)/HepG2-MafF-ChIP-Seq(GSE31477)/Homer	1	-1.054	0.0483	0.0476
HEB(bHLH)/mES-Heb-ChIP-Seq(GSE53233)/Homer	1	-0.8835	0.1181	0.1174
E2F(E2F)/Hela-CellCycle-Expression/Homer	1	-0.8598	0.0004	0.0004
FXR(NR),IR1/Liver-FXR-ChIP-Seq(Chong_et_al.)/Homer	1	-0.7979	0.0212	0.021
HRE(HSF)/Striatum-HSF1-ChIP-Seq(GSE38000)/Homer	1	-0.7951	0.0183	0.0181
PAX5(Paired,Homeobox)/GM12878-PAX5-ChIP-Seq(GSE32465)/Homer	1	-0.7625	0.0196	0.0194
Isl1(Homeobox)/Neuron-Isl1-ChIP-Seq(GSE31456)/Homer	1	-0.7563	0.2836	0.2833
n-Myc(bHLH)/mES-nMyc-ChIP-Seq(GSE11431)/Homer	1	-0.7423	0.033	0.0328
Lhx1(Homeobox)/EmbryoCarcinoma-Lhx1-ChIP-Seq(GSE70957)/Homer	1	-0.7378	0.2159	0.2157
p53(p53)/mES-cMyc-ChIP-Seq(GSE11431)/Homer	1	-0.7172	0.0009	0.0009
MafK(bZIP)/C2C12-MafK-ChIP-Seq(GSE36030)/Homer	1	-0.7081	0.0123	0.0123
PU.1:IRF8(ETS:IRF)/pDC-Irf8-ChIP-Seq(GSE66899)/Homer	1	-0.7056	0.0179	0.0179
NFkB-p50,p52(RHD)/Monocyte-p50-ChIP-Chip(Schreiber_et_al.)/Homer	1	-0.6998	0.0019	0.0019
Prop1(Homeobox)/GHFT1-PROP1.biotin-ChIP-Seq(GSE77302)/Homer	1	-0.6764	0.1399	0.1399
E2F4(E2F)/K562-E2F4-ChIP-Seq(GSE31477)/Homer	1	-0.6716	0.0067	0.0068
Zfp281(Zf)/ES-Zfp281-ChIP-Seq(GSE81042)/Homer	1	-0.661	0.003	0.003
DMRT1(DM)/Testis-DMRT1-ChIP-Seq(GSE64892)/Homer	1	-0.6511	0.0423	0.0423
Otx2(Homeobox)/EpiLC-Otx2-ChIP-Seq(GSE56098)/Homer	1	-0.649	0.1172	0.1174
STAT6(Stat)/Macrophage-Stat6-ChIP-Seq(GSE38377)/Homer	1	-0.6114	0.0599	0.0601
RORgt(NR)/EL4-RORgt.Flag-ChIP-Seq(GSE56019)/Homer	1	-0.596	0.0113	0.0114
OCT:OCT(POU,Homeobox)/NPC-Brn1-ChIP-Seq(GSE35496)/Homer	1	-0.584	0.0013	0.0014
ZNF317(Zf)/HEK293-ZNF317.GFP-ChIP-Seq(GSE58341)/Homer	1	-0.5697	0.0064	0.0065
Usf2(bHLH)/C2C12-Usf2-ChIP-Seq(GSE36030)/Homer	1	-0.5364	0.02	0.0203
NRF1(NRF)/MCF7-NRF1-ChIP-Seq(Unpublished)/Homer	1	-0.5333	0.0003	0.0003
Eomes(T-box)/H9-Eomes-ChIP-Seq(GSE26097)/Homer	1	-0.5312	0.2723	0.2731
ZNF669(Zf)/HEK293-ZNF669.GFP-ChIP-Seq(GSE58341)/Homer	1	-0.522	0.0022	0.0023
Reverb(NR),DR2/RAW-Reverba.biotin-ChIP-Seq(GSE45914)/Homer	1	-0.5036	0.0057	0.0059
BORIS(Zf)/K562-CTCFL-ChIP-Seq(GSE32465)/Homer	1	-0.5008	0.0021	0.0022
NRF(NRF)/Promoter/Homer	1	-0.4786	0.0019	0.002
CRX(Homeobox)/Retina-Crx-ChIP-Seq(GSE20012)/Homer	1	-0.47	0.3501	0.3514
DMRT6(DM)/Testis-DMRT6-ChIP-Seq(GSE60440)/Homer	1	-0.4377	0.0315	0.032
c-Myc(bHLH)/LNCAP-cMyc-ChIP-Seq(Unpublished)/Homer	1	-0.4373	0.0145	0.0149
PAX3:FKHR-fusion(Paired,Homeobox)/Rh4-PAX3:FKHR-ChIP-Seq(GSE19063)/Homer	1	-0.4355	0.0264	0.0269
ZNF165(Zf)/WHIM12-ZNF165-ChIP-Seq(GSE65937)/Homer	1	-0.4114	0.0022	0.0023
PBX1(Homeobox)/MCF7-PBX1-ChIP-Seq(GSE28007)/Homer	1	-0.4097	0.0038	0.004
Pax7(Paired,Homeobox),long/Myoblast-Pax7-ChIP-Seq(GSE25064)/Homer	1	-0.3991	0.0055	0.0057
Egr1(Zf)/K562-Egr1-ChIP-Seq(GSE32465)/Homer	1	-0.3761	0.016	0.0165
Znf263(Zf)/K562-Znf263-ChIP-Seq(GSE31477)/Homer	1	-0.3555	0.082	0.0832
c-Myc(bHLH)/mES-cMyc-ChIP-Seq(GSE11431)/Homer	1	-0.3554	0.0231	0.0238
REST-NRSF(Zf)/Jurkat-NRSF-ChIP-Seq/Homer	1	-0.3287	0.0002	0.0003
NF-E2(bZIP)/K562-NFE2-ChIP-Seq(GSE31477)/Homer	1	-0.2843	0.0039	0.0043
Mouse_Recombination_Hotspot(Zf)/Testis-DMC1-ChIP-Seq(GSE24438)/Homer	1	-0.2703	0.007	0.0076
ZBTB33(Zf)/GM12878-ZBTB33-ChIP-Seq(GSE32465)/Homer	1	-0.2525	0.0002	0.0003
CRE(bZIP)/Promoter/Homer	1	-0.2506	0.0068	0.0074
E2F1(E2F)/Hela-E2F1-ChIP-Seq(GSE22478)/Homer	1	-0.2491	0.0024	0.0027
ZSCAN22(Zf)/HEK293-ZSCAN22.GFP-ChIP-Seq(GSE58341)/Homer	1	-0.2049	0.0016	0.0019
Pknox1(Homeobox)/ES-Prep1-ChIP-Seq(GSE63282)/Homer	1	-0.1784	0.0126	0.0135
ZNF692(Zf)/HEK293-ZNF692.GFP-ChIP-Seq(GSE58341)/Homer	1	-0.1724	0.0022	0.0027
E2A(bHLH)/proBcell-E2A-ChIP-Seq(GSE21978)/Homer	1	-0.1683	0.0854	0.0879
HOXA2(Homeobox)/mES-Hoxa2-ChIP-Seq(Donaldson_et_al.)/Homer	1	-0.1586	0.0099	0.0108
PRDM1(Zf)/Hela-PRDM1-ChIP-Seq(GSE31477)/Homer	1	-0.1562	0.0596	0.0618
IRF2(IRF)/Erythroblas-IRF2-ChIP-Seq(GSE36985)/Homer	1	-0.1506	0.0103	0.0112
E2F6(E2F)/Hela-E2F6-ChIP-Seq(GSE31477)/Homer	1	-0.1499	0.0091	0.01
EKLF(Zf)/Erythrocyte-Klf1-ChIP-Seq(GSE20478)/Homer	1	-0.146	0.0064	0.0071
E2F7(E2F)/Hela-E2F7-ChIP-Seq(GSE32673)/Homer	1	-0.1301	0.0008	0.0011
ZNF136(Zf)/HEK293-ZNF136.GFP-ChIP-Seq(GSE58341)/Homer	1	-0.1255	0.0139	0.0151
PRDM14(Zf)/H1-PRDM14-ChIP-Seq(GSE22767)/Homer	1	-0.1236	0.0212	0.0227
GFX(?)/Promoter/Homer	1	-0.1203	0.0001	0.0003
CEBP:CEBP(bZIP)/MEF-Chop-ChIP-Seq(GSE35681)/Homer	1	-0.1139	0.0196	0.0211
ZNF16(Zf)/HEK293-ZNF16.GFP-ChIP-Seq(GSE58341)/Homer	1	-0.1127	0.0001	0.0002
EBNA1(EBV-virus)/Raji-EBNA1-ChIP-Seq(GSE30709)/Homer	1	-0.1101	0.0005	0.0008
NPAS(bHLH)/Liver-NPAS-ChIP-Seq(GSE39860)/Homer	1	-0.1025	0.1409	0.1448
E2F3(E2F)/MEF-E2F3-ChIP-Seq(GSE71376)/Homer	1	-0.08815	0.0106	0.0119
BMAL1(bHLH)/Liver-Bmal1-ChIP-Seq(GSE39860)/Homer	1	-0.08002	0.1553	0.1598
Nrf2(bZIP)/Lymphoblast-Nrf2-ChIP-Seq(GSE37589)/Homer	1	-0.06638	0.0029	0.0037
ZFP3(Zf)/HEK293-ZFP3.GFP-ChIP-Seq(GSE58341)/Homer	1	-0.06423	0.0001	0.0003
ISRE(IRF)/ThioMac-LPS-Expression(GSE23622)/Homer	1	-0.05576	0.0061	0.0072
PRDM9(Zf)/Testis-DMC1-ChIP-Seq(GSE35498)/Homer	1	-0.05404	0.0267	0.0291
GLI3(Zf)/Limb-GLI3-ChIP-Chip(GSE11077)/Homer	1	-0.05336	0.0028	0.0036
Sp5(Zf)/mES-Sp5.Flag-ChIP-Seq(GSE72989)/Homer	1	-0.05313	0.0182	0.0201
Mef2d(MADS)/Retina-Mef2d-ChIP-Seq(GSE61391)/Homer	1	-0.0528	0.028	0.0304
ZNF415(Zf)/HEK293-ZNF415.GFP-ChIP-Seq(GSE58341)/Homer	1	-0.04239	0.0202	0.0223
ZEB1(Zf)/PDAC-ZEB1-ChIP-Seq(GSE64557)/Homer	1	-0.04107	0.1292	0.1343
Gfi1b(Zf)/HPC7-Gfi1b-ChIP-Seq(GSE22178)/Homer	1	-0.03823	0.0721	0.0762
IRF:BATF(IRF:bZIP)/pDC-Irf8-ChIP-Seq(GSE66899)/Homer	1	-0.03314	0.0142	0.0161
bHLHE40(bHLH)/HepG2-BHLHE40-ChIP-Seq(GSE31477)/Homer	1	-0.02773	0.0112	0.0131
CEBP(bZIP)/ThioMac-CEBPb-ChIP-Seq(GSE21512)/Homer	1	-0.02336	0.1038	0.1091
Klf9(Zf)/GBM-Klf9-ChIP-Seq(GSE62211)/Homer	1	-0.02283	0.0052	0.0065
OCT:OCT(POU,Homeobox,IR1)/NPC-Brn2-ChIP-Seq(GSE35496)/Homer	1	-0.02264	0.0017	0.0025
IRF8(IRF)/BMDM-IRF8-ChIP-Seq(GSE77884)/Homer	1	-0.02166	0.0317	0.0348
CLOCK(bHLH)/Liver-Clock-ChIP-Seq(GSE39860)/Homer	1	-0.02009	0.0288	0.0319
KLF6(Zf)/PDAC-KLF6-ChIP-Seq(GSE64557)/Homer	1	-0.01421	0.0234	0.0263
NPAS2(bHLH)/Liver-NPAS2-ChIP-Seq(GSE39860)/Homer	1	-0.0132	0.0796	0.0849
IRF1(IRF)/PBMC-IRF1-ChIP-Seq(GSE43036)/Homer	1	-0.01216	0.0138	0.0162
GFY-Staf(?,Zf)/Promoter/Homer	1	-0.01172	0.0014	0.0023
Pbx3(Homeobox)/GM12878-PBX3-ChIP-Seq(GSE32465)/Homer	1	-0.01053	0.0123	0.0146
OCT4-SOX2-TCF-NANOG(POU,Homeobox,HMG)/mES-Oct4-ChIP-Seq(GSE11431)/Homer	1	-0.009928	0.032	0.0356
Oct2(POU,Homeobox)/Bcell-Oct2-ChIP-Seq(GSE21512)/Homer	1	-0.009599	0.055	0.0597
JunD(bZIP)/K562-JunD-ChIP-Seq/Homer	1	-0.00677	0.0042	0.0057
ZNF416(Zf)/HEK293-ZNF416.GFP-ChIP-Seq(GSE58341)/Homer	1	-0.003358	0.0895	0.0963
STAT6(Stat)/CD4-Stat6-ChIP-Seq(GSE22104)/Homer	1	-0.003257	0.0581	0.0637
KLF5(Zf)/LoVo-KLF5-ChIP-Seq(GSE49402)/Homer	1	-0.003043	0.0316	0.0359
Meis1(Homeobox)/MastCells-Meis1-ChIP-Seq(GSE48085)/Homer	1	-0.002444	0.1322	0.1405
ZNF143|STAF(Zf)/CUTLL-ZNF143-ChIP-Seq(GSE29600)/Homer	1	-0.002213	0.0116	0.0144
HLF(bZIP)/HSC-HLF.Flag-ChIP-Seq(GSE69817)/Homer	1	-0.002002	0.1435	0.1523
LXRE(NR),DR4/RAW-LXRb.biotin-ChIP-Seq(GSE21512)/Homer	1	-0.001433	0.0056	0.0078
Oct4(POU,Homeobox)/mES-Oct4-ChIP-Seq(GSE11431)/Homer	1	-0.00113	0.0817	0.0891
Pitx1(Homeobox)/Chicken-Pitx1-ChIP-Seq(GSE38910)/Homer	1	-0.000473	0.5539	0.5681
GFY(?)/Promoter/Homer	1	-0.000422	0.0022	0.0038
Tbr1(T-box)/Cortex-Tbr1-ChIP-Seq(GSE71384)/Homer	1	-0.000376	0.1645	0.1755
Pit1(Homeobox)/GCrat-Pit1-ChIP-Seq(GSE58009)/Homer	1	-0.000311	0.1916	0.2035
Ronin(THAP)/ES-Thap11-ChIP-Seq(GSE51522)/Homer	1	-0.000272	0.0001	0.0006
NFAT:AP1(RHD,bZIP)/Jurkat-NFATC1-ChIP-Seq(Jolma_et_al.)/Homer	1	-0.000262	0.0156	0.0196
IRF3(IRF)/BMDM-Irf3-ChIP-Seq(GSE67343)/Homer	1	-0.000249	0.0374	0.0434
ZNF519(Zf)/HEK293-ZNF519.GFP-ChIP-Seq(GSE58341)/Homer	1	-0.000244	0.0028	0.0047
GSC(Homeobox)/FrogEmbryos-GSC-ChIP-Seq(DRA000576)/Homer	1	-0.000224	0.1946	0.2068
Atf2(bZIP)/3T3L1-Atf2-ChIP-Seq(GSE56872)/Homer	1	-0.000147	0.0199	0.0245
KLF3(Zf)/MEF-Klf3-ChIP-Seq(GSE44748)/Homer	1	-0.000137	0.0075	0.0105
Chop(bZIP)/MEF-Chop-ChIP-Seq(GSE35681)/Homer	1	-0.000124	0.0236	0.0287
Klf4(Zf)/mES-Klf4-ChIP-Seq(GSE11431)/Homer	1	-6e-05	0.0079	0.0113
Brn2(POU,Homeobox)/NPC-Brn2-ChIP-Seq(GSE35496)/Homer	1	-5e-05	0.0139	0.0182
Nkx2.5(Homeobox)/HL1-Nkx2.5.biotin-ChIP-Seq(GSE21529)/Homer	1	-4.6e-05	0.2219	0.2361
CEBP:AP1(bZIP)/ThioMac-CEBPb-ChIP-Seq(GSE21512)/Homer	1	-2.8e-05	0.0945	0.105
Sp1(Zf)/Promoter/Homer	1	-1.9e-05	0.0005	0.0018
Mef2b(MADS)/HEK293-Mef2b.V5-ChIP-Seq(GSE67450)/Homer	1	-1.2e-05	0.1286	0.1412
bZIP:IRF(bZIP,IRF)/Th17-BatF-ChIP-Seq(GSE39756)/Homer	1	-1e-05	0.0542	0.0629
RUNX(Runt)/HPC7-Runx1-ChIP-Seq(GSE22178)/Homer	1	-7e-06	0.0539	0.0629
Slug(Zf)/Mesoderm-Snai2-ChIP-Seq(GSE61475)/Homer	1	-3e-06	0.0227	0.0291
Pax7(Paired,Homeobox),longest/Myoblast-Pax7-ChIP-Seq(GSE25064)/Homer	1	-2e-06	0.0038	0.0068
Pax7(Paired,Homeobox)/Myoblast-Pax7-ChIP-Seq(GSE25064)/Homer	1	-2e-06	0.0139	0.019
PU.1-IRF(ETS:IRF)/Bcell-PU.1-ChIP-Seq(GSE21512)/Homer	1	-2e-06	0.1181	0.1313
Cux2(Homeobox)/Liver-Cux2-ChIP-Seq(GSE35985)/Homer	1	-2e-06	0.0624	0.0725
Atf4(bZIP)/MEF-Atf4-ChIP-Seq(GSE35681)/Homer	1	-2e-06	0.0316	0.0391
RUNX-AML(Runt)/CD4+-PolII-ChIP-Seq(Barski_et_al.)/Homer	1	-2e-06	0.0568	0.0665
c-Jun-CRE(bZIP)/K562-cJun-ChIP-Seq(GSE31477)/Homer	1	-2e-06	0.0205	0.0268
KLF14(Zf)/HEK293-KLF14.GFP-ChIP-Seq(GSE58341)/Homer	1	-1e-06	0.0392	0.0476
E2A(bHLH),near_PU.1/Bcell-PU.1-ChIP-Seq(GSE21512)/Homer	1	-1e-06	0.0792	0.091
Atf7(bZIP)/3T3L1-Atf7-ChIP-Seq(GSE56872)/Homer	1	0	0.0323	0.0408
Pit1+1bp(Homeobox)/GCrat-Pit1-ChIP-Seq(GSE58009)/Homer	1	0	0.0613	0.0727
RUNX1(Runt)/Jurkat-RUNX1-ChIP-Seq(GSE29180)/Homer	1	0	0.0875	0.101
Nkx2.1(Homeobox)/LungAC-Nkx2.1-ChIP-Seq(GSE43252)/Homer	1	0	0.273	0.2941
Atf1(bZIP)/K562-ATF1-ChIP-Seq(GSE31477)/Homer	1	0	0.0551	0.0671
Srebp1a(bHLH)/HepG2-Srebp1a-ChIP-Seq(GSE31477)/Homer	1	0	0.0106	0.0165
RUNX2(Runt)/PCa-RUNX2-ChIP-Seq(GSE33889)/Homer	1	0	0.068	0.0818
Mef2c(MADS)/GM12878-Mef2c-ChIP-Seq(GSE32465)/Homer	1	0	0.0715	0.0864
KLF10(Zf)/HEK293-KLF10.GFP-ChIP-Seq(GSE58341)/Homer	1	0	0.0234	0.0331
YY1(Zf)/Promoter/Homer	1	0	0.0008	0.0037
Oct6(POU,Homeobox)/NPC-Pou3f1-ChIP-Seq(GSE35496)/Homer	1	0	0.0583	0.0729
Brn1(POU,Homeobox)/NPC-Brn1-ChIP-Seq(GSE35496)/Homer	1	0	0.0444	0.058
NFAT(RHD)/Jurkat-NFATC1-ChIP-Seq(Jolma_et_al.)/Homer	1	0	0.0953	0.1143
Mef2a(MADS)/HL1-Mef2a.biotin-ChIP-Seq(GSE21529)/Homer	1	0	0.0543	0.0699
Nkx2.2(Homeobox)/NPC-Nkx2.2-ChIP-Seq(GSE61673)/Homer	1	0	0.1653	0.1909
Srebp2(bHLH)/HepG2-Srebp2-ChIP-Seq(GSE31477)/Homer	1	0	0.0054	0.0124
Bapx1(Homeobox)/VertebralCol-Bapx1-ChIP-Seq(GSE36672)/Homer	1	0	0.2156	0.2556
CHR(?)/Hela-CellCycle-Expression/Homer	1	0	0.077	0.1025
LRF(Zf)/Erythroblasts-ZBTB7A-ChIP-Seq(GSE74977)/Homer	1	0	0.0195	0.0526
OCT:OCT(POU,Homeobox)/NPC-OCT6-ChIP-Seq(GSE43916)/Homer	1	0	0.0139	0.0354
OCT:OCT-short(POU,Homeobox)/NPC-OCT6-ChIP-Seq(GSE43916)/Homer	1	0	0.1073	0.1335
Tbet(T-box)/CD8-Tbet-ChIP-Seq(GSE33802)/Homer	1	0	0.1019	0.1277
Tbx5(T-box)/HL1-Tbx5.biotin-ChIP-Seq(GSE21529)/Homer	1	0	0.2592	0.296

## Sheet: Sheet8
VCaP,GR,ENZ-UP,siFOXA1-DN sites
Total Target Sequences = 527, Total Background Sequences = 48022
Motif Name	P-value	Log P-value	% of Target Sequences with Motif	% of Background Sequences with Motif
FOXM1(Forkhead)/MCF7-FOXM1-ChIP-Seq(GSE72977)/Homer	1e-88	-204.2	0.611	0.2082
FOXA1(Forkhead)/MCF7-FOXA1-ChIP-Seq(GSE26831)/Homer	1e-79	-181.9	0.5996	0.2177
FOXA1(Forkhead)/LNCAP-FOXA1-ChIP-Seq(GSE27824)/Homer	1e-73	-169.5	0.6338	0.2556
Fox:Ebox(Forkhead,bHLH)/Panc1-Foxa2-ChIP-Seq(GSE47459)/Homer	1e-64	-148	0.444	0.1381
Foxa2(Forkhead)/Liver-Foxa2-ChIP-Seq(GSE25694)/Homer	1e-56	-130.7	0.4288	0.1418
Gata4(Zf)/Heart-Gata4-ChIP-Seq(GSE35151)/Homer	1e-39	-92.03	0.3985	0.1566
Foxa3(Forkhead)/Liver-Foxa3-ChIP-Seq(GSE77670)/Homer	1e-38	-88.12	0.2372	0.0617
Gata6(Zf)/HUG1N-GATA6-ChIP-Seq(GSE51936)/Homer	1e-36	-83.88	0.3738	0.148
Gata1(Zf)/K562-GATA1-ChIP-Seq(GSE18829)/Homer	1e-34	-79.94	0.2657	0.0829
GATA3(Zf)/iTreg-Gata3-ChIP-Seq(GSE20898)/Homer	1e-34	-79.58	0.5047	0.2528
Gata2(Zf)/K562-GATA2-ChIP-Seq(GSE18829)/Homer	1e-33	-76.53	0.2846	0.0971
GRE(NR),IR3/RAW264.7-GRE-ChIP-Seq(Unpublished)/Homer	1e-24	-55.32	0.112	0.0212
FoxL2(Forkhead)/Ovary-FoxL2-ChIP-Seq(GSE60858)/Homer	1e-23	-54.13	0.3814	0.1914
ARE(NR)/LNCAP-AR-ChIP-Seq(GSE27824)/Homer	1e-22	-52.02	0.093	0.0152
FOXK1(Forkhead)/HEK293-FOXK1-ChIP-Seq(GSE51673)/Homer	1e-22	-51.07	0.3909	0.2037
PGR(NR)/EndoStromal-PGR-ChIP-Seq(GSE69539)/Homer	1e-20	-47.27	0.1252	0.0313
Foxf1(Forkhead)/Lung-Foxf1-ChIP-Seq(GSE77951)/Homer	1e-19	-44.78	0.3909	0.2145
GRE(NR),IR3/A549-GR-ChIP-Seq(GSE32465)/Homer	1e-18	-43.43	0.0664	0.0089
PR(NR)/T47D-PR-ChIP-Seq(GSE31130)/Homer	1e-18	-41.86	0.3947	0.223
HOXB13(Homeobox)/ProstateTumor-HOXB13-ChIP-Seq(GSE56288)/Homer	1e-17	-40.69	0.37	0.205
HOXD13(Homeobox)/Chicken-Hoxd13-ChIP-Seq(GSE38910)/Homer	1e-16	-38.52	0.4175	0.2488
AR-halfsite(NR)/LNCaP-AR-ChIP-Seq(GSE27824)/Homer	1e-16	-37.75	0.482	0.3072
NF1:FOXA1(CTF,Forkhead)/LNCAP-FOXA1-ChIP-Seq(GSE27824)/Homer	1e-15	-36.61	0.0569	0.0079
FOXK2(Forkhead)/U2OS-FOXK2-ChIP-Seq(E-MTAB-2204)/Homer	1e-15	-35.97	0.2258	0.1031
Foxo3(Forkhead)/U2OS-Foxo3-ChIP-Seq(E-MTAB-2701)/Homer	1e-15	-34.92	0.2903	0.1523
GATA(Zf),IR3/iTreg-Gata3-ChIP-Seq(GSE20898)/Homer	1e-14	-33.44	0.0949	0.0252
CDX4(Homeobox)/ZebrafishEmbryos-Cdx4.Myc-ChIP-Seq(GSE48254)/Homer	1e-12	-29.27	0.3188	0.1859
Unknown(Homeobox)/Limb-p300-ChIP-Seq/Homer	1e-11	-26	0.2372	0.1278
FOXP1(Forkhead)/H9-FOXP1-ChIP-Seq(GSE31006)/Homer	1e-10	-24.86	0.1727	0.0822
NF1-halfsite(CTF)/LNCaP-NF1-ChIP-Seq(Unpublished)/Homer	1e-09	-21.01	0.2239	0.1276
GATA(Zf),IR4/iTreg-Gata3-ChIP-Seq(GSE20898)/Homer	1e-07	-18.25	0.0455	0.0111
Hoxc9(Homeobox)/Ainv15-Hoxc9-ChIP-Seq(GSE21812)/Homer	1e-07	-17.39	0.167	0.0912
HOXA9(Homeobox)/HSC-Hoxa9-ChIP-Seq(GSE33509)/Homer	1e-06	-14.73	0.1898	0.115
Cdx2(Homeobox)/mES-Cdx2-ChIP-Seq(GSE14586)/Homer	1e-06	-14.72	0.2486	0.1636
Foxo1(Forkhead)/RAW-Foxo1-ChIP-Seq(Fan_et_al.)/Homer	1e-05	-13.33	0.3283	0.2379
GATA3(Zf),DR4/iTreg-Gata3-ChIP-Seq(GSE20898)/Homer	1e-05	-11.96	0.0474	0.017
ETV1(ETS)/GIST48-ETV1-ChIP-Seq(GSE22441)/Homer	0.0001	-11	0.1366	0.0821
GATA3(Zf),DR8/iTreg-Gata3-ChIP-Seq(GSE20898)/Homer	0.0001	-9.81	0.0304	0.0094
GRHL2(CP2)/HBE-GRHL2-ChIP-Seq(GSE46194)/Homer	0.001	-8.95	0.074	0.039
ERG(ETS)/VCaP-ERG-ChIP-Seq(GSE14097)/Homer	0.001	-7.938	0.1594	0.1099
GABPA(ETS)/Jurkat-GABPa-ChIP-Seq(GSE17954)/Homer	0.001	-7.895	0.0816	0.0468
Etv2(ETS)/ES-ER71-ChIP-Seq(GSE59402)/Homer(0.967)	0.001	-7.724	0.0987	0.0606
Ets1-distal(ETS)/CD4+-PolII-ChIP-Seq(Barski_et_al.)/Homer	0.001	-7.636	0.0455	0.0212
BMYB(HTH)/Hela-BMYB-ChIP-Seq(GSE27030)/Homer	0.001	-7.414	0.2296	0.1734
MafB(bZIP)/BMM-Mafb-ChIP-Seq(GSE75722)/Homer	0.001	-7.412	0.0607	0.0323
ETS1(ETS)/Jurkat-ETS1-ChIP-Seq(GSE17954)/Homer	0.001	-7.402	0.0987	0.0614
NF1(CTF)/LNCAP-NF1-ChIP-Seq(Unpublished)/Homer	0.01	-6.878	0.0361	0.016
Elk4(ETS)/Hela-Elk4-ChIP-Seq(GSE31477)/Homer	0.01	-6.832	0.0417	0.0199
Foxh1(Forkhead)/hESC-FOXH1-ChIP-Seq(GSE29422)/Homer	0.01	-6.676	0.1366	0.0951
CRX(Homeobox)/Retina-Crx-ChIP-Seq(GSE20012)/Homer	0.01	-6.644	0.4175	0.3532
RXR(NR),DR1/3T3L1-RXR-ChIP-Seq(GSE13511)/Homer	0.01	-6.14	0.0854	0.0544
Tlx?(NR)/NPC-H3K4me1-ChIP-Seq(GSE16256)/Homer	0.01	-5.975	0.0323	0.0147
Esrrb(NR)/mES-Esrrb-ChIP-Seq(GSE11431)/Homer	0.01	-5.853	0.0683	0.0416
Pdx1(Homeobox)/Islet-Pdx1-ChIP-Seq(SRA008281)/Homer	0.01	-5.721	0.2182	0.1714
Sox9(HMG)/Limb-SOX9-ChIP-Seq(GSE73225)/Homer	0.01	-5.541	0.1195	0.0848
Sox15(HMG)/CPA-Sox15-ChIP-Seq(GSE62909)/Homer	0.01	-5.518	0.1841	0.1416
MafA(bZIP)/Islet-MafA-ChIP-Seq(GSE30298)/Homer	0.01	-5.294	0.074	0.0477
Sox3(HMG)/NPC-Sox3-ChIP-Seq(GSE33059)/Homer	0.01	-5.268	0.2827	0.2336
Hoxb4(Homeobox)/ES-Hoxb4-ChIP-Seq(GSE34014)/Homer	0.01	-5.205	0.0455	0.0256
Sox10(HMG)/SciaticNerve-Sox3-ChIP-Seq(GSE35132)/Homer	0.01	-5.131	0.2505	0.2044
Nr5a2(NR)/mES-Nr5a2-ChIP-Seq(GSE19019)/Homer	0.01	-5.026	0.0455	0.026
Fli1(ETS)/CD8-FLI-ChIP-Seq(GSE20898)/Homer	0.01	-4.782	0.0873	0.0603
Bach1(bZIP)/K562-Bach1-ChIP-Seq(GSE31477)/Homer	0.01	-4.777	0.0133	0.0043
p73(p53)/Trachea-p73-ChIP-Seq(PRJNA310161)/Homer	0.1	-4.534	0.0095	0.0025
Sox4(HMG)/proB-Sox4-ChIP-Seq(GSE50066)/Homer	0.1	-4.436	0.1252	0.0945
EWS:FLI1-fusion(ETS)/SK_N_MC-EWS:FLI1-ChIP-Seq(SRA014231)/Homer	0.1	-4.388	0.0569	0.0365
p63(p53)/Keratinocyte-p63-ChIP-Seq(GSE17611)/Homer	0.1	-4.374	0.0361	0.0203
Bach2(bZIP)/OCILy7-Bach2-ChIP-Seq(GSE44420)/Homer	0.1	-4.26	0.0228	0.0109
Stat3+il21(Stat)/CD4-Stat3-ChIP-Seq(GSE19198)/Homer	0.1	-4.182	0.0778	0.0545
Hnf1(Homeobox)/Liver-Foxa2-Chip-Seq(GSE25694)/Homer	0.1	-4.142	0.0512	0.0327
Pax8(Paired,Homeobox)/Thyroid-Pax8-ChIP-Seq(GSE26938)/Homer	0.1	-4.102	0.0228	0.0111
TEAD4(TEA)/Tropoblast-Tead4-ChIP-Seq(GSE37350)/Homer	0.1	-4.094	0.0987	0.0728
Otx2(Homeobox)/EpiLC-Otx2-ChIP-Seq(GSE56098)/Homer	0.1	-4.058	0.148	0.1167
Smad3(MAD)/NPC-Smad3-ChIP-Seq(GSE36673)/Homer	0.1	-4.042	0.2638	0.224
SF1(NR)/H295R-Nr5a1-ChIP-Seq(GSE44220)/Homer	0.1	-4.036	0.0417	0.0254
SPDEF(ETS)/VCaP-SPDEF-ChIP-Seq(SRA014231)/Homer	0.1	-3.996	0.1006	0.0748
FOXA1:AR(Forkhead,NR)/LNCAP-AR-ChIP-Seq(GSE27824)/Homer	0.1	-3.966	0.0285	0.0155
ELF3(ETS)/PDAC-ELF3-ChIP-Seq(GSE64557)/Homer	0.1	-3.909	0.0835	0.0604
ZNF317(Zf)/HEK293-ZNF317.GFP-ChIP-Seq(GSE58341)/Homer	0.1	-3.73	0.0133	0.0053
AMYB(HTH)/Testes-AMYB-ChIP-Seq(GSE44588)/Homer	0.1	-3.63	0.1898	0.1575
ZNF189(Zf)/HEK293-ZNF189.GFP-ChIP-Seq(GSE58341)/Homer	0.1	-3.585	0.0759	0.0552
HNF4a(NR),DR1/HepG2-HNF4a-ChIP-Seq(GSE25021)/Homer	0.1	-3.574	0.0455	0.0297
NF-E2(bZIP)/K562-NFE2-ChIP-Seq(GSE31477)/Homer	0.1	-3.526	0.0095	0.0032
Sox6(HMG)/Myotubes-Sox6-ChIP-Seq(GSE32627)/Homer	0.1	-3.522	0.2713	0.2351
GSC(Homeobox)/FrogEmbryos-GSC-ChIP-Seq(DRA000576)/Homer	0.1	-3.4	0.2372	0.2037
COUP-TFII(NR)/Artia-Nr2f2-ChIP-Seq(GSE46497)/Homer	0.1	-3.38	0.1252	0.0999
MafK(bZIP)/C2C12-MafK-ChIP-Seq(GSE36030)/Homer	0.1	-3.234	0.019	0.0099
EHF(ETS)/LoVo-EHF-ChIP-Seq(GSE49402)/Homer	0.1	-3.18	0.1309	0.1063
ETS(ETS)/Promoter/Homer	0.1	-3.112	0.0209	0.0115
ZBTB12(Zf)/HEK293-ZBTB12.GFP-ChIP-Seq(GSE58341)/Homer	0.1	-3.094	0.0417	0.0281
Sox2(HMG)/mES-Sox2-ChIP-Seq(GSE11431)/Homer	0.1	-3.062	0.1309	0.107
ZNF675(Zf)/HEK293-ZNF675.GFP-ChIP-Seq(GSE58341)/Homer	0.1	-3.029	0.0228	0.0131
Nr5a2(NR)/Pancreas-LRH1-ChIP-Seq(GSE34295)/Homer	0.1	-3.001	0.0531	0.038
THRb(NR)/Liver-NR1A2-ChIP-Seq(GSE52613)/Homer	0.1	-2.942	0.3416	0.3079
ELF1(ETS)/Jurkat-ELF1-ChIP-Seq(SRA014231)/Homer	0.1	-2.934	0.0266	0.0163
Erra(NR)/HepG2-Erra-ChIP-Seq(GSE31477)/Homer	0.1	-2.898	0.1575	0.1326
EWS:ERG-fusion(ETS)/CADO_ES1-EWS:ERG-ChIP-Seq(SRA014231)/Homer	0.1	-2.838	0.0911	0.0721
MyoD(bHLH)/Myotube-MyoD-ChIP-Seq(GSE21614)/Homer	0.1	-2.794	0.0436	0.0307
Elk1(ETS)/Hela-Elk1-ChIP-Seq(GSE31477)/Homer	0.1	-2.787	0.0285	0.0182
ZNF692(Zf)/HEK293-ZNF692.GFP-ChIP-Seq(GSE58341)/Homer	0.1	-2.77	0.0057	0.0017
Tcfcp2l1(CP2)/mES-Tcfcp2l1-ChIP-Seq(GSE11431)/Homer	0.1	-2.698	0.0114	0.0054
p53(p53)/Saos-p53-ChIP-Seq(GSE15780)/Homer	0.1	-2.689	0.0152	0.0081
p53(p53)/Saos-p53-ChIP-Seq/Homer	0.1	-2.689	0.0152	0.0081
AP-1(bZIP)/ThioMac-PU.1-ChIP-Seq(GSE21512)/Homer	0.1	-2.663	0.0854	0.068
FXR(NR),IR1/Liver-FXR-ChIP-Seq(Chong_et_al.)/Homer	0.1	-2.654	0.0266	0.017
STAT4(Stat)/CD4-Stat4-ChIP-Seq(GSE22104)/Homer	0.1	-2.654	0.1271	0.1062
TATA-Box(TBP)/Promoter/Homer	0.1	-2.596	0.2144	0.1887
SCL(bHLH)/HPC7-Scl-ChIP-Seq(GSE13511)/Homer	0.1	-2.592	0.3738	0.343
Nrf2(bZIP)/Lymphoblast-Nrf2-ChIP-Seq(GSE37589)/Homer	0.1	-2.56	0.0076	0.003
PAX6(Paired,Homeobox)/Forebrain-Pax6-ChIP-Seq(GSE66961)/Homer	0.1	-2.514	0.0133	0.007
ZNF711(Zf)/SHSY5Y-ZNF711-ChIP-Seq(GSE20673)/Homer	0.1	-2.503	0.0797	0.0637
TEAD(TEA)/Fibroblast-PU.1-ChIP-Seq(Unpublished)/Homer	0.1	-2.499	0.093	0.0758
ELF5(ETS)/T47D-ELF5-ChIP-Seq(GSE30407)/Homer	0.1	-2.476	0.0721	0.057
Atf3(bZIP)/GBM-ATF3-ChIP-Seq(GSE33912)/Homer	0.1	-2.461	0.0778	0.0622
GATA:SCL(Zf,bHLH)/Ter119-SCL-ChIP-Seq(GSE18720)/Homer	0.1	-2.325	0.0152	0.0088
Tcf21(bHLH)/ArterySmoothMuscle-Tcf21-ChIP-Seq(GSE61369)/Homer	0.1	-2.313	0.0645	0.0511
VDR(NR),DR3/GM10855-VDR+vitD-ChIP-Seq(GSE22484)/Homer	1	-2.081	0.0152	0.0094
TR4(NR),DR1/Hela-TR4-ChIP-Seq(GSE24685)/Homer	1	-2.038	0.0076	0.0037
ZNF136(Zf)/HEK293-ZNF136.GFP-ChIP-Seq(GSE58341)/Homer	1	-1.948	0.0228	0.016
THRa(NR)/C17.2-THRa-ChIP-Seq(GSE38347)/Homer	1	-1.866	0.0266	0.0195
E-box(bHLH)/Promoter/Homer	1	-1.83	0.0038	0.0014
ZNF415(Zf)/HEK293-ZNF415.GFP-ChIP-Seq(GSE58341)/Homer	1	-1.805	0.0266	0.0198
Stat3(Stat)/mES-Stat3-ChIP-Seq(GSE11431)/Homer	1	-1.788	0.0417	0.0333
ERE(NR),IR3/MCF7-ERa-ChIP-Seq(Unpublished)/Homer	1	-1.783	0.0152	0.0101
NeuroG2(bHLH)/Fibroblast-NeuroG2-ChIP-Seq(GSE75910)/Homer	1	-1.774	0.1366	0.1221
Bcl6(Zf)/Liver-Bcl6-ChIP-Seq(GSE31578)/Homer	1	-1.752	0.1328	0.1187
RAR:RXR(NR),DR5/ES-RAR-ChIP-Seq(GSE56893)/Homer	1	-1.705	0.0095	0.0057
STAT1(Stat)/HelaS3-STAT1-ChIP-Seq(GSE12782)/Homer	1	-1.687	0.0417	0.0338
Pitx1(Homeobox)/Chicken-Pitx1-ChIP-Seq(GSE38910)/Homer	1	-1.668	0.5882	0.5682
JunB(bZIP)/DendriticCells-Junb-ChIP-Seq(GSE36099)/Homer	1	-1.647	0.0569	0.048
Hand2(bHLH)/Mesoderm-Hand2-ChIP-Seq(GSE61475)/Homer	1	-1.614	0.0361	0.029
Tgif2(Homeobox)/mES-Tgif2-ChIP-Seq(GSE55404)/Homer	1	-1.605	0.3852	0.3667
Fra2(bZIP)/Striatum-Fra2-ChIP-Seq(GSE43429)/Homer	1	-1.595	0.0455	0.0378
EBF1(EBF)/Near-E2A-ChIP-Seq(GSE21512)/Homer	1	-1.547	0.0323	0.0259
HNF1b(Homeobox)/PDAC-HNF1B-ChIP-Seq(GSE64557)/Homer	1	-1.534	0.0436	0.0364
PAX5(Paired,Homeobox)/GM12878-PAX5-ChIP-Seq(GSE32465)/Homer	1	-1.519	0.0209	0.0158
ZEB1(Zf)/PDAC-ZEB1-ChIP-Seq(GSE64557)/Homer	1	-1.504	0.1309	0.1193
TFE3(bHLH)/MEF-TFE3-ChIP-Seq(GSE75757)/Homer	1	-1.476	0.0076	0.0046
EBF(EBF)/proBcell-EBF-ChIP-Seq(GSE21978)/Homer	1	-1.456	0.0076	0.0047
HNF6(Homeobox)/Liver-Hnf6-ChIP-Seq(ERP000394)/Homer	1	-1.443	0.1082	0.098
Tcf3(HMG)/mES-Tcf3-ChIP-Seq(GSE11724)/Homer	1	-1.422	0.0361	0.0301
AP-2gamma(AP2)/MCF7-TFAP2C-ChIP-Seq(GSE21234)/Homer	1	-1.377	0.0304	0.0251
ZNF264(Zf)/HEK293-ZNF264.GFP-ChIP-Seq(GSE58341)/Homer	1	-1.366	0.0474	0.041
BATF(bZIP)/Th17-BATF-ChIP-Seq(GSE39756)/Homer	1	-1.333	0.0702	0.0628
Rfx6(HTH)/Min6b1-Rfx6.HA-ChIP-Seq(GSE62844)/Homer	1	-1.318	0.0702	0.0629
Smad2(MAD)/ES-SMAD2-ChIP-Seq(GSE29422)/Homer	1	-1.317	0.0949	0.0865
Smad4(MAD)/ESC-SMAD4-ChIP-Seq(GSE29422)/Homer	1	-1.283	0.0949	0.0869
Usf2(bHLH)/C2C12-Usf2-ChIP-Seq(GSE36030)/Homer	1	-1.265	0.0247	0.0204
Gfi1b(Zf)/HPC7-Gfi1b-ChIP-Seq(GSE22178)/Homer	1	-1.259	0.0797	0.0725
Srebp1a(bHLH)/HepG2-Srebp1a-ChIP-Seq(GSE31477)/Homer	1	-1.257	0.0171	0.0135
HOXA2(Homeobox)/mES-Hoxa2-ChIP-Seq(Donaldson_et_al.)/Homer	1	-1.231	0.0171	0.0136
Nkx3.1(Homeobox)/LNCaP-Nkx3.1-ChIP-Seq(GSE28264)/Homer	1	-1.214	0.2789	0.2678
PPARE(NR),DR1/3T3L1-Pparg-ChIP-Seq(GSE13511)/Homer	1	-1.181	0.0588	0.0532
ZFX(Zf)/mES-Zfx-ChIP-Seq(GSE11431)/Homer	1	-1.172	0.0512	0.046
NFY(CCAAT)/Promoter/Homer	1	-1.168	0.0778	0.0715
Fra1(bZIP)/BT549-Fra1-ChIP-Seq(GSE46166)/Homer	1	-1.14	0.0588	0.0535
PAX3:FKHR-fusion(Paired,Homeobox)/Rh4-PAX3:FKHR-ChIP-Seq(GSE19063)/Homer	1	-1.138	0.0342	0.03
Arnt:Ahr(bHLH)/MCF7-Arnt-ChIP-Seq(Lo_et_al.)/Homer	1	-1.114	0.0361	0.0319
E2F3(E2F)/MEF-E2F3-ChIP-Seq(GSE71376)/Homer	1	-1.107	0.0114	0.0089
HLF(bZIP)/HSC-HLF.Flag-ChIP-Seq(GSE69817)/Homer	1	-1.1	0.1746	0.1668
Ptf1a(bHLH)/Panc1-Ptf1a-ChIP-Seq(GSE47459)/Homer	1	-1.065	0.1765	0.1692
Rbpj1(?)/Panc1-Rbpj1-ChIP-Seq(GSE47459)/Homer	1	-1.058	0.1101	0.1041
NRF(NRF)/Promoter/Homer	1	-1.056	0.0038	0.0023
Tbx20(T-box)/Heart-Tbx20-ChIP-Seq(GSE29636)/Homer	1	-1.035	0.0171	0.0145
IRF4(IRF)/GM12878-IRF4-ChIP-Seq(GSE32465)/Homer	1	-0.9766	0.0531	0.0495
Max(bHLH)/K562-Max-ChIP-Seq(GSE31477)/Homer	1	-0.9709	0.0417	0.0385
Atoh1(bHLH)/Cerebellum-Atoh1-ChIP-Seq(GSE22111)/Homer	1	-0.9569	0.0683	0.0645
Jun-AP1(bZIP)/K562-cJun-ChIP-Seq(GSE31477)/Homer	1	-0.8885	0.0152	0.0134
Ascl1(bHLH)/NeuralTubes-Ascl1-ChIP-Seq(GSE55840)/Homer	1	-0.8542	0.0797	0.0768
MYB(HTH)/ERMYB-Myb-ChIPSeq(GSE22095)/Homer	1	-0.8535	0.1898	0.1858
Myf5(bHLH)/GM-Myf5-ChIP-Seq(GSE24852)/Homer	1	-0.8447	0.038	0.0359
HIF2a(bHLH)/785_O-HIF2a-ChIP-Seq(GSE34871)/Homer	1	-0.824	0.0209	0.0193
Six1(Homeobox)/Myoblast-Six1-ChIP-Chip(GSE20150)/Homer	1	-0.8229	0.0285	0.0267
IRF:BATF(IRF:bZIP)/pDC-Irf8-ChIP-Seq(GSE66899)/Homer	1	-0.8144	0.019	0.0175
Olig2(bHLH)/Neuron-Olig2-ChIP-Seq(GSE30882)/Homer	1	-0.7934	0.186	0.1832
HRE(HSF)/HepG2-HSF1-ChIP-Seq(GSE31477)/Homer	1	-0.7838	0.0076	0.0066
X-box(HTH)/NPC-H3K4me1-ChIP-Seq(GSE16256)/Homer	1	-0.7838	0.0076	0.0066
Zfp809(Zf)/ES-Zfp809-ChIP-Seq(GSE70799)/Homer	1	-0.7806	0.0038	0.0029
Ap4(bHLH)/AML-Tfap4-ChIP-Seq(GSE45738)/Homer	1	-0.7691	0.0664	0.0648
Znf263(Zf)/K562-Znf263-ChIP-Seq(GSE31477)/Homer	1	-0.7535	0.0683	0.0668
Nur77(NR)/K562-NR4A1-ChIP-Seq(GSE31363)/Homer	1	-0.7512	0.0209	0.0198
NFkB-p65-Rel(RHD)/ThioMac-LPS-Expression(GSE23622)/Homer	1	-0.7498	0.0038	0.003
STAT5(Stat)/mCD4+-Stat5-ChIP-Seq(GSE12346)/Homer	1	-0.7446	0.0361	0.0349
MyoG(bHLH)/C2C12-MyoG-ChIP-Seq(GSE36024)/Homer	1	-0.7319	0.0512	0.0501
ZNF519(Zf)/HEK293-ZNF519.GFP-ChIP-Seq(GSE58341)/Homer	1	-0.7275	0.0038	0.0031
TCFL2(HMG)/K562-TCF7L2-ChIP-Seq(GSE29196)/Homer	1	-0.7241	0.0095	0.0087
RBPJ:Ebox(?,bHLH)/Panc1-Rbpj1-ChIP-Seq(GSE47459)/Homer	1	-0.7043	0.0152	0.0145
KLF5(Zf)/LoVo-KLF5-ChIP-Seq(GSE49402)/Homer	1	-0.7024	0.0266	0.0258
Zic(Zf)/Cerebellum-ZIC1.2-ChIP-Seq(GSE60731)/Homer	1	-0.6957	0.0398	0.0392
USF1(bHLH)/GM12878-Usf1-ChIP-Seq(GSE32465)/Homer	1	-0.6895	0.0209	0.0203
Cux2(Homeobox)/Liver-Cux2-ChIP-Seq(GSE35985)/Homer	1	-0.6864	0.0854	0.0848
Brachyury(T-box)/Mesoendoderm-Brachyury-ChIP-exo(GSE54963)/Homer	1	-0.6863	0.0304	0.0298
bHLHE40(bHLH)/HepG2-BHLHE40-ChIP-Seq(GSE31477)/Homer	1	-0.6763	0.0114	0.0109
OCT:OCT(POU,Homeobox,IR1)/NPC-Brn2-ChIP-Seq(GSE35496)/Homer	1	-0.6718	0.0038	0.0033
Fosl2(bZIP)/3T3L1-Fosl2-ChIP-Seq(GSE56872)/Homer	1	-0.6707	0.0209	0.0204
Tcf4(HMG)/Hct116-Tcf4-ChIP-Seq(SRA012054)/Homer	1	-0.6702	0.0569	0.0566
Zic3(Zf)/mES-Zic3-ChIP-Seq(GSE37889)/Homer	1	-0.6655	0.0114	0.0109
Tgif1(Homeobox)/mES-Tgif1-ChIP-Seq(GSE55404)/Homer	1	-0.6396	0.3586	0.3592
ZSCAN22(Zf)/HEK293-ZSCAN22.GFP-ChIP-Seq(GSE58341)/Homer	1	-0.6135	0.0019	0.0015
Eomes(T-box)/H9-Eomes-ChIP-Seq(GSE26097)/Homer	1	-0.5932	0.2808	0.2826
PBX1(Homeobox)/MCF7-PBX1-ChIP-Seq(GSE28007)/Homer	1	-0.5856	0.0038	0.0036
Six2(Homeobox)/NephronProgenitor-Six2-ChIP-Seq(GSE39837)/Homer	1	-0.5848	0.1214	0.1228
Tcf12(bHLH)/GM12878-Tcf12-ChIP-Seq(GSE32465)/Homer	1	-0.5774	0.038	0.0386
NeuroD1(bHLH)/Islet-NeuroD1-ChIP-Seq(GSE30298)/Homer	1	-0.5702	0.0474	0.0483
DMRT1(DM)/Testis-DMRT1-ChIP-Seq(GSE64892)/Homer	1	-0.5558	0.0436	0.0447
Sox17(HMG)/Endoderm-Sox17-ChIP-Seq(GSE61475)/Homer	1	-0.5553	0.0949	0.0966
GFY-Staf(?,Zf)/Promoter/Homer	1	-0.5447	0.0019	0.0016
NFkB-p65(RHD)/GM12787-p65-ChIP-Seq(GSE19485)/Homer	1	-0.5375	0.0247	0.0255
Barx1(Homeobox)/Stomach-Barx1.3xFlag-ChIP-Seq(GSE69483)/Homer	1	-0.5286	0.0968	0.099
ZNF416(Zf)/HEK293-ZNF416.GFP-ChIP-Seq(GSE58341)/Homer	1	-0.5247	0.0759	0.0779
Rfx1(HTH)/NPC-H3K4me1-ChIP-Seq(GSE16256)/Homer	1	-0.5191	0.0095	0.0099
Tbr1(T-box)/Cortex-Tbr1-ChIP-Seq(GSE71384)/Homer	1	-0.5151	0.1803	0.1837
n-Myc(bHLH)/mES-nMyc-ChIP-Seq(GSE11431)/Homer	1	-0.5139	0.0285	0.0296
ZBTB18(Zf)/HEK293-ZBTB18.GFP-ChIP-Seq(GSE58341)/Homer	1	-0.5015	0.0304	0.0317
PRDM9(Zf)/Testis-DMC1-ChIP-Seq(GSE35498)/Homer	1	-0.4911	0.0247	0.026
OCT4-SOX2-TCF-NANOG(POU,Homeobox,HMG)/mES-Oct4-ChIP-Seq(GSE11431)/Homer	1	-0.4882	0.038	0.0397
ZNF669(Zf)/HEK293-ZNF669.GFP-ChIP-Seq(GSE58341)/Homer	1	-0.4855	0.0019	0.0018
Tbox:Smad(T-box,MAD)/ESCd5-Smad2_3-ChIP-Seq(GSE29422)/Homer	1	-0.4827	0.0114	0.0122
NFkB-p50,p52(RHD)/Monocyte-p50-ChIP-Chip(Schreiber_et_al.)/Homer	1	-0.4787	0.0019	0.0019
Atf4(bZIP)/MEF-Atf4-ChIP-Seq(GSE35681)/Homer	1	-0.4719	0.0398	0.0419
Maz(Zf)/HepG2-Maz-ChIP-Seq(GSE31477)/Homer	1	-0.4615	0.0171	0.0184
Nkx6.1(Homeobox)/Islet-Nkx6.1-ChIP-Seq(GSE40975)/Homer	1	-0.4552	0.4915	0.498
NPAS(bHLH)/Liver-NPAS-ChIP-Seq(GSE39860)/Homer	1	-0.4465	0.1385	0.1432
NFAT:AP1(RHD,bZIP)/Jurkat-NFATC1-ChIP-Seq(Jolma_et_al.)/Homer	1	-0.4429	0.0171	0.0186
PAX5(Paired,Homeobox),condensed/GM12878-PAX5-ChIP-Seq(GSE32465)/Homer	1	-0.4389	0.0038	0.0042
Atf1(bZIP)/K562-ATF1-ChIP-Seq(GSE31477)/Homer	1	-0.4359	0.0569	0.0601
BORIS(Zf)/K562-CTCFL-ChIP-Seq(GSE32465)/Homer	1	-0.4283	0.0019	0.002
DMRT6(DM)/Testis-DMRT6-ChIP-Seq(GSE60440)/Homer	1	-0.4275	0.0304	0.0327
MafF(bZIP)/HepG2-MafF-ChIP-Seq(GSE31477)/Homer	1	-0.4175	0.0455	0.0487
c-Myc(bHLH)/LNCAP-cMyc-ChIP-Seq(Unpublished)/Homer	1	-0.4156	0.0114	0.0127
CEBP(bZIP)/ThioMac-CEBPb-ChIP-Seq(GSE21512)/Homer	1	-0.4018	0.1101	0.1154
c-Myc(bHLH)/mES-cMyc-ChIP-Seq(GSE11431)/Homer	1	-0.3993	0.019	0.021
ZNF143|STAF(Zf)/CUTLL-ZNF143-ChIP-Seq(GSE29600)/Homer	1	-0.393	0.0095	0.0108
DUX4(Homeobox)/Myoblasts-DUX4.V5-ChIP-Seq(GSE75791)/Homer	1	-0.393	0.0076	0.0087
Lhx3(Homeobox)/Neuron-Lhx3-ChIP-Seq(GSE31456)/Homer	1	-0.3876	0.315	0.3236
Nanog(Homeobox)/mES-Nanog-ChIP-Seq(GSE11724)/Homer	1	-0.387	0.5218	0.531
E2F6(E2F)/Hela-E2F6-ChIP-Seq(GSE31477)/Homer	1	-0.3825	0.0057	0.0067
Pitx1:Ebox(Homeobox,bHLH)/Hindlimb-Pitx1-ChIP-Seq(GSE41591)/Homer	1	-0.3818	0.0323	0.0354
HIF-1a(bHLH)/MCF7-HIF1a-ChIP-Seq(GSE28352)/Homer	1	-0.3736	0.0114	0.0131
HRE(HSF)/Striatum-HSF1-ChIP-Seq(GSE38000)/Homer	1	-0.3701	0.0152	0.0173
AP-2alpha(AP2)/Hela-AP2alpha-ChIP-Seq(GSE31477)/Homer	1	-0.3647	0.0152	0.0173
Meis1(Homeobox)/MastCells-Meis1-ChIP-Seq(GSE48085)/Homer	1	-0.3602	0.1214	0.1282
ZNF41(Zf)/HEK293-ZNF41.GFP-ChIP-Seq(GSE58341)/Homer	1	-0.3595	0.0019	0.0023
HEB(bHLH)/mES-Heb-ChIP-Seq(GSE53233)/Homer	1	-0.3585	0.0949	0.1009
PRDM1(Zf)/Hela-PRDM1-ChIP-Seq(GSE31477)/Homer	1	-0.3585	0.0569	0.0617
ZNF322(Zf)/HEK293-ZNF322.GFP-ChIP-Seq(GSE58341)/Homer	1	-0.3525	0.0076	0.0091
Srebp2(bHLH)/HepG2-Srebp2-ChIP-Seq(GSE31477)/Homer	1	-0.3338	0.0076	0.0092
YY1(Zf)/Promoter/Homer	1	-0.3322	0.0019	0.0024
STAT6(Stat)/CD4-Stat6-ChIP-Seq(GSE22104)/Homer	1	-0.3228	0.0569	0.0624
Pit1(Homeobox)/GCrat-Pit1-ChIP-Seq(GSE58009)/Homer	1	-0.3223	0.2258	0.236
KLF6(Zf)/PDAC-KLF6-ChIP-Seq(GSE64557)/Homer	1	-0.3179	0.0171	0.02
CTCF(Zf)/CD4+-CTCF-ChIP-Seq(Barski_et_al.)/Homer	1	-0.3154	0.0019	0.0025
Oct2(POU,Homeobox)/Bcell-Oct2-ChIP-Seq(GSE21512)/Homer	1	-0.3096	0.0626	0.0687
Brn1(POU,Homeobox)/NPC-Brn1-ChIP-Seq(GSE35496)/Homer	1	-0.3036	0.055	0.0609
RFX(HTH)/K562-RFX3-ChIP-Seq(SRA012198)/Homer	1	-0.3035	0.0019	0.0025
NFAT(RHD)/Jurkat-NFATC1-ChIP-Seq(Jolma_et_al.)/Homer	1	-0.3031	0.1063	0.1143
IRF2(IRF)/Erythroblas-IRF2-ChIP-Seq(GSE36985)/Homer	1	-0.2978	0.0095	0.0118
Unknown-ESC-element(?)/mES-Nanog-ChIP-Seq(GSE11724)/Homer	1	-0.2867	0.0152	0.0184
Oct4:Sox17(POU,Homeobox,HMG)/F9-Sox17-ChIP-Seq(GSE44553)/Homer	1	-0.2793	0.0228	0.0269
ETS:E-box(ETS,bHLH)/HPC7-Scl-ChIP-Seq(GSE22178)/Homer	1	-0.2746	0.0038	0.0052
CArG(MADS)/PUER-Srf-ChIP-Seq(Sullivan_et_al.)/Homer	1	-0.2648	0.0285	0.0334
E2A(bHLH),near_PU.1/Bcell-PU.1-ChIP-Seq(GSE21512)/Homer	1	-0.259	0.0702	0.0781
LXRE(NR),DR4/RAW-LXRb.biotin-ChIP-Seq(GSE21512)/Homer	1	-0.2526	0.0038	0.0054
Atf2(bZIP)/3T3L1-Atf2-ChIP-Seq(GSE56872)/Homer	1	-0.2511	0.019	0.0232
STAT6(Stat)/Macrophage-Stat6-ChIP-Seq(GSE38377)/Homer	1	-0.2459	0.0512	0.0583
EKLF(Zf)/Erythrocyte-Klf1-ChIP-Seq(GSE20478)/Homer	1	-0.2178	0.0038	0.0057
HIF-1b(HLH)/T47D-HIF1b-ChIP-Seq(GSE59937)/Homer	1	-0.2137	0.0626	0.0715
RORgt(NR)/EL4-RORgt.Flag-ChIP-Seq(GSE56019)/Homer	1	-0.2131	0.0076	0.0106
Mef2d(MADS)/Retina-Mef2d-ChIP-Seq(GSE61391)/Homer	1	-0.2087	0.0285	0.0346
NPAS2(bHLH)/Liver-NPAS2-ChIP-Seq(GSE39860)/Homer	1	-0.2052	0.0702	0.0799
Rfx5(HTH)/GM12878-Rfx5-ChIP-Seq(GSE31477)/Homer	1	-0.2048	0.019	0.0241
PU.1(ETS)/ThioMac-PU.1-ChIP-Seq(GSE21512)/Homer	1	-0.1991	0.0247	0.0306
Isl1(Homeobox)/Neuron-Isl1-ChIP-Seq(GSE31456)/Homer	1	-0.1975	0.2808	0.2982
Prop1(Homeobox)/GHFT1-PROP1.biotin-ChIP-Seq(GSE77302)/Homer	1	-0.1971	0.1518	0.1658
TEAD2(TEA)/Py2T-Tead2-ChIP-Seq(GSE55709)/Homer	1	-0.1956	0.0398	0.0475
MITF(bHLH)/MastCells-MITF-ChIP-Seq(GSE48085)/Homer	1	-0.1915	0.0569	0.0661
Klf4(Zf)/mES-Klf4-ChIP-Seq(GSE11431)/Homer	1	-0.1879	0.0057	0.0086
Phox2a(Homeobox)/Neuron-Phox2a-ChIP-Seq(GSE31456)/Homer	1	-0.1865	0.0892	0.1008
Chop(bZIP)/MEF-Chop-ChIP-Seq(GSE35681)/Homer	1	-0.1842	0.0247	0.031
Atf7(bZIP)/3T3L1-Atf7-ChIP-Seq(GSE56872)/Homer	1	-0.1794	0.0304	0.0375
c-Jun-CRE(bZIP)/K562-cJun-ChIP-Seq(GSE31477)/Homer	1	-0.1763	0.019	0.0247
Pknox1(Homeobox)/ES-Prep1-ChIP-Seq(GSE63282)/Homer	1	-0.1703	0.0095	0.0136
Sp5(Zf)/mES-Sp5.Flag-ChIP-Seq(GSE72989)/Homer	1	-0.1659	0.0095	0.0137
Lhx2(Homeobox)/HFSC-Lhx2-ChIP-Seq(GSE48068)/Homer	1	-0.1653	0.1898	0.2069
KLF14(Zf)/HEK293-KLF14.GFP-ChIP-Seq(GSE58341)/Homer	1	-0.1624	0.0266	0.0337
Mef2b(MADS)/HEK293-Mef2b.V5-ChIP-Seq(GSE67450)/Homer	1	-0.1601	0.1366	0.152
Rfx2(HTH)/LoVo-RFX2-ChIP-Seq(GSE49402)/Homer	1	-0.156	0.0019	0.0037
Nkx2.5(Homeobox)/HL1-Nkx2.5.biotin-ChIP-Seq(GSE21529)/Homer	1	-0.1442	0.2087	0.228
Pax7(Paired,Homeobox),long/Myoblast-Pax7-ChIP-Seq(GSE25064)/Homer	1	-0.1397	0.0038	0.0067
Egr1(Zf)/K562-Egr1-ChIP-Seq(GSE32465)/Homer	1	-0.1311	0.0095	0.0144
IRF1(IRF)/PBMC-IRF1-ChIP-Seq(GSE43036)/Homer	1	-0.1269	0.0114	0.0169
CEBP:CEBP(bZIP)/MEF-Chop-ChIP-Seq(GSE35681)/Homer	1	-0.1196	0.0171	0.0241
E2A(bHLH)/proBcell-E2A-ChIP-Seq(GSE21978)/Homer	1	-0.1182	0.0607	0.0735
Nkx2.2(Homeobox)/NPC-Nkx2.2-ChIP-Seq(GSE61673)/Homer	1	-0.1116	0.1594	0.1792
Pax7(Paired,Homeobox),longest/Myoblast-Pax7-ChIP-Seq(GSE25064)/Homer	1	-0.1039	0.0038	0.0074
Oct4(POU,Homeobox)/mES-Oct4-ChIP-Seq(GSE11431)/Homer	1	-0.1033	0.0854	0.1013
Oct6(POU,Homeobox)/NPC-Pou3f1-ChIP-Seq(GSE35496)/Homer	1	-0.1012	0.0645	0.0786
CHR(?)/Hela-CellCycle-Expression/Homer	1	-0.1002	0.0911	0.1076
Slug(Zf)/Mesoderm-Snai2-ChIP-Seq(GSE61475)/Homer	1	-0.09961	0.0171	0.0248
IRF8(IRF)/BMDM-IRF8-ChIP-Seq(GSE77884)/Homer	1	-0.09754	0.0247	0.0339
KLF3(Zf)/MEF-Klf3-ChIP-Seq(GSE44748)/Homer	1	-0.08876	0.0038	0.0078
Mef2a(MADS)/HL1-Mef2a.biotin-ChIP-Seq(GSE21529)/Homer	1	-0.08719	0.0569	0.0712
Twist(bHLH)/HMLE-TWIST1-ChIP-Seq(Chang_et_al)/Homer	1	-0.08302	0.0019	0.0048
Mouse_Recombination_Hotspot(Zf)/Testis-DMC1-ChIP-Seq(GSE24438)/Homer	1	-0.07508	0.0038	0.0081
CLOCK(bHLH)/Liver-Clock-ChIP-Seq(GSE39860)/Homer	1	-0.07333	0.0209	0.0306
Tbx5(T-box)/HL1-Tbx5.biotin-ChIP-Seq(GSE21529)/Homer	1	-0.07009	0.2543	0.2824
PRDM14(Zf)/H1-PRDM14-ChIP-Seq(GSE22767)/Homer	1	-0.06845	0.0133	0.0214
Brn2(POU,Homeobox)/NPC-Brn2-ChIP-Seq(GSE35496)/Homer	1	-0.06637	0.0133	0.0215
E2F4(E2F)/K562-E2F4-ChIP-Seq(GSE31477)/Homer	1	-0.06603	0.0019	0.0052
KLF10(Zf)/HEK293-KLF10.GFP-ChIP-Seq(GSE58341)/Homer	1	-0.06369	0.0228	0.0334
Pit1+1bp(Homeobox)/GCrat-Pit1-ChIP-Seq(GSE58009)/Homer	1	-0.06161	0.0645	0.0817
Nkx2.1(Homeobox)/LungAC-Nkx2.1-ChIP-Seq(GSE43252)/Homer	1	-0.05463	0.2543	0.2848
PU.1:IRF8(ETS:IRF)/pDC-Irf8-ChIP-Seq(GSE66899)/Homer	1	-0.05393	0.0095	0.0171
Mef2c(MADS)/GM12878-Mef2c-ChIP-Seq(GSE32465)/Homer	1	-0.05258	0.0721	0.0912
ZNF467(Zf)/HEK293-ZNF467.GFP-ChIP-Seq(GSE58341)/Homer	1	-0.05132	0.0114	0.0199
BMAL1(bHLH)/Liver-Bmal1-ChIP-Seq(GSE39860)/Homer	1	-0.04712	0.1328	0.1582
RUNX1(Runt)/Jurkat-RUNX1-ChIP-Seq(GSE29180)/Homer	1	-0.02957	0.0797	0.1032
Bapx1(Homeobox)/VertebralCol-Bapx1-ChIP-Seq(GSE36672)/Homer	1	-0.02768	0.2068	0.2412
CRE(bZIP)/Promoter/Homer	1	-0.02738	0.0019	0.0068
RUNX-AML(Runt)/CD4+-PolII-ChIP-Seq(Barski_et_al.)/Homer	1	-0.02468	0.0474	0.0671
Pax7(Paired,Homeobox)/Myoblast-Pax7-ChIP-Seq(GSE25064)/Homer	1	-0.02439	0.0114	0.0221
RUNX2(Runt)/PCa-RUNX2-ChIP-Seq(GSE33889)/Homer	1	-0.02306	0.0626	0.0851
Pbx3(Homeobox)/GM12878-PBX3-ChIP-Seq(GSE32465)/Homer	1	-0.02248	0.0057	0.0139
ISRE(IRF)/ThioMac-LPS-Expression(GSE23622)/Homer	1	-0.01958	0.0019	0.0075
PU.1-IRF(ETS:IRF)/Bcell-PU.1-ChIP-Seq(GSE21512)/Homer	1	-0.01902	0.093	0.1207
Tbet(T-box)/CD8-Tbet-ChIP-Seq(GSE33802)/Homer	1	-0.0139	0.1025	0.1332
bZIP:IRF(bZIP,IRF)/Th17-BatF-ChIP-Seq(GSE39756)/Homer	1	-0.01175	0.0417	0.0637
RUNX(Runt)/HPC7-Runx1-ChIP-Seq(GSE22178)/Homer	1	-0.009718	0.0417	0.0645
CEBP:AP1(bZIP)/ThioMac-CEBPb-ChIP-Seq(GSE21512)/Homer	1	-0.008764	0.0816	0.1121
OCT:OCT-short(POU,Homeobox)/NPC-OCT6-ChIP-Seq(GSE43916)/Homer	1	-0.007795	0.1139	0.1493
Lhx1(Homeobox)/EmbryoCarcinoma-Lhx1-ChIP-Seq(GSE70957)/Homer	1	-0.002097	0.1841	0.2347
LRF(Zf)/Erythroblasts-ZBTB7A-ChIP-Seq(GSE74977)/Homer	1	-0.000791	0.0171	0.0403
SpiB(ETS)/OCILY3-SPIB-ChIP-Seq(GSE56857)/Homer	1	-0.000695	0.0038	0.0181
IRF3(IRF)/BMDM-Irf3-ChIP-Seq(GSE67343)/Homer	1	-0.000497	0.019	0.0445
OCT:OCT(POU,Homeobox)/NPC-OCT6-ChIP-Seq(GSE43916)/Homer	1	0	0.0076	0.0431
CTCF-SatelliteElement(Zf?)/CD4+-CTCF-ChIP-Seq(Barski_et_al.)/Homer	1	0	0	0.0007
RAR:RXR(NR),DR5/ES-RAR-ChIP-Seq(GSE56893)/Homer	1	0	0	0.0005
E2F1(E2F)/Hela-E2F1-ChIP-Seq(GSE22478)/Homer	1	0	0	0.002
E2F7(E2F)/Hela-E2F7-ChIP-Seq(GSE32673)/Homer	1	0	0	0.0008
E2F(E2F)/Hela-CellCycle-Expression/Homer	1	0	0	0.0004
EBNA1(EBV-virus)/Raji-EBNA1-ChIP-Seq(GSE30709)/Homer	1	0	0	0.0004
Egr2(Zf)/Thymocytes-Egr2-ChIP-Seq(GSE34254)/Homer	1	0	0	0.0019
ETS:RUNX(ETS,Runt)/Jurkat-RUNX1-ChIP-Seq(GSE17954)/Homer	1	0	0	0.003
GFX(?)/Promoter/Homer	1	0	0	0.0001
GFY(?)/Promoter/Homer	1	0	0	0.0028
GLI3(Zf)/Limb-GLI3-ChIP-Chip(GSE11077)/Homer	1	0	0	0.0025
JunD(bZIP)/K562-JunD-ChIP-Seq/Homer	1	0	0	0.0051
Klf9(Zf)/GBM-Klf9-ChIP-Seq(GSE62211)/Homer	1	0	0	0.0044
NRF1(NRF)/MCF7-NRF1-ChIP-Seq(Unpublished)/Homer	1	0	0	0.0003
OCT:OCT(POU,Homeobox)/NPC-Brn1-ChIP-Seq(GSE35496)/Homer	1	0	0	0.0017
p53(p53)/mES-cMyc-ChIP-Seq(GSE11431)/Homer	1	0	0	0.0004
RARg(NR)/ES-RARg-ChIP-Seq(GSE30538)/Homer	1	0	0	0.0012
REST-NRSF(Zf)/Jurkat-NRSF-ChIP-Seq/Homer	1	0	0	0.0002
Reverb(NR),DR2/RAW-Reverba.biotin-ChIP-Seq(GSE45914)/Homer	1	0	0	0.0045
Ronin(THAP)/ES-Thap11-ChIP-Seq(GSE51522)/Homer	1	0	0	0.0004
Sp1(Zf)/Promoter/Homer	1	0	0	0.0009
T1ISRE(IRF)/ThioMac-Ifnb-Expression/Homer	1	0	0	0.0013
ZBTB33(Zf)/GM12878-ZBTB33-ChIP-Seq(GSE32465)/Homer	1	0	0	0.0001
Zfp281(Zf)/ES-Zfp281-ChIP-Seq(GSE81042)/Homer	1	0	0	0.0023
ZFP3(Zf)/HEK293-ZFP3.GFP-ChIP-Seq(GSE58341)/Homer	1	0	0	0.0003
ZNF165(Zf)/WHIM12-ZNF165-ChIP-Seq(GSE65937)/Homer	1	0	0	0.0018
ZNF16(Zf)/HEK293-ZNF16.GFP-ChIP-Seq(GSE58341)/Homer	1	0	0	0.0001
ZNF382(Zf)/HEK293-ZNF382.GFP-ChIP-Seq(GSE58341)/Homer	1	0	0	0.0022
ZNF528(Zf)/HEK293-ZNF528.GFP-ChIP-Seq(GSE58341)/Homer	1	0	0	0.0006

## Sheet: Sheet9
VCaP,GR,ENZ-UP,siFOXA1-UP sites
Total Target Sequences = 926, Total Background Sequences = 47653
Motif Name	P-value	Log P-value	% of Target Sequences with Motif	% of Background Sequences with Motif
GRE(NR),IR3/A549-GR-ChIP-Seq(GSE32465)/Homer	1e-1189	-2738	0.7613	0.0101
ARE(NR)/LNCAP-AR-ChIP-Seq(GSE27824)/Homer	1e-1091	-2514	0.8035	0.0186
GRE(NR),IR3/RAW264.7-GRE-ChIP-Seq(Unpublished)/Homer	1e-1089	-2509	0.8207	0.021
PGR(NR)/EndoStromal-PGR-ChIP-Seq(GSE69539)/Homer	1e-932	-2148	0.7862	0.0274
PR(NR)/T47D-PR-ChIP-Seq(GSE31130)/Homer	1e-454	-1046	0.9363	0.2376
AR-halfsite(NR)/LNCaP-AR-ChIP-Seq(GSE27824)/Homer	1e-129	-297.4	0.7711	0.3799
HOXB13(Homeobox)/ProstateTumor-HOXB13-ChIP-Seq(GSE56288)/Homer	1e-76	-176.4	0.3974	0.1465
HOXD13(Homeobox)/Chicken-Hoxd13-ChIP-Seq(GSE38910)/Homer	1e-43	-99.91	0.3445	0.1579
CDX4(Homeobox)/ZebrafishEmbryos-Cdx4.Myc-ChIP-Seq(GSE48254)/Homer	1e-38	-87.7	0.284	0.1237
NF1-halfsite(CTF)/LNCaP-NF1-ChIP-Seq(Unpublished)/Homer	1e-29	-68.8	0.3099	0.1584
Unknown(Homeobox)/Limb-p300-ChIP-Seq/Homer	1e-27	-63.83	0.2095	0.09
Cdx2(Homeobox)/mES-Cdx2-ChIP-Seq(GSE14586)/Homer	1e-23	-54.64	0.2149	0.1011
ETS1(ETS)/Jurkat-ETS1-ChIP-Seq(GSE17954)/Homer	1e-23	-53.53	0.1976	0.0899
ETV1(ETS)/GIST48-ETV1-ChIP-Seq(GSE22441)/Homer	1e-22	-52.26	0.2376	0.1197
ERG(ETS)/VCaP-ERG-ChIP-Seq(GSE14097)/Homer	1e-22	-51.33	0.2775	0.151
Etv2(ETS)/ES-ER71-ChIP-Seq(GSE59402)/Homer(0.967)	1e-21	-48.79	0.1879	0.087
GABPA(ETS)/Jurkat-GABPa-ChIP-Seq(GSE17954)/Homer	1e-19	-44.93	0.1641	0.0738
Ets1-distal(ETS)/CD4+-PolII-ChIP-Seq(Barski_et_al.)/Homer	1e-19	-44.1	0.0918	0.0292
Fli1(ETS)/CD8-FLI-ChIP-Seq(GSE20898)/Homer	1e-17	-41.23	0.1793	0.0876
Gata1(Zf)/K562-GATA1-ChIP-Seq(GSE18829)/Homer	1e-17	-41.08	0.1523	0.0688
NF1(CTF)/LNCAP-NF1-ChIP-Seq(Unpublished)/Homer	1e-17	-41.03	0.0799	0.0242
Gata2(Zf)/K562-GATA2-ChIP-Seq(GSE18829)/Homer	1e-17	-40.17	0.1652	0.0786
Gata6(Zf)/HUG1N-GATA6-ChIP-Seq(GSE51936)/Homer	1e-17	-40.08	0.2127	0.1135
Foxo3(Forkhead)/U2OS-Foxo3-ChIP-Seq(E-MTAB-2701)/Homer	1e-17	-39.15	0.1987	0.1039
Fox:Ebox(Forkhead,bHLH)/Panc1-Foxa2-ChIP-Seq(GSE47459)/Homer	1e-16	-37.64	0.216	0.1187
ZNF189(Zf)/HEK293-ZNF189.GFP-ChIP-Seq(GSE58341)/Homer	1e-16	-37.57	0.1587	0.0763
Tlx?(NR)/NPC-H3K4me1-ChIP-Seq(GSE16256)/Homer	1e-14	-34.46	0.0799	0.0275
FOXP1(Forkhead)/H9-FOXP1-ChIP-Seq(GSE31006)/Homer	1e-14	-34.45	0.1274	0.0574
EWS:FLI1-fusion(ETS)/SK_N_MC-EWS:FLI1-ChIP-Seq(SRA014231)/Homer	1e-14	-33.66	0.1156	0.0501
FOXK1(Forkhead)/HEK293-FOXK1-ChIP-Seq(GSE51673)/Homer	1e-14	-33.21	0.2397	0.1429
Foxf1(Forkhead)/Lung-Foxf1-ChIP-Seq(GSE77951)/Homer	1e-13	-31.09	0.2268	0.1353
Gata4(Zf)/Heart-Gata4-ChIP-Seq(GSE35151)/Homer	1e-13	-30.2	0.2117	0.1244
FoxL2(Forkhead)/Ovary-FoxL2-ChIP-Seq(GSE60858)/Homer	1e-12	-29.22	0.2084	0.1232
Elk4(ETS)/Hela-Elk4-ChIP-Seq(GSE31477)/Homer	1e-12	-29.16	0.0788	0.0299
GRHL2(CP2)/HBE-GRHL2-ChIP-Seq(GSE46194)/Homer	1e-12	-28.12	0.0929	0.0395
ZNF675(Zf)/HEK293-ZNF675.GFP-ChIP-Seq(GSE58341)/Homer	1e-12	-27.97	0.0508	0.0147
GATA3(Zf)/iTreg-Gata3-ChIP-Seq(GSE20898)/Homer	1e-11	-26.61	0.2894	0.1946
Stat3+il21(Stat)/CD4-Stat3-ChIP-Seq(GSE19198)/Homer	1e-11	-26.13	0.1274	0.0651
SPDEF(ETS)/VCaP-SPDEF-ChIP-Seq(SRA014231)/Homer	1e-11	-25.93	0.1663	0.0945
Elk1(ETS)/Hela-Elk1-ChIP-Seq(GSE31477)/Homer	1e-10	-24.72	0.0745	0.0302
Foxa2(Forkhead)/Liver-Foxa2-ChIP-Seq(GSE25694)/Homer	1e-10	-23.39	0.176	0.1055
THRb(NR)/Liver-NR1A2-ChIP-Seq(GSE52613)/Homer	1e-10	-23.35	0.4752	0.3714
FOXA1(Forkhead)/LNCAP-FOXA1-ChIP-Seq(GSE27824)/Homer	1e-10	-23.33	0.2657	0.18
EWS:ERG-fusion(ETS)/CADO_ES1-EWS:ERG-ChIP-Seq(SRA014231)/Homer	1e-09	-21.18	0.1436	0.0831
FOXA1(Forkhead)/MCF7-FOXA1-ChIP-Seq(GSE26831)/Homer	1e-08	-20.57	0.2225	0.1482
STAT4(Stat)/CD4-Stat4-ChIP-Seq(GSE22104)/Homer	1e-08	-20.41	0.1717	0.1064
HOXA9(Homeobox)/HSC-Hoxa9-ChIP-Seq(GSE33509)/Homer	1e-08	-19.95	0.1404	0.0822
Foxa3(Forkhead)/Liver-Foxa3-ChIP-Seq(GSE77670)/Homer	1e-08	-19.48	0.0853	0.0418
FOXM1(Forkhead)/MCF7-FOXM1-ChIP-Seq(GSE72977)/Homer	1e-08	-19.09	0.2225	0.1509
FOXK2(Forkhead)/U2OS-FOXK2-ChIP-Seq(E-MTAB-2204)/Homer	1e-08	-18.52	0.1361	0.0808
Olig2(bHLH)/Neuron-Olig2-ChIP-Seq(GSE30882)/Homer	1e-07	-18.13	0.2732	0.197
EBF1(EBF)/Near-E2A-ChIP-Seq(GSE21512)/Homer	1e-07	-16.36	0.1026	0.0579
GATA3(Zf),DR8/iTreg-Gata3-ChIP-Seq(GSE20898)/Homer	1e-06	-15.73	0.0248	0.0067
ELF3(ETS)/PDAC-ELF3-ChIP-Seq(GSE64557)/Homer	1e-06	-15.67	0.1263	0.0773
Nr5a2(NR)/Pancreas-LRH1-ChIP-Seq(GSE34295)/Homer	1e-06	-15.62	0.0972	0.0548
EHF(ETS)/LoVo-EHF-ChIP-Seq(GSE49402)/Homer	1e-06	-15.24	0.1944	0.1345
Bcl6(Zf)/Liver-Bcl6-ChIP-Seq(GSE31578)/Homer	1e-06	-15.17	0.1965	0.1364
Nr5a2(NR)/mES-Nr5a2-ChIP-Seq(GSE19019)/Homer	1e-05	-13.58	0.0713	0.0379
Rbpj1(?)/Panc1-Rbpj1-ChIP-Seq(GSE47459)/Homer	1e-05	-13.43	0.1965	0.1402
SF1(NR)/H295R-Nr5a1-ChIP-Seq(GSE44220)/Homer	1e-05	-12.94	0.0691	0.0371
Esrrb(NR)/mES-Esrrb-ChIP-Seq(GSE11431)/Homer	1e-05	-12.14	0.0918	0.0554
ERE(NR),IR3/MCF7-ERa-ChIP-Seq(Unpublished)/Homer	1e-05	-11.89	0.0378	0.0163
TATA-Box(TBP)/Promoter/Homer	1e-05	-11.82	0.2063	0.1525
Sox9(HMG)/Limb-SOX9-ChIP-Seq(GSE73225)/Homer	1e-05	-11.72	0.135	0.0912
Foxo1(Forkhead)/RAW-Foxo1-ChIP-Seq(Fan_et_al.)/Homer	1e-05	-11.7	0.2948	0.2329
ELF1(ETS)/Jurkat-ELF1-ChIP-Seq(SRA014231)/Homer	1e-05	-11.56	0.0562	0.0292
ETS(ETS)/Promoter/Homer	0.0001	-10.82	0.0421	0.0201
Nur77(NR)/K562-NR4A1-ChIP-Seq(GSE31363)/Homer	0.0001	-10.6	0.0378	0.0174
Stat3(Stat)/mES-Stat3-ChIP-Seq(GSE11431)/Homer	0.0001	-9.731	0.0713	0.043
ELF5(ETS)/T47D-ELF5-ChIP-Seq(GSE30407)/Homer	0.001	-8.97	0.1058	0.0724
Hoxc9(Homeobox)/Ainv15-Hoxc9-ChIP-Seq(GSE21812)/Homer	0.001	-8.457	0.0918	0.0617
Nkx3.1(Homeobox)/LNCaP-Nkx3.1-ChIP-Seq(GSE28264)/Homer	0.001	-8.435	0.3272	0.2742
PU.1(ETS)/ThioMac-PU.1-ChIP-Seq(GSE21512)/Homer	0.001	-8.337	0.0724	0.046
Rfx6(HTH)/Min6b1-Rfx6.HA-ChIP-Seq(GSE62844)/Homer	0.001	-8.215	0.1134	0.0804
EBF(EBF)/proBcell-EBF-ChIP-Seq(GSE21978)/Homer	0.001	-8.086	0.0227	0.0095
STAT1(Stat)/HelaS3-STAT1-ChIP-Seq(GSE12782)/Homer	0.001	-8.016	0.054	0.0321
GATA(Zf),IR3/iTreg-Gata3-ChIP-Seq(GSE20898)/Homer	0.001	-7.203	0.0346	0.0185
Ap4(bHLH)/AML-Tfap4-ChIP-Seq(GSE45738)/Homer	0.001	-7.138	0.1253	0.0933
MyoG(bHLH)/C2C12-MyoG-ChIP-Seq(GSE36024)/Homer	0.001	-7.089	0.1058	0.0765
Hand2(bHLH)/Mesoderm-Hand2-ChIP-Seq(GSE61475)/Homer	0.01	-6.619	0.0616	0.0403
GATA(Zf),IR4/iTreg-Gata3-ChIP-Seq(GSE20898)/Homer	0.01	-6.457	0.0173	0.0073
Sox2(HMG)/mES-Sox2-ChIP-Seq(GSE11431)/Homer	0.01	-5.856	0.1339	0.1047
Zic(Zf)/Cerebellum-ZIC1.2-ChIP-Seq(GSE60731)/Homer	0.01	-5.814	0.081	0.0583
AMYB(HTH)/Testes-AMYB-ChIP-Seq(GSE44588)/Homer	0.01	-5.723	0.189	0.1553
Erra(NR)/HepG2-Erra-ChIP-Seq(GSE31477)/Homer	0.01	-5.527	0.2246	0.1893
OCT:OCT(POU,Homeobox,IR1)/NPC-Brn2-ChIP-Seq(GSE35496)/Homer	0.01	-5.443	0.0065	0.0016
NF1:FOXA1(CTF,Forkhead)/LNCAP-FOXA1-ChIP-Seq(GSE27824)/Homer	0.01	-5.402	0.014	0.006
Myf5(bHLH)/GM-Myf5-ChIP-Seq(GSE24852)/Homer	0.01	-5.308	0.0734	0.0531
MYB(HTH)/ERMYB-Myb-ChIPSeq(GSE22095)/Homer	0.01	-5.253	0.2138	0.1803
HNF4a(NR),DR1/HepG2-HNF4a-ChIP-Seq(GSE25021)/Homer	0.01	-5.094	0.054	0.0371
BMYB(HTH)/Hela-BMYB-ChIP-Seq(GSE27030)/Homer	0.01	-5.065	0.1901	0.1589
SCL(bHLH)/HPC7-Scl-ChIP-Seq(GSE13511)/Homer	0.01	-4.984	0.4503	0.4098
p63(p53)/Keratinocyte-p63-ChIP-Seq(GSE17611)/Homer	0.01	-4.818	0.041	0.0269
GATA:SCL(Zf,bHLH)/Ter119-SCL-ChIP-Seq(GSE18720)/Homer	0.01	-4.811	0.0194	0.0102
Rfx1(HTH)/NPC-H3K4me1-ChIP-Seq(GSE16256)/Homer	0.01	-4.79	0.0238	0.0134
Sox3(HMG)/NPC-Sox3-ChIP-Seq(GSE33059)/Homer	0.01	-4.765	0.2473	0.2141
Zfp281(Zf)/ES-Zfp281-ChIP-Seq(GSE81042)/Homer	0.01	-4.649	0.013	0.0059
Tcf12(bHLH)/GM12878-Tcf12-ChIP-Seq(GSE32465)/Homer	0.1	-4.595	0.0875	0.0672
p73(p53)/Trachea-p73-ChIP-Seq(PRJNA310161)/Homer	0.1	-4.223	0.0076	0.0027
COUP-TFII(NR)/Artia-Nr2f2-ChIP-Seq(GSE46497)/Homer	0.1	-4.162	0.1695	0.1437
Ascl1(bHLH)/NeuralTubes-Ascl1-ChIP-Seq(GSE55840)/Homer	0.1	-4.102	0.1436	0.1199
Pit1+1bp(Homeobox)/GCrat-Pit1-ChIP-Seq(GSE58009)/Homer	0.1	-4.087	0.0594	0.044
Tcf3(HMG)/mES-Tcf3-ChIP-Seq(GSE11724)/Homer	0.1	-3.916	0.0378	0.026
MyoD(bHLH)/Myotube-MyoD-ChIP-Seq(GSE21614)/Homer	0.1	-3.882	0.067	0.0512
Sox6(HMG)/Myotubes-Sox6-ChIP-Seq(GSE32627)/Homer	0.1	-3.815	0.2343	0.2067
STAT5(Stat)/mCD4+-Stat5-ChIP-Seq(GSE12346)/Homer	0.1	-3.794	0.0508	0.0373
CTCF(Zf)/CD4+-CTCF-ChIP-Seq(Barski_et_al.)/Homer	0.1	-3.701	0.0086	0.0037
NeuroG2(bHLH)/Fibroblast-NeuroG2-ChIP-Seq(GSE75910)/Homer	0.1	-3.686	0.1674	0.1439
HRE(HSF)/Striatum-HSF1-ChIP-Seq(GSE38000)/Homer	0.1	-3.667	0.0313	0.0211
Sox15(HMG)/CPA-Sox15-ChIP-Seq(GSE62909)/Homer	0.1	-3.581	0.1555	0.1333
RBPJ:Ebox(?,bHLH)/Panc1-Rbpj1-ChIP-Seq(GSE47459)/Homer	0.1	-3.555	0.0335	0.0231
HIF-1a(bHLH)/MCF7-HIF1a-ChIP-Seq(GSE28352)/Homer	0.1	-3.53	0.0259	0.017
RXR(NR),DR1/3T3L1-RXR-ChIP-Seq(GSE13511)/Homer	0.1	-3.343	0.0994	0.0822
ZBTB12(Zf)/HEK293-ZBTB12.GFP-ChIP-Seq(GSE58341)/Homer	0.1	-3.331	0.0454	0.0338
ETS:RUNX(ETS,Runt)/Jurkat-RUNX1-ChIP-Seq(GSE17954)/Homer	0.1	-3.325	0.0108	0.0055
ZNF467(Zf)/HEK293-ZNF467.GFP-ChIP-Seq(GSE58341)/Homer	0.1	-3.31	0.0572	0.0442
PAX6(Paired,Homeobox)/Forebrain-Pax6-ChIP-Seq(GSE66961)/Homer	0.1	-3.309	0.013	0.0071
ZFX(Zf)/mES-Zfx-ChIP-Seq(GSE11431)/Homer	0.1	-3.092	0.0994	0.0832
Rfx5(HTH)/GM12878-Rfx5-ChIP-Seq(GSE31477)/Homer	0.1	-3.056	0.0367	0.027
AP-2alpha(AP2)/Hela-AP2alpha-ChIP-Seq(GSE31477)/Homer	0.1	-3.001	0.0497	0.0385
AP-2gamma(AP2)/MCF7-TFAP2C-ChIP-Seq(GSE21234)/Homer	0.1	-2.961	0.0648	0.0521
n-Myc(bHLH)/mES-nMyc-ChIP-Seq(GSE11431)/Homer	0.1	-2.892	0.0572	0.0455
ZNF143|STAF(Zf)/CUTLL-ZNF143-ChIP-Seq(GSE29600)/Homer	0.1	-2.873	0.0302	0.0219
GATA3(Zf),DR4/iTreg-Gata3-ChIP-Seq(GSE20898)/Homer	0.1	-2.854	0.0162	0.0102
RARg(NR)/ES-RARg-ChIP-Seq(GSE30538)/Homer	0.1	-2.854	0.0054	0.0022
Sox17(HMG)/Endoderm-Sox17-ChIP-Seq(GSE61475)/Homer	0.1	-2.843	0.1026	0.0873
Sox4(HMG)/proB-Sox4-ChIP-Seq(GSE50066)/Homer	0.1	-2.766	0.1112	0.0957
PAX3:FKHR-fusion(Paired,Homeobox)/Rh4-PAX3:FKHR-ChIP-Seq(GSE19063)/Homer	0.1	-2.662	0.0292	0.0214
TEAD(TEA)/Fibroblast-PU.1-ChIP-Seq(Unpublished)/Homer	0.1	-2.605	0.0961	0.0823
SpiB(ETS)/OCILY3-SPIB-ChIP-Seq(GSE56857)/Homer	0.1	-2.603	0.0324	0.0244
RAR:RXR(NR),DR5/ES-RAR-ChIP-Seq(GSE56893)/Homer	0.1	-2.579	0.0151	0.0098
Atoh1(bHLH)/Cerebellum-Atoh1-ChIP-Seq(GSE22111)/Homer	0.1	-2.572	0.0994	0.0855
TEAD2(TEA)/Py2T-Tead2-ChIP-Seq(GSE55709)/Homer	0.1	-2.5	0.0691	0.0578
OCT:OCT(POU,Homeobox)/NPC-Brn1-ChIP-Seq(GSE35496)/Homer	0.1	-2.46	0.0032	0.0011
Unknown-ESC-element(?)/mES-Nanog-ChIP-Seq(GSE11724)/Homer	0.1	-2.444	0.0454	0.0363
HRE(HSF)/HepG2-HSF1-ChIP-Seq(GSE31477)/Homer	0.1	-2.431	0.0162	0.0109
Six1(Homeobox)/Myoblast-Six1-ChIP-Chip(GSE20150)/Homer	0.1	-2.341	0.0335	0.026
Pdx1(Homeobox)/Islet-Pdx1-ChIP-Seq(SRA008281)/Homer	1	-2.26	0.1253	0.1116
Ptf1a(bHLH)/Panc1-Ptf1a-ChIP-Seq(GSE47459)/Homer	1	-2.192	0.2613	0.2436
Tcf21(bHLH)/ArterySmoothMuscle-Tcf21-ChIP-Seq(GSE61369)/Homer	1	-2.153	0.0842	0.0734
RAR:RXR(NR),DR5/ES-RAR-ChIP-Seq(GSE56893)/Homer	1	-2.148	0.0032	0.0013
STAT6(Stat)/Macrophage-Stat6-ChIP-Seq(GSE38377)/Homer	1	-2.143	0.0724	0.0623
PPARE(NR),DR1/3T3L1-Pparg-ChIP-Seq(GSE13511)/Homer	1	-2.093	0.0853	0.0747
Pknox1(Homeobox)/ES-Prep1-ChIP-Seq(GSE63282)/Homer	1	-2.073	0.0216	0.0163
MafA(bZIP)/Islet-MafA-ChIP-Seq(GSE30298)/Homer	1	-2.055	0.0734	0.0637
Fra2(bZIP)/Striatum-Fra2-ChIP-Seq(GSE43429)/Homer	1	-2.037	0.0464	0.0387
BORIS(Zf)/K562-CTCFL-ChIP-Seq(GSE32465)/Homer	1	-2.017	0.0076	0.0045
RFX(HTH)/K562-RFX3-ChIP-Seq(SRA012198)/Homer	1	-1.96	0.0065	0.0038
X-box(HTH)/NPC-H3K4me1-ChIP-Seq(GSE16256)/Homer	1	-1.949	0.0119	0.0082
Max(bHLH)/K562-Max-ChIP-Seq(GSE31477)/Homer	1	-1.937	0.0594	0.0512
HIF2a(bHLH)/785_O-HIF2a-ChIP-Seq(GSE34871)/Homer	1	-1.923	0.0324	0.0263
ZNF322(Zf)/HEK293-ZNF322.GFP-ChIP-Seq(GSE58341)/Homer	1	-1.902	0.0238	0.0186
OCT:OCT-short(POU,Homeobox)/NPC-OCT6-ChIP-Seq(GSE43916)/Homer	1	-1.882	0.1048	0.0943
Arnt:Ahr(bHLH)/MCF7-Arnt-ChIP-Seq(Lo_et_al.)/Homer	1	-1.874	0.0486	0.0414
c-Myc(bHLH)/LNCAP-cMyc-ChIP-Seq(Unpublished)/Homer	1	-1.863	0.027	0.0216
TEAD4(TEA)/Tropoblast-Tead4-ChIP-Seq(GSE37350)/Homer	1	-1.84	0.0994	0.0895
PRDM14(Zf)/H1-PRDM14-ChIP-Seq(GSE22767)/Homer	1	-1.829	0.0302	0.0247
RORgt(NR)/EL4-RORgt.Flag-ChIP-Seq(GSE56019)/Homer	1	-1.805	0.014	0.0103
ETS:E-box(ETS,bHLH)/HPC7-Scl-ChIP-Seq(GSE22178)/Homer	1	-1.767	0.0108	0.0076
HIF-1b(HLH)/T47D-HIF1b-ChIP-Seq(GSE59937)/Homer	1	-1.732	0.0929	0.0839
HEB(bHLH)/mES-Heb-ChIP-Seq(GSE53233)/Homer	1	-1.712	0.1782	0.1665
E2F4(E2F)/K562-E2F4-ChIP-Seq(GSE31477)/Homer	1	-1.691	0.0151	0.0115
HNF1b(Homeobox)/PDAC-HNF1B-ChIP-Seq(GSE64557)/Homer	1	-1.683	0.0238	0.0192
ZNF669(Zf)/HEK293-ZNF669.GFP-ChIP-Seq(GSE58341)/Homer	1	-1.667	0.0054	0.0033
E2F7(E2F)/Hela-E2F7-ChIP-Seq(GSE32673)/Homer	1	-1.659	0.0043	0.0024
c-Myc(bHLH)/mES-cMyc-ChIP-Seq(GSE11431)/Homer	1	-1.597	0.0389	0.0335
Tcfcp2l1(CP2)/mES-Tcfcp2l1-ChIP-Seq(GSE11431)/Homer	1	-1.579	0.0108	0.008
HOXA2(Homeobox)/mES-Hoxa2-ChIP-Seq(Donaldson_et_al.)/Homer	1	-1.531	0.0119	0.009
Fra1(bZIP)/BT549-Fra1-ChIP-Seq(GSE46166)/Homer	1	-1.518	0.0551	0.0491
Isl1(Homeobox)/Neuron-Isl1-ChIP-Seq(GSE31456)/Homer	1	-1.514	0.2516	0.2403
Foxh1(Forkhead)/hESC-FOXH1-ChIP-Seq(GSE29422)/Homer	1	-1.505	0.081	0.074
TR4(NR),DR1/Hela-TR4-ChIP-Seq(GSE24685)/Homer	1	-1.477	0.0086	0.0063
Znf263(Zf)/K562-Znf263-ChIP-Seq(GSE31477)/Homer	1	-1.476	0.135	0.1264
Pax8(Paired,Homeobox)/Thyroid-Pax8-ChIP-Seq(GSE26938)/Homer	1	-1.462	0.027	0.0229
IRF8(IRF)/BMDM-IRF8-ChIP-Seq(GSE77884)/Homer	1	-1.461	0.041	0.0361
Egr1(Zf)/K562-Egr1-ChIP-Seq(GSE32465)/Homer	1	-1.436	0.0313	0.0271
VDR(NR),DR3/GM10855-VDR+vitD-ChIP-Seq(GSE22484)/Homer	1	-1.435	0.0173	0.0141
GFY(?)/Promoter/Homer	1	-1.433	0.0065	0.0045
Pbx3(Homeobox)/GM12878-PBX3-ChIP-Seq(GSE32465)/Homer	1	-1.426	0.0205	0.0171
PAX5(Paired,Homeobox)/GM12878-PAX5-ChIP-Seq(GSE32465)/Homer	1	-1.415	0.0313	0.0272
NFkB-p50,p52(RHD)/Monocyte-p50-ChIP-Chip(Schreiber_et_al.)/Homer	1	-1.394	0.0065	0.0046
ZNF711(Zf)/SHSY5Y-ZNF711-ChIP-Seq(GSE20673)/Homer	1	-1.375	0.1253	0.1178
Sox10(HMG)/SciaticNerve-Sox3-ChIP-Seq(GSE35132)/Homer	1	-1.306	0.203	0.1946
STAT6(Stat)/CD4-Stat6-ChIP-Seq(GSE22104)/Homer	1	-1.249	0.0659	0.061
Smad3(MAD)/NPC-Smad3-ChIP-Seq(GSE36673)/Homer	1	-1.245	0.2786	0.27
Hnf1(Homeobox)/Liver-Foxa2-Chip-Seq(GSE25694)/Homer	1	-1.24	0.0205	0.0177
TCFL2(HMG)/K562-TCF7L2-ChIP-Seq(GSE29196)/Homer	1	-1.228	0.0086	0.0068
GFY-Staf(?,Zf)/Promoter/Homer	1	-1.216	0.0032	0.0021
Tbox:Smad(T-box,MAD)/ESCd5-Smad2_3-ChIP-Seq(GSE29422)/Homer	1	-1.202	0.0194	0.0168
E2F3(E2F)/MEF-E2F3-ChIP-Seq(GSE71376)/Homer	1	-1.2	0.0227	0.0199
NF-E2(bZIP)/K562-NFE2-ChIP-Seq(GSE31477)/Homer	1	-1.196	0.0054	0.0039
MafK(bZIP)/C2C12-MafK-ChIP-Seq(GSE36030)/Homer	1	-1.18	0.0173	0.0149
Rfx2(HTH)/LoVo-RFX2-ChIP-Seq(GSE49402)/Homer	1	-1.16	0.0065	0.005
Smad2(MAD)/ES-SMAD2-ChIP-Seq(GSE29422)/Homer	1	-1.095	0.1296	0.1245
NeuroD1(bHLH)/Islet-NeuroD1-ChIP-Seq(GSE30298)/Homer	1	-1.051	0.0691	0.0656
MafB(bZIP)/BMM-Mafb-ChIP-Seq(GSE75722)/Homer	1	-1.047	0.04	0.0372
JunB(bZIP)/DendriticCells-Junb-ChIP-Seq(GSE36099)/Homer	1	-1.039	0.0529	0.0498
Oct4:Sox17(POU,Homeobox,HMG)/F9-Sox17-ChIP-Seq(GSE44553)/Homer	1	-1.016	0.0194	0.0175
NFkB-p65-Rel(RHD)/ThioMac-LPS-Expression(GSE23622)/Homer	1	-0.9934	0.0054	0.0043
Six2(Homeobox)/NephronProgenitor-Six2-ChIP-Seq(GSE39837)/Homer	1	-0.9817	0.1134	0.1097
IRF3(IRF)/BMDM-Irf3-ChIP-Seq(GSE67343)/Homer	1	-0.9704	0.0432	0.0408
T1ISRE(IRF)/ThioMac-Ifnb-Expression/Homer	1	-0.9499	0.0022	0.0015
DMRT6(DM)/Testis-DMRT6-ChIP-Seq(GSE60440)/Homer	1	-0.93	0.027	0.0253
DMRT1(DM)/Testis-DMRT1-ChIP-Seq(GSE64892)/Homer	1	-0.9231	0.0346	0.0327
Tbx20(T-box)/Heart-Tbx20-ChIP-Seq(GSE29636)/Homer	1	-0.9228	0.0184	0.0169
CLOCK(bHLH)/Liver-Clock-ChIP-Seq(GSE39860)/Homer	1	-0.9141	0.04	0.038
Nkx6.1(Homeobox)/Islet-Nkx6.1-ChIP-Seq(GSE40975)/Homer	1	-0.8923	0.3639	0.3598
USF1(bHLH)/GM12878-Usf1-ChIP-Seq(GSE32465)/Homer	1	-0.8771	0.0281	0.0266
PU.1:IRF8(ETS:IRF)/pDC-Irf8-ChIP-Seq(GSE66899)/Homer	1	-0.8733	0.0205	0.0192
IRF:BATF(IRF:bZIP)/pDC-Irf8-ChIP-Seq(GSE66899)/Homer	1	-0.8406	0.014	0.013
E2F6(E2F)/Hela-E2F6-ChIP-Seq(GSE31477)/Homer	1	-0.8365	0.0194	0.0183
ZFP3(Zf)/HEK293-ZFP3.GFP-ChIP-Seq(GSE58341)/Homer	1	-0.8181	0.0011	0.0006
ZNF528(Zf)/HEK293-ZNF528.GFP-ChIP-Seq(GSE58341)/Homer	1	-0.8181	0.0011	0.0006
PAX5(Paired,Homeobox),condensed/GM12878-PAX5-ChIP-Seq(GSE32465)/Homer	1	-0.8151	0.0065	0.0058
Fosl2(bZIP)/3T3L1-Fosl2-ChIP-Seq(GSE56872)/Homer	1	-0.8099	0.0248	0.0238
E2F1(E2F)/Hela-E2F1-ChIP-Seq(GSE22478)/Homer	1	-0.8	0.0065	0.0058
Tgif2(Homeobox)/mES-Tgif2-ChIP-Seq(GSE55404)/Homer	1	-0.7895	0.3661	0.3638
CEBP(bZIP)/ThioMac-CEBPb-ChIP-Seq(GSE21512)/Homer	1	-0.7812	0.0961	0.0947
NFAT:AP1(RHD,bZIP)/Jurkat-NFATC1-ChIP-Seq(Jolma_et_al.)/Homer	1	-0.7343	0.0205	0.0199
Jun-AP1(bZIP)/K562-cJun-ChIP-Seq(GSE31477)/Homer	1	-0.7192	0.0173	0.0168
CHR(?)/Hela-CellCycle-Expression/Homer	1	-0.6942	0.0778	0.0774
Hoxb4(Homeobox)/ES-Hoxb4-ChIP-Seq(GSE34014)/Homer	1	-0.6695	0.0194	0.0192
p53(p53)/Saos-p53-ChIP-Seq(GSE15780)/Homer	1	-0.662	0.0076	0.0073
p53(p53)/Saos-p53-ChIP-Seq/Homer	1	-0.662	0.0076	0.0073
CTCF-SatelliteElement(Zf?)/CD4+-CTCF-ChIP-Seq(Barski_et_al.)/Homer	1	-0.6508	0.0011	0.0008
bHLHE40(bHLH)/HepG2-BHLHE40-ChIP-Seq(GSE31477)/Homer	1	-0.6231	0.0173	0.0173
E2A(bHLH)/proBcell-E2A-ChIP-Seq(GSE21978)/Homer	1	-0.6198	0.1285	0.1292
EBNA1(EBV-virus)/Raji-EBNA1-ChIP-Seq(GSE30709)/Homer	1	-0.5845	0.0011	0.0009
Mef2d(MADS)/Retina-Mef2d-ChIP-Seq(GSE61391)/Homer	1	-0.568	0.0216	0.022
BATF(bZIP)/Th17-BATF-ChIP-Seq(GSE39756)/Homer	1	-0.566	0.0605	0.0615
Maz(Zf)/HepG2-Maz-ChIP-Seq(GSE31477)/Homer	1	-0.5609	0.0464	0.0473
E2F(E2F)/Hela-CellCycle-Expression/Homer	1	-0.5547	0.0011	0.0009
FXR(NR),IR1/Liver-FXR-ChIP-Seq(Chong_et_al.)/Homer	1	-0.5377	0.0259	0.0267
Nanog(Homeobox)/mES-Nanog-ChIP-Seq(GSE11724)/Homer	1	-0.5325	0.4676	0.4707
Zic3(Zf)/mES-Zic3-ChIP-Seq(GSE37889)/Homer	1	-0.5239	0.027	0.0279
Bach2(bZIP)/OCILy7-Bach2-ChIP-Seq(GSE44420)/Homer	1	-0.5202	0.013	0.0135
ZNF317(Zf)/HEK293-ZNF317.GFP-ChIP-Seq(GSE58341)/Homer	1	-0.5167	0.0076	0.0079
Gfi1b(Zf)/HPC7-Gfi1b-ChIP-Seq(GSE22178)/Homer	1	-0.5126	0.081	0.0829
PU.1-IRF(ETS:IRF)/Bcell-PU.1-ChIP-Seq(GSE21512)/Homer	1	-0.4918	0.149	0.1519
Atf3(bZIP)/GBM-ATF3-ChIP-Seq(GSE33912)/Homer	1	-0.4679	0.0594	0.0615
Nrf2(bZIP)/Lymphoblast-Nrf2-ChIP-Seq(GSE37589)/Homer	1	-0.4642	0.0032	0.0035
ZNF165(Zf)/WHIM12-ZNF165-ChIP-Seq(GSE65937)/Homer	1	-0.4633	0.0054	0.0059
OCT4-SOX2-TCF-NANOG(POU,Homeobox,HMG)/mES-Oct4-ChIP-Seq(GSE11431)/Homer	1	-0.4406	0.0216	0.023
NPAS2(bHLH)/Liver-NPAS2-ChIP-Seq(GSE39860)/Homer	1	-0.4295	0.0972	0.1006
Bach1(bZIP)/K562-Bach1-ChIP-Seq(GSE31477)/Homer	1	-0.4218	0.0032	0.0037
Smad4(MAD)/ESC-SMAD4-ChIP-Seq(GSE29422)/Homer	1	-0.4052	0.122	0.1263
Tcf4(HMG)/Hct116-Tcf4-ChIP-Seq(SRA012054)/Homer	1	-0.3982	0.0464	0.0492
KLF6(Zf)/PDAC-KLF6-ChIP-Seq(GSE64557)/Homer	1	-0.386	0.0432	0.046
Meis1(Homeobox)/MastCells-Meis1-ChIP-Seq(GSE48085)/Homer	1	-0.3722	0.1544	0.1599
Barx1(Homeobox)/Stomach-Barx1.3xFlag-ChIP-Seq(GSE69483)/Homer	1	-0.3654	0.0637	0.0675
Phox2a(Homeobox)/Neuron-Phox2a-ChIP-Seq(GSE31456)/Homer	1	-0.3583	0.0508	0.0542
Brachyury(T-box)/Mesoendoderm-Brachyury-ChIP-exo(GSE54963)/Homer	1	-0.3528	0.0259	0.0284
Lhx3(Homeobox)/Neuron-Lhx3-ChIP-Seq(GSE31456)/Homer	1	-0.3494	0.2171	0.224
THRa(NR)/C17.2-THRa-ChIP-Seq(GSE38347)/Homer	1	-0.337	0.0356	0.0388
Otx2(Homeobox)/EpiLC-Otx2-ChIP-Seq(GSE56098)/Homer	1	-0.3361	0.0929	0.098
ZEB1(Zf)/PDAC-ZEB1-ChIP-Seq(GSE64557)/Homer	1	-0.3357	0.1652	0.1718
JunD(bZIP)/K562-JunD-ChIP-Seq/Homer	1	-0.333	0.0043	0.0053
FOXA1:AR(Forkhead,NR)/LNCAP-AR-ChIP-Seq(GSE27824)/Homer	1	-0.3278	0.0108	0.0125
Usf2(bHLH)/C2C12-Usf2-ChIP-Seq(GSE36030)/Homer	1	-0.3208	0.0205	0.0231
ZNF41(Zf)/HEK293-ZNF41.GFP-ChIP-Seq(GSE58341)/Homer	1	-0.3108	0.0022	0.0028
Pax7(Paired,Homeobox)/Myoblast-Pax7-ChIP-Seq(GSE25064)/Homer	1	-0.308	0.0097	0.0115
ZBTB18(Zf)/HEK293-ZBTB18.GFP-ChIP-Seq(GSE58341)/Homer	1	-0.2842	0.041	0.0453
Pitx1:Ebox(Homeobox,bHLH)/Hindlimb-Pitx1-ChIP-Seq(GSE41591)/Homer	1	-0.2817	0.0216	0.0247
NPAS(bHLH)/Liver-NPAS-ChIP-Seq(GSE39860)/Homer	1	-0.2529	0.1501	0.1588
Atf2(bZIP)/3T3L1-Atf2-ChIP-Seq(GSE56872)/Homer	1	-0.2336	0.0227	0.0265
ZNF136(Zf)/HEK293-ZNF136.GFP-ChIP-Seq(GSE58341)/Homer	1	-0.233	0.0108	0.0134
BMAL1(bHLH)/Liver-Bmal1-ChIP-Seq(GSE39860)/Homer	1	-0.2325	0.1652	0.1749
CEBP:AP1(bZIP)/ThioMac-CEBPb-ChIP-Seq(GSE21512)/Homer	1	-0.2151	0.0853	0.0931
Lhx1(Homeobox)/EmbryoCarcinoma-Lhx1-ChIP-Seq(GSE70957)/Homer	1	-0.2143	0.1425	0.1523
ZNF519(Zf)/HEK293-ZNF519.GFP-ChIP-Seq(GSE58341)/Homer	1	-0.2086	0.0054	0.0074
Tgif1(Homeobox)/mES-Tgif1-ChIP-Seq(GSE55404)/Homer	1	-0.2077	0.3315	0.3449
Pax7(Paired,Homeobox),longest/Myoblast-Pax7-ChIP-Seq(GSE25064)/Homer	1	-0.1871	0.0022	0.0035
Lhx2(Homeobox)/HFSC-Lhx2-ChIP-Seq(GSE48068)/Homer	1	-0.1548	0.1274	0.139
RUNX(Runt)/HPC7-Runx1-ChIP-Seq(GSE22178)/Homer	1	-0.1459	0.0562	0.0645
Zfp809(Zf)/ES-Zfp809-ChIP-Seq(GSE70799)/Homer	1	-0.1448	0.0054	0.0081
AP-1(bZIP)/ThioMac-PU.1-ChIP-Seq(GSE21512)/Homer	1	-0.1422	0.0605	0.0692
EKLF(Zf)/Erythrocyte-Klf1-ChIP-Seq(GSE20478)/Homer	1	-0.1416	0.0086	0.0121
LXRE(NR),DR4/RAW-LXRb.biotin-ChIP-Seq(GSE21512)/Homer	1	-0.1403	0.0086	0.0121
PBX1(Homeobox)/MCF7-PBX1-ChIP-Seq(GSE28007)/Homer	1	-0.1396	0.0032	0.0053
IRF1(IRF)/PBMC-IRF1-ChIP-Seq(GSE43036)/Homer	1	-0.1384	0.014	0.0184
ZSCAN22(Zf)/HEK293-ZSCAN22.GFP-ChIP-Seq(GSE58341)/Homer	1	-0.1329	0.0022	0.0039
CArG(MADS)/PUER-Srf-ChIP-Seq(Sullivan_et_al.)/Homer	1	-0.1266	0.0248	0.0309
MafF(bZIP)/HepG2-MafF-ChIP-Seq(GSE31477)/Homer	1	-0.1219	0.0313	0.0383
NFAT(RHD)/Jurkat-NFATC1-ChIP-Seq(Jolma_et_al.)/Homer	1	-0.1217	0.0983	0.11
NFY(CCAAT)/Promoter/Homer	1	-0.1202	0.0616	0.0712
KLF5(Zf)/LoVo-KLF5-ChIP-Seq(GSE49402)/Homer	1	-0.1168	0.0529	0.062
RUNX1(Runt)/Jurkat-RUNX1-ChIP-Seq(GSE29180)/Homer	1	-0.1082	0.0907	0.1027
Klf9(Zf)/GBM-Klf9-ChIP-Seq(GSE62211)/Homer	1	-0.1078	0.0086	0.0126
KLF14(Zf)/HEK293-KLF14.GFP-ChIP-Seq(GSE58341)/Homer	1	-0.1077	0.0734	0.0844
NFkB-p65(RHD)/GM12787-p65-ChIP-Seq(GSE19485)/Homer	1	-0.107	0.0302	0.0376
Sp5(Zf)/mES-Sp5.Flag-ChIP-Seq(GSE72989)/Homer	1	-0.1047	0.0313	0.0388
Twist(bHLH)/HMLE-TWIST1-ChIP-Seq(Chang_et_al)/Homer	1	-0.1044	0.0054	0.0086
IRF2(IRF)/Erythroblas-IRF2-ChIP-Seq(GSE36985)/Homer	1	-0.1039	0.0076	0.0114
HLF(bZIP)/HSC-HLF.Flag-ChIP-Seq(GSE69817)/Homer	1	-0.09871	0.1004	0.1135
ZNF416(Zf)/HEK293-ZNF416.GFP-ChIP-Seq(GSE58341)/Homer	1	-0.09359	0.1199	0.1343
PRDM9(Zf)/Testis-DMC1-ChIP-Seq(GSE35498)/Homer	1	-0.09143	0.027	0.0345
ZNF264(Zf)/HEK293-ZNF264.GFP-ChIP-Seq(GSE58341)/Homer	1	-0.0909	0.0389	0.0477
Slug(Zf)/Mesoderm-Snai2-ChIP-Seq(GSE61475)/Homer	1	-0.08837	0.0378	0.0466
TFE3(bHLH)/MEF-TFE3-ChIP-Seq(GSE75757)/Homer	1	-0.0855	0.0022	0.0045
Oct6(POU,Homeobox)/NPC-Pou3f1-ChIP-Seq(GSE35496)/Homer	1	-0.08503	0.0421	0.0516
CRE(bZIP)/Promoter/Homer	1	-0.08342	0.0065	0.0104
Mef2b(MADS)/HEK293-Mef2b.V5-ChIP-Seq(GSE67450)/Homer	1	-0.07963	0.1004	0.1147
ZNF382(Zf)/HEK293-ZNF382.GFP-ChIP-Seq(GSE58341)/Homer	1	-0.07853	0.0011	0.0028
IRF4(IRF)/GM12878-IRF4-ChIP-Seq(GSE32465)/Homer	1	-0.07836	0.041	0.0507
PRDM1(Zf)/Hela-PRDM1-ChIP-Seq(GSE31477)/Homer	1	-0.0759	0.0562	0.0674
Prop1(Homeobox)/GHFT1-PROP1.biotin-ChIP-Seq(GSE77302)/Homer	1	-0.06948	0.0767	0.09
Pitx1(Homeobox)/Chicken-Pitx1-ChIP-Seq(GSE38910)/Homer	1	-0.06667	0.5086	0.533
Mef2a(MADS)/HL1-Mef2a.biotin-ChIP-Seq(GSE21529)/Homer	1	-0.06451	0.0497	0.061
Brn2(POU,Homeobox)/NPC-Brn2-ChIP-Seq(GSE35496)/Homer	1	-0.06422	0.0065	0.0109
E-box(bHLH)/Promoter/Homer	1	-0.06166	0.0011	0.0031
Mouse_Recombination_Hotspot(Zf)/Testis-DMC1-ChIP-Seq(GSE24438)/Homer	1	-0.05835	0.0032	0.0066
DUX4(Homeobox)/Myoblasts-DUX4.V5-ChIP-Seq(GSE75791)/Homer	1	-0.05052	0.0022	0.0051
MITF(bHLH)/MastCells-MITF-ChIP-Seq(GSE48085)/Homer	1	-0.04713	0.0626	0.0765
Pax7(Paired,Homeobox),long/Myoblast-Pax7-ChIP-Seq(GSE25064)/Homer	1	-0.04661	0.0011	0.0033
Nkx2.5(Homeobox)/HL1-Nkx2.5.biotin-ChIP-Seq(GSE21529)/Homer	1	-0.04425	0.2257	0.2493
ZNF692(Zf)/HEK293-ZNF692.GFP-ChIP-Seq(GSE58341)/Homer	1	-0.04211	0.0022	0.0054
RUNX2(Runt)/PCa-RUNX2-ChIP-Seq(GSE33889)/Homer	1	-0.03879	0.068	0.0833
NRF(NRF)/Promoter/Homer	1	-0.03821	0.0011	0.0036
HNF6(Homeobox)/Liver-Hnf6-ChIP-Seq(ERP000394)/Homer	1	-0.03581	0.0486	0.062
ZNF415(Zf)/HEK293-ZNF415.GFP-ChIP-Seq(GSE58341)/Homer	1	-0.03445	0.0238	0.0336
c-Jun-CRE(bZIP)/K562-cJun-ChIP-Seq(GSE31477)/Homer	1	-0.03158	0.0194	0.0287
Klf4(Zf)/mES-Klf4-ChIP-Seq(GSE11431)/Homer	1	-0.02906	0.0119	0.0195
RUNX-AML(Runt)/CD4+-PolII-ChIP-Seq(Barski_et_al.)/Homer	1	-0.02888	0.054	0.0689
Atf4(bZIP)/MEF-Atf4-ChIP-Seq(GSE35681)/Homer	1	-0.02679	0.0227	0.033
Chop(bZIP)/MEF-Chop-ChIP-Seq(GSE35681)/Homer	1	-0.02289	0.0162	0.0255
OCT:OCT(POU,Homeobox)/NPC-OCT6-ChIP-Seq(GSE43916)/Homer	1	-0.01846	0.0119	0.0204
Sp1(Zf)/Promoter/Homer	1	-0.01805	0.0011	0.0043
Atf7(bZIP)/3T3L1-Atf7-ChIP-Seq(GSE56872)/Homer	1	-0.01734	0.0313	0.0445
Tbr1(T-box)/Cortex-Tbr1-ChIP-Seq(GSE71384)/Homer	1	-0.01631	0.1404	0.1656
Brn1(POU,Homeobox)/NPC-Brn1-ChIP-Seq(GSE35496)/Homer	1	-0.01596	0.027	0.0396
bZIP:IRF(bZIP,IRF)/Th17-BatF-ChIP-Seq(GSE39756)/Homer	1	-0.01545	0.0443	0.06
KLF3(Zf)/MEF-Klf3-ChIP-Seq(GSE44748)/Homer	1	-0.01445	0.0108	0.0195
E2A(bHLH),near_PU.1/Bcell-PU.1-ChIP-Seq(GSE21512)/Homer	1	-0.01261	0.1058	0.1295
Oct4(POU,Homeobox)/mES-Oct4-ChIP-Seq(GSE11431)/Homer	1	-0.01234	0.0454	0.062
Egr2(Zf)/Thymocytes-Egr2-ChIP-Seq(GSE34254)/Homer	1	-0.01002	0.0011	0.005
Cux2(Homeobox)/Liver-Cux2-ChIP-Seq(GSE35985)/Homer	1	-0.009556	0.0367	0.0526
LRF(Zf)/Erythroblasts-ZBTB7A-ChIP-Seq(GSE74977)/Homer	1	-0.00726	0.0594	0.0799
Eomes(T-box)/H9-Eomes-ChIP-Seq(GSE26097)/Homer	1	-0.007218	0.2235	0.2577
ISRE(IRF)/ThioMac-LPS-Expression(GSE23622)/Homer	1	-0.006688	0.0022	0.0077
Reverb(NR),DR2/RAW-Reverba.biotin-ChIP-Seq(GSE45914)/Homer	1	-0.00658	0.0032	0.0096
Mef2c(MADS)/GM12878-Mef2c-ChIP-Seq(GSE32465)/Homer	1	-0.00639	0.0497	0.0691
GLI3(Zf)/Limb-GLI3-ChIP-Chip(GSE11077)/Homer	1	-0.006262	0.0011	0.0055
CEBP:CEBP(bZIP)/MEF-Chop-ChIP-Seq(GSE35681)/Homer	1	-0.006011	0.0097	0.0196
Nkx2.2(Homeobox)/NPC-Nkx2.2-ChIP-Seq(GSE61673)/Homer	1	-0.005046	0.1857	0.2196
Srebp2(bHLH)/HepG2-Srebp2-ChIP-Seq(GSE31477)/Homer	1	-0.00456	0.0065	0.0154
Srebp1a(bHLH)/HepG2-Srebp1a-ChIP-Seq(GSE31477)/Homer	1	-0.003001	0.0097	0.0208
Bapx1(Homeobox)/VertebralCol-Bapx1-ChIP-Seq(GSE36672)/Homer	1	-0.002145	0.2354	0.2762
Atf1(bZIP)/K562-ATF1-ChIP-Seq(GSE31477)/Homer	1	-0.001619	0.0432	0.0653
KLF10(Zf)/HEK293-KLF10.GFP-ChIP-Seq(GSE58341)/Homer	1	-0.001518	0.0259	0.044
CRX(Homeobox)/Retina-Crx-ChIP-Seq(GSE20012)/Homer	1	-0.001506	0.2786	0.3231
Nkx2.1(Homeobox)/LungAC-Nkx2.1-ChIP-Seq(GSE43252)/Homer	1	-0.001014	0.2732	0.3194
Pit1(Homeobox)/GCrat-Pit1-ChIP-Seq(GSE58009)/Homer	1	-0.000366	0.1048	0.1415
Tbx5(T-box)/HL1-Tbx5.biotin-ChIP-Seq(GSE21529)/Homer	1	-0.00033	0.2905	0.3424
Oct2(POU,Homeobox)/Bcell-Oct2-ChIP-Seq(GSE21512)/Homer	1	-0.000242	0.0205	0.0406
Tbet(T-box)/CD8-Tbet-ChIP-Seq(GSE33802)/Homer	1	-8.6e-05	0.0896	0.1286
GSC(Homeobox)/FrogEmbryos-GSC-ChIP-Seq(DRA000576)/Homer	1	-1e-06	0.1328	0.1925
GFX(?)/Promoter/Homer	1	0	0	0.0002
NRF1(NRF)/MCF7-NRF1-ChIP-Seq(Unpublished)/Homer	1	0	0	0.0009
p53(p53)/mES-cMyc-ChIP-Seq(GSE11431)/Homer	1	0	0	0.0013
REST-NRSF(Zf)/Jurkat-NRSF-ChIP-Seq/Homer	1	0	0	0.0003
Ronin(THAP)/ES-Thap11-ChIP-Seq(GSE51522)/Homer	1	0	0	0.0008
YY1(Zf)/Promoter/Homer	1	0	0	0.0044
ZBTB33(Zf)/GM12878-ZBTB33-ChIP-Seq(GSE32465)/Homer	1	0	0	0.0006
ZNF16(Zf)/HEK293-ZNF16.GFP-ChIP-Seq(GSE58341)/Homer	1	0	0	0.0005

[truncated: 4 more sheets: Sheet10, Sheet11, Sheet12, Sheet13]
